# Supplementary material for: In vivo immobilization of an organophosphorus hydrolyzing enzyme on bacterial polyhydroxyalkanoate nano-granules
Source: Microb Cell Fact. 2019 Oct 10;18:166. doi: 10.1186/s12934-019-1201-2 (PMC6785862; doi:10.1186/s12934-019-1201-2)
Supplement: Supplementary file 2 — Additional file 2. Protein groups. [file 12934_2019_1201_MOESM2_ESM.xlsx]

## Sheet: corresponding caption
In vivo immobilization of an organophosphorus hydrolyzing enzyme on bacterial polyhydroxyalkanoate nano-granules
Supplementary information
Ru Li 1,2#, Jian Yang 1#, Yunzhu Xiao 1,3, Lijuan Long 1,2*
1 CAS Key Laboratory of Tropical Marine Bio-Resources and Ecology, RNAM Center for Marine Microbiology, Guangdong Key Laboratory of Marine Materia Medica, South China Sea Institute of Oceanology, Chinese Academy of Sciences, Guangzhou 510301, People’s Republic of China 2 University of the Chinese Academy of Sciences, Beijing 100049, People’s Republic of China 3 Shenzhen Key Laboratory of Microbia…
#These authors contributed equally to this work.
*Correspondence: longlj@scsio.ac.cn

## Sheet: proteinGroups
Protein IDs	Fasta headers	Proteins	Peptides	Unique peptides	Peptides R20180700820_OPAAX2	Peptides R20180700820_PHAC_OPAA	Peptides R20180700820_PHAPX3_OPAA	Unique peptides R20180700820_OPAAX2	Unique peptides R20180700820_PHAC_OPAA	Unique peptides R20180700820_PHAPX3_OPAA	Sequence coverage [%]	Mol. weight [kDa]	Intensity R20180700820_OPAAX2	Intensity R20180700820_PHAC_OPAA	Intensity R20180700820_PHAPX3_OPAA	iBAQ R20180700820_OPAAX2	iBAQ R20180700820_PHAC_OPAA	iBAQ R20180700820_PHAPX3_OPAA
Linker_2	>Linker_2	1	1	1	1	0	1	1	0	1	84.6	1.4145	148470000	0	517920000	148470000	0	517920000
opaa	>opaa	1	27	27	26	26	23	26	26	23	61.4	50.52	190820000000	114260000000	162010000000	11225000000	6721100000	9529900000
phaA;tr|A0A140N7A9|A0A140N7A9_ECOBD Acetyl-CoA acetyltransferase OS=Escherichia coli (strain B / BL21-DE3) OX=469008 GN=ECBD_1435 PE=3 SV=1	>phaA	2	20	20	18	20	16	18	20	16	73	40.548	12427000000	13160000000	4678600000	690390000	731100000	259920000
phaC	>phaC	1	28	28	26	28	24	26	28	24	62.5	64.316	103760000000	122730000000	20550000000	3578100000	4232000000	708610000
PhaP	>PhaP	1	27	27	27	12	25	27	12	25	94.8	19.966	137540000000	324090000	234460000000	10580000000	24930000	18035000000
sp|C5W331|RSMH_ECOBD Ribosomal RNA small subunit methyltransferase H OS=Escherichia coli (strain B / BL21-DE3) OX=469008 GN=rsmH PE=3 SV=1	>sp|C5W331|RSMH_ECOBD Ribosomal RNA small subunit methyltransferase H OS=Escherichia coli (strain B / BL21-DE3) OX=469008 GN=rsmH PE=3 SV=1	1	1	1	0	1	0	0	1	0	4.2	34.877	0	0	0	0	0	0
sp|C5W716|NUOK_ECOBD NADH-quinone oxidoreductase subunit K OS=Escherichia coli (strain B / BL21-DE3) OX=469008 GN=nuoK PE=1 SV=1	>sp|C5W716|NUOK_ECOBD NADH-quinone oxidoreductase subunit K OS=Escherichia coli (strain B / BL21-DE3) OX=469008 GN=nuoK PE=1 SV=1	1	4	4	3	4	4	3	4	4	14	10.845	788600000	823550000	830500000	394300000	411770000	415250000
sp|C6ECL5|SPY_ECOBD Periplasmic chaperone Spy OS=Escherichia coli (strain B / BL21-DE3) OX=469008 GN=spy PE=1 SV=1	>sp|C6ECL5|SPY_ECOBD Periplasmic chaperone Spy OS=Escherichia coli (strain B / BL21-DE3) OX=469008 GN=spy PE=1 SV=1	1	2	2	1	1	0	1	1	0	13.7	18.229	9101400	0	0	1011300	0	0
sp|C6EH62|NLPI_ECOBD Lipoprotein NlpI OS=Escherichia coli (strain B / BL21-DE3) OX=469008 GN=nlpI PE=3 SV=1	>sp|C6EH62|NLPI_ECOBD Lipoprotein NlpI OS=Escherichia coli (strain B / BL21-DE3) OX=469008 GN=nlpI PE=3 SV=1	1	14	14	12	14	13	12	14	13	50	33.62	893220000	855580000	1070400000	63802000	61113000	76458000
tr|A0A0H2UL03|A0A0H2UL03_ECOBD Thiol:disulfide interchange protein OS=Escherichia coli (strain B / BL21-DE3) OX=469008 PE=1 SV=1	>tr|A0A0H2UL03|A0A0H2UL03_ECOBD Thiol:disulfide interchange protein OS=Escherichia coli (strain B / BL21-DE3) OX=469008 PE=1 SV=1	1	2	2	0	2	0	0	2	0	11.6	21.132	0	27174000	0	0	2717400	0
tr|A0A140N1Q5|A0A140N1Q5_ECOBD Small heat shock protein IbpA OS=Escherichia coli (strain B / BL21-DE3) OX=469008 GN=ibpA PE=3 SV=1	>tr|A0A140N1Q5|A0A140N1Q5_ECOBD Small heat shock protein IbpA OS=Escherichia coli (strain B / BL21-DE3) OX=469008 GN=ibpA PE=3 SV=1	1	10	10	7	10	9	7	10	9	85.4	15.774	3918000000	10893000000	2828700000	489750000	1361600000	353580000
tr|A0A140N1Y4|A0A140N1Y4_ECOBD L-threonine 3-dehydrogenase OS=Escherichia coli (strain B / BL21-DE3) OX=469008 GN=tdh PE=3 SV=1	>tr|A0A140N1Y4|A0A140N1Y4_ECOBD L-threonine 3-dehydrogenase OS=Escherichia coli (strain B / BL21-DE3) OX=469008 GN=tdh PE=3 SV=1	1	5	5	4	4	2	4	4	2	15	37.255	32456000	36510000	10567000	2704700	3042500	880540
tr|A0A140N201|A0A140N201_ECOBD PTS system, mannitol-specific IIC subunit OS=Escherichia coli (strain B / BL21-DE3) OX=469008 GN=ECBD_0129 PE=4 SV=1	>tr|A0A140N201|A0A140N201_ECOBD PTS system, mannitol-specific IIC subunit OS=Escherichia coli (strain B / BL21-DE3) OX=469008 GN=ECBD_0129 PE=4 SV=1	1	22	22	19	17	20	19	17	20	40.7	67.971	9444800000	5620700000	9191600000	429310000	255480000	417800000
tr|A0A140N210|A0A140N210_ECOBD Selenocysteine-specific translation elongation factor OS=Escherichia coli (strain B / BL21-DE3) OX=469008 GN=ECBD_0140 PE=4 SV=1	>tr|A0A140N210|A0A140N210_ECOBD Selenocysteine-specific translation elongation factor OS=Escherichia coli (strain B / BL21-DE3) OX=469008 GN=ECBD_0140 PE=4 SV=1	1	3	3	1	2	0	1	2	0	5	68.89	2801900	32488000	0	75728	878050	0
tr|A0A140N231|A0A140N231_ECOBD Transcriptional regulator, IclR family OS=Escherichia coli (strain B / BL21-DE3) OX=469008 GN=ECBD_0160 PE=4 SV=1	>tr|A0A140N231|A0A140N231_ECOBD Transcriptional regulator, IclR family OS=Escherichia coli (strain B / BL21-DE3) OX=469008 GN=ECBD_0160 PE=4 SV=1	1	2	2	1	1	0	1	1	0	8.5	31.092	7524900	10686000	0	442640	628570	0
tr|A0A140N267|A0A140N267_ECOBD Cellulose synthase operon protein YhjU OS=Escherichia coli (strain B / BL21-DE3) OX=469008 GN=ECBD_0201 PE=4 SV=1	>tr|A0A140N267|A0A140N267_ECOBD Cellulose synthase operon protein YhjU OS=Escherichia coli (strain B / BL21-DE3) OX=469008 GN=ECBD_0201 PE=4 SV=1	1	6	6	3	4	2	3	4	2	19.3	62.031	23099000	38142000	17113000	1358800	2243600	1006600
tr|A0A140N277|A0A140N277_ECOBD C4-dicarboxylate transport protein OS=Escherichia coli (strain B / BL21-DE3) OX=469008 GN=dctA PE=3 SV=1	>tr|A0A140N277|A0A140N277_ECOBD C4-dicarboxylate transport protein OS=Escherichia coli (strain B / BL21-DE3) OX=469008 GN=dctA PE=3 SV=1	1	8	8	5	8	5	5	8	5	21.3	45.47	1951600000	1128400000	2744200000	243950000	141050000	343030000
tr|A0A140N2B1|A0A140N2B1_ECOBD Glutathione-disulfide reductase OS=Escherichia coli (strain B / BL21-DE3) OX=469008 GN=ECBD_0241 PE=3 SV=1	>tr|A0A140N2B1|A0A140N2B1_ECOBD Glutathione-disulfide reductase OS=Escherichia coli (strain B / BL21-DE3) OX=469008 GN=ECBD_0241 PE=3 SV=1	1	3	3	1	2	1	1	2	1	7.6	48.742	5146800	13741000	1689600	245080	654340	80459
tr|A0A140N2D9|A0A140N2D9_ECOBD Chromosomal replication initiator protein DnaA OS=Escherichia coli (strain B / BL21-DE3) OX=469008 GN=dnaA PE=3 SV=1	>tr|A0A140N2D9|A0A140N2D9_ECOBD Chromosomal replication initiator protein DnaA OS=Escherichia coli (strain B / BL21-DE3) OX=469008 GN=dnaA PE=3 SV=1	1	14	14	10	14	10	10	14	10	32.5	52.55	153250000	352450000	185150000	5473200	12588000	6612400
tr|A0A140N2F0|A0A140N2F0_ECOBD sn-glycerol-3-phosphate import ATP-binding protein UgpC OS=Escherichia coli (strain B / BL21-DE3) OX=469008 GN=ugpC PE=3 SV=1	>tr|A0A140N2F0|A0A140N2F0_ECOBD sn-glycerol-3-phosphate import ATP-binding protein UgpC OS=Escherichia coli (strain B / BL21-DE3) OX=469008 GN=ugpC PE=3 SV=1	1	8	8	7	7	8	7	7	8	23.3	39.513	210500000	90353000	219200000	19136000	8213900	19927000
tr|A0A140N2G7|A0A140N2G7_ECOBD Glucose-1-phosphate adenylyltransferase OS=Escherichia coli (strain B / BL21-DE3) OX=469008 GN=glgC PE=3 SV=1	>tr|A0A140N2G7|A0A140N2G7_ECOBD Glucose-1-phosphate adenylyltransferase OS=Escherichia coli (strain B / BL21-DE3) OX=469008 GN=glgC PE=3 SV=1	1	4	4	1	4	1	1	4	1	11.8	48.697	13308000	43132000	14744000	665410	2156600	737190
tr|A0A140N2H0|A0A140N2H0_ECOBD Acetolactate synthase OS=Escherichia coli (strain B / BL21-DE3) OX=469008 GN=ECBD_0032 PE=3 SV=1	>tr|A0A140N2H0|A0A140N2H0_ECOBD Acetolactate synthase OS=Escherichia coli (strain B / BL21-DE3) OX=469008 GN=ECBD_0032 PE=3 SV=1	1	3	3	1	3	1	1	3	1	5.5	60.44	1786000	9895400	0	81181	449790	0
tr|A0A140N2J1|A0A140N2J1_ECOBD 33 kDa chaperonin OS=Escherichia coli (strain B / BL21-DE3) OX=469008 GN=hslO PE=3 SV=1	>tr|A0A140N2J1|A0A140N2J1_ECOBD 33 kDa chaperonin OS=Escherichia coli (strain B / BL21-DE3) OX=469008 GN=hslO PE=3 SV=1	1	9	9	5	8	8	5	8	8	41.1	32.534	195630000	275280000	264670000	16302000	22940000	22056000
tr|A0A140N2M6|A0A140N2M6_ECOBD Three-deoxy-D-manno-octulosonic-acid transferase domain protein OS=Escherichia coli (strain B / BL21-DE3) OX=469008 GN=ECBD_0093 PE=4 SV=1	>tr|A0A140N2M6|A0A140N2M6_ECOBD Three-deoxy-D-manno-octulosonic-acid transferase domain protein OS=Escherichia coli (strain B / BL21-DE3) OX=469008 GN=ECBD_0093 PE=4 SV=1	1	10	10	6	6	9	6	6	9	26.6	47.306	45958000	109640000	132080000	2418800	5770400	6951800
tr|A0A140N2N4|A0A140N2N4_ECOBD ABC transporter related OS=Escherichia coli (strain B / BL21-DE3) OX=469008 GN=ECBD_0396 PE=4 SV=1	>tr|A0A140N2N4|A0A140N2N4_ECOBD ABC transporter related OS=Escherichia coli (strain B / BL21-DE3) OX=469008 GN=ECBD_0396 PE=4 SV=1	1	5	5	0	4	1	0	4	1	8.9	71.843	0	10233000	11987000	0	292370	342500
tr|A0A140N2N6|A0A140N2N6_ECOBD O-antigen polymerase OS=Escherichia coli (strain B / BL21-DE3) OX=469008 GN=ECBD_0104 PE=4 SV=1	>tr|A0A140N2N6|A0A140N2N6_ECOBD O-antigen polymerase OS=Escherichia coli (strain B / BL21-DE3) OX=469008 GN=ECBD_0104 PE=4 SV=1	1	5	5	4	3	5	4	3	5	13.9	46.826	38340000	53505000	110380000	2017900	2816100	5809500
tr|A0A140N2P2|A0A140N2P2_ECOBD Rhodanese domain protein OS=Escherichia coli (strain B / BL21-DE3) OX=469008 GN=ECBD_0114 PE=4 SV=1	>tr|A0A140N2P2|A0A140N2P2_ECOBD Rhodanese domain protein OS=Escherichia coli (strain B / BL21-DE3) OX=469008 GN=ECBD_0114 PE=4 SV=1	1	9	9	7	9	9	7	9	9	64.3	15.596	1835700000	1822600000	2343600000	229470000	227830000	292950000
tr|A0A140N2S3|A0A140N2S3_ECOBD 50S ribosomal protein L22 OS=Escherichia coli (strain B / BL21-DE3) OX=469008 GN=rplV PE=3 SV=1	>tr|A0A140N2S3|A0A140N2S3_ECOBD 50S ribosomal protein L22 OS=Escherichia coli (strain B / BL21-DE3) OX=469008 GN=rplV PE=3 SV=1	1	9	9	7	9	8	7	9	8	60.9	12.226	681810000	2564500000	488100000	136360000	512900000	97619000
tr|A0A140N2T1|A0A140N2T1_ECOBD 50S ribosomal protein L6 OS=Escherichia coli (strain B / BL21-DE3) OX=469008 GN=rplF PE=3 SV=1	>tr|A0A140N2T1|A0A140N2T1_ECOBD 50S ribosomal protein L6 OS=Escherichia coli (strain B / BL21-DE3) OX=469008 GN=rplF PE=3 SV=1	1	10	10	8	10	9	8	10	9	75.1	18.904	480320000	1866900000	513120000	53369000	207440000	57013000
tr|A0A140N2U0|A0A140N2U0_ECOBD DNA-directed RNA polymerase subunit alpha OS=Escherichia coli (strain B / BL21-DE3) OX=469008 GN=rpoA PE=3 SV=1	>tr|A0A140N2U0|A0A140N2U0_ECOBD DNA-directed RNA polymerase subunit alpha OS=Escherichia coli (strain B / BL21-DE3) OX=469008 GN=rpoA PE=3 SV=1	1	17	17	13	17	11	13	17	11	70.5	36.511	492520000	1515000000	199750000	27362000	84165000	11097000
tr|A0A140N2U8|A0A140N2U8_ECOBD Glycine--tRNA ligase beta subunit OS=Escherichia coli (strain B / BL21-DE3) OX=469008 GN=glyS PE=3 SV=1	>tr|A0A140N2U8|A0A140N2U8_ECOBD Glycine--tRNA ligase beta subunit OS=Escherichia coli (strain B / BL21-DE3) OX=469008 GN=glyS PE=3 SV=1	1	37	37	18	33	10	18	33	10	64.2	76.812	317510000	1023200000	63170000	7937800	25579000	1579200
tr|A0A140N2W6|A0A140N2W6_ECOBD Oligopeptide/dipeptide ABC transporter, ATPase subunit OS=Escherichia coli (strain B / BL21-DE3) OX=469008 GN=ECBD_0196 PE=3 SV=1	>tr|A0A140N2W6|A0A140N2W6_ECOBD Oligopeptide/dipeptide ABC transporter, ATPase subunit OS=Escherichia coli (strain B / BL21-DE3) OX=469008 GN=ECBD_0196 PE=3 SV=1	1	7	7	2	5	3	2	5	3	27.8	37.56	16543000	129470000	69236000	1033900	8091600	4327300
tr|A0A140N2Y3|A0A140N2Y3_ECOBD Rod shape-determining protein MreC OS=Escherichia coli (strain B / BL21-DE3) OX=469008 GN=ECBD_0497 PE=4 SV=1	>tr|A0A140N2Y3|A0A140N2Y3_ECOBD Rod shape-determining protein MreC OS=Escherichia coli (strain B / BL21-DE3) OX=469008 GN=ECBD_0497 PE=4 SV=1	1	13	13	11	11	10	11	11	10	51.5	39.53	276810000	322580000	249650000	13182000	15361000	11888000
tr|A0A140N2Z9|A0A140N2Z9_ECOBD 30S ribosomal protein S9 OS=Escherichia coli (strain B / BL21-DE3) OX=469008 GN=rpsI PE=3 SV=1	>tr|A0A140N2Z9|A0A140N2Z9_ECOBD 30S ribosomal protein S9 OS=Escherichia coli (strain B / BL21-DE3) OX=469008 GN=rpsI PE=3 SV=1	1	7	7	7	7	7	7	7	7	52.3	14.856	3535600000	3809800000	2195400000	505090000	544250000	313620000
tr|A0A140N307|A0A140N307_ECOBD IS600 orf OS=Escherichia coli (strain B / BL21-DE3) OX=469008 GN=ECBD_0527 PE=4 SV=1	>tr|A0A140N307|A0A140N307_ECOBD IS600 orf OS=Escherichia coli (strain B / BL21-DE3) OX=469008 GN=ECBD_0527 PE=4 SV=1	1	1	1	1	1	1	1	1	1	14.9	11.509	28420000	24746000	25285000	4736600	4124400	4214200
tr|A0A140N312|A0A140N312_ECOBD Universal stress protein OS=Escherichia coli (strain B / BL21-DE3) OX=469008 GN=ECBD_0246 PE=3 SV=1	>tr|A0A140N312|A0A140N312_ECOBD Universal stress protein OS=Escherichia coli (strain B / BL21-DE3) OX=469008 GN=ECBD_0246 PE=3 SV=1	1	6	6	6	4	3	6	4	3	62.5	16.066	1068600000	698960000	395360000	213720000	139790000	79072000
tr|A0A140N319|A0A140N319_ECOBD RNase adapter protein RapZ OS=Escherichia coli (strain B / BL21-DE3) OX=469008 GN=rapZ PE=3 SV=1	>tr|A0A140N319|A0A140N319_ECOBD RNase adapter protein RapZ OS=Escherichia coli (strain B / BL21-DE3) OX=469008 GN=rapZ PE=3 SV=1	1	5	5	3	4	1	3	4	1	23.2	32.492	46503000	87335000	11107000	3100200	5822300	740490
tr|A0A140N331|A0A140N331_ECOBD 4'-phosphopantetheinyl transferase OS=Escherichia coli (strain B / BL21-DE3) OX=469008 GN=ECBD_0266 PE=3 SV=1	>tr|A0A140N331|A0A140N331_ECOBD 4-phosphopantetheinyl transferase OS=Escherichia coli (strain B / BL21-DE3) OX=469008 GN=ECBD_0266 PE=3 SV=1	1	2	2	1	2	0	1	2	0	11.3	21.737	8728700	20120000	0	2909600	6706600	0
tr|A0A140N332|A0A140N332_ECOBD ABC transporter related OS=Escherichia coli (strain B / BL21-DE3) OX=469008 GN=ECBD_0547 PE=4 SV=1	>tr|A0A140N332|A0A140N332_ECOBD ABC transporter related OS=Escherichia coli (strain B / BL21-DE3) OX=469008 GN=ECBD_0547 PE=4 SV=1	1	11	11	7	9	8	7	9	8	69.9	29.096	761580000	431680000	863090000	63465000	35973000	71924000
tr|A0A140N340|A0A140N340_ECOBD 50S ribosomal protein L27 OS=Escherichia coli (strain B / BL21-DE3) OX=469008 GN=rpmA PE=3 SV=1	>tr|A0A140N340|A0A140N340_ECOBD 50S ribosomal protein L27 OS=Escherichia coli (strain B / BL21-DE3) OX=469008 GN=rpmA PE=3 SV=1	1	4	4	4	4	3	4	4	3	47.1	9.1244	125500000	160540000	82593000	31375000	40136000	20648000
tr|A0A140N347|A0A140N347_ECOBD Preprotein translocase, SecG subunit OS=Escherichia coli (strain B / BL21-DE3) OX=469008 GN=ECBD_0567 PE=4 SV=1	>tr|A0A140N347|A0A140N347_ECOBD Preprotein translocase, SecG subunit OS=Escherichia coli (strain B / BL21-DE3) OX=469008 GN=ECBD_0567 PE=4 SV=1	1	2	2	2	2	2	2	2	2	27.3	11.393	676320000	950920000	701600000	135260000	190180000	140320000
tr|A0A140N370|A0A140N370_ECOBD Gluconate transporter OS=Escherichia coli (strain B / BL21-DE3) OX=469008 GN=ECBD_0307 PE=4 SV=1	>tr|A0A140N370|A0A140N370_ECOBD Gluconate transporter OS=Escherichia coli (strain B / BL21-DE3) OX=469008 GN=ECBD_0307 PE=4 SV=1	1	2	2	2	2	2	2	2	2	6.7	46.387	83936000	106310000	63743000	7630600	9664300	5794800
tr|A0A140N380|A0A140N380_ECOBD PTS system mannose/fructose/sorbose family IID component OS=Escherichia coli (strain B / BL21-DE3) OX=469008 GN=ECBD_0607 PE=4 SV=1	>tr|A0A140N380|A0A140N380_ECOBD PTS system mannose/fructose/sorbose family IID component OS=Escherichia coli (strain B / BL21-DE3) OX=469008 GN=ECBD_0607 PE=4 SV=1	1	7	7	5	6	5	5	6	5	22.6	31.77	136840000	167420000	167450000	12440000	15220000	15222000
tr|A0A140N385|A0A140N385_ECOBD Gluconate transporter OS=Escherichia coli (strain B / BL21-DE3) OX=469008 GN=ECBD_0330 PE=4 SV=1	>tr|A0A140N385|A0A140N385_ECOBD Gluconate transporter OS=Escherichia coli (strain B / BL21-DE3) OX=469008 GN=ECBD_0330 PE=4 SV=1	1	4	4	4	4	4	4	4	4	9.6	45.966	688730000	878800000	478110000	45915000	58587000	31874000
tr|A0A140N394|A0A140N394_ECOBD Two component transcriptional regulator, winged helix family OS=Escherichia coli (strain B / BL21-DE3) OX=469008 GN=ECBD_0340 PE=4 SV=1	>tr|A0A140N394|A0A140N394_ECOBD Two component transcriptional regulator, winged helix family OS=Escherichia coli (strain B / BL21-DE3) OX=469008 GN=ECBD_0340 PE=4 SV=1	1	9	9	8	9	6	8	9	6	43.9	27.401	363670000	554210000	140050000	27975000	42632000	10773000
tr|A0A140N3A3|A0A140N3A3_ECOBD NUDIX hydrolase OS=Escherichia coli (strain B / BL21-DE3) OX=469008 GN=ECBD_0350 PE=4 SV=1	>tr|A0A140N3A3|A0A140N3A3_ECOBD NUDIX hydrolase OS=Escherichia coli (strain B / BL21-DE3) OX=469008 GN=ECBD_0350 PE=4 SV=1	1	1	1	1	1	1	1	1	1	8.1	21.153	11859000	8489800	14900000	1185900	848980	1490000
tr|A0A140N3A9|A0A140N3A9_ECOBD Site-specific DNA-methyltransferase (adenine-specific) OS=Escherichia coli (strain B / BL21-DE3) OX=469008 GN=ECBD_0360 PE=3 SV=1	>tr|A0A140N3A9|A0A140N3A9_ECOBD Site-specific DNA-methyltransferase (adenine-specific) OS=Escherichia coli (strain B / BL21-DE3) OX=469008 GN=ECBD_0360 PE=3 SV=1	1	3	3	1	3	0	1	3	0	9.7	32.099	4921900	7897900	0	378610	607530	0
tr|A0A140N3B4|A0A140N3B4_ECOBD Uronate isomerase OS=Escherichia coli (strain B / BL21-DE3) OX=469008 GN=uxaC PE=3 SV=1	>tr|A0A140N3B4|A0A140N3B4_ECOBD Uronate isomerase OS=Escherichia coli (strain B / BL21-DE3) OX=469008 GN=uxaC PE=3 SV=1	1	11	11	9	7	6	9	7	6	29.4	53.987	236940000	133150000	96725000	7180100	4034700	2931100
tr|A0A140N3D6|A0A140N3D6_ECOBD Transcriptional regulator, Crp/Fnr family OS=Escherichia coli (strain B / BL21-DE3) OX=469008 GN=ECBD_0391 PE=4 SV=1	>tr|A0A140N3D6|A0A140N3D6_ECOBD Transcriptional regulator, Crp/Fnr family OS=Escherichia coli (strain B / BL21-DE3) OX=469008 GN=ECBD_0391 PE=4 SV=1	1	12	12	10	11	9	10	11	9	60	23.64	307520000	983430000	203820000	20501000	65562000	13588000
tr|A0A140N3G6|A0A140N3G6_ECOBD Small heat shock protein IbpB OS=Escherichia coli (strain B / BL21-DE3) OX=469008 GN=ibpB PE=3 SV=1	>tr|A0A140N3G6|A0A140N3G6_ECOBD Small heat shock protein IbpB OS=Escherichia coli (strain B / BL21-DE3) OX=469008 GN=ibpB PE=3 SV=1	1	10	10	10	10	10	10	10	10	63.4	16.093	1505200000	4786000000	1772300000	167240000	531780000	196930000
tr|A0A140N3G7|A0A140N3G7_ECOBD 50S ribosomal protein L3 OS=Escherichia coli (strain B / BL21-DE3) OX=469008 GN=rplC PE=3 SV=1	>tr|A0A140N3G7|A0A140N3G7_ECOBD 50S ribosomal protein L3 OS=Escherichia coli (strain B / BL21-DE3) OX=469008 GN=rplC PE=3 SV=1	1	12	12	11	12	12	11	12	12	57.9	22.243	2486300000	3743600000	1918100000	177590000	267400000	137010000
tr|A0A140N3H4|A0A140N3H4_ECOBD 50S ribosomal protein L14 OS=Escherichia coli (strain B / BL21-DE3) OX=469008 GN=rplN PE=3 SV=1	>tr|A0A140N3H4|A0A140N3H4_ECOBD 50S ribosomal protein L14 OS=Escherichia coli (strain B / BL21-DE3) OX=469008 GN=rplN PE=3 SV=1	1	10	10	7	9	9	7	9	9	68.3	13.541	2655400000	6220800000	2185200000	379340000	888680000	312180000
tr|A0A140N3I1|A0A140N3I1_ECOBD Protein translocase subunit SecY OS=Escherichia coli (strain B / BL21-DE3) OX=469008 GN=secY PE=3 SV=1	>tr|A0A140N3I1|A0A140N3I1_ECOBD Protein translocase subunit SecY OS=Escherichia coli (strain B / BL21-DE3) OX=469008 GN=secY PE=3 SV=1	1	8	8	8	7	8	8	7	8	17.4	48.511	1750400000	1724400000	1686600000	145870000	143700000	140550000
tr|A0A140N3I9|A0A140N3I9_ECOBD Large-conductance mechanosensitive channel OS=Escherichia coli (strain B / BL21-DE3) OX=469008 GN=mscL PE=3 SV=1	>tr|A0A140N3I9|A0A140N3I9_ECOBD Large-conductance mechanosensitive channel OS=Escherichia coli (strain B / BL21-DE3) OX=469008 GN=mscL PE=3 SV=1	1	6	6	6	6	6	6	6	6	21.3	14.957	871840000	563600000	949780000	174370000	112720000	189960000
tr|A0A140N3K4|A0A140N3K4_ECOBD AsmA family protein OS=Escherichia coli (strain B / BL21-DE3) OX=469008 GN=ECBD_0069 PE=4 SV=1	>tr|A0A140N3K4|A0A140N3K4_ECOBD AsmA family protein OS=Escherichia coli (strain B / BL21-DE3) OX=469008 GN=ECBD_0069 PE=4 SV=1	1	19	19	17	15	16	17	15	16	41.7	62.272	923820000	1049200000	1340200000	35532000	40353000	51546000
tr|A0A140N3L9|A0A140N3L9_ECOBD 50S ribosomal protein L28 OS=Escherichia coli (strain B / BL21-DE3) OX=469008 GN=rpmB PE=3 SV=1	>tr|A0A140N3L9|A0A140N3L9_ECOBD 50S ribosomal protein L28 OS=Escherichia coli (strain B / BL21-DE3) OX=469008 GN=rpmB PE=3 SV=1	1	7	7	5	6	4	5	6	4	55.1	9.0064	1233200000	1376700000	600360000	205530000	229450000	100060000
tr|A0A140N3M3|A0A140N3M3_ECOBD Protease TldD OS=Escherichia coli (strain B / BL21-DE3) OX=469008 GN=ECBD_0502 PE=4 SV=1	>tr|A0A140N3M3|A0A140N3M3_ECOBD Protease TldD OS=Escherichia coli (strain B / BL21-DE3) OX=469008 GN=ECBD_0502 PE=4 SV=1	1	2	2	1	1	0	1	1	0	5.8	51.363	15035000	17235000	0	751750	861760	0
tr|A0A140N3M9|A0A140N3M9_ECOBD Periplasmic serine protease DegS OS=Escherichia coli (strain B / BL21-DE3) OX=469008 GN=ECBD_0512 PE=4 SV=1	>tr|A0A140N3M9|A0A140N3M9_ECOBD Periplasmic serine protease DegS OS=Escherichia coli (strain B / BL21-DE3) OX=469008 GN=ECBD_0512 PE=4 SV=1	1	9	9	9	7	9	9	7	9	36.3	37.611	528010000	386990000	594770000	40616000	29768000	45752000
tr|A0A140N3P8|A0A140N3P8_ECOBD Aerobic respiration control sensor protein OS=Escherichia coli (strain B / BL21-DE3) OX=469008 GN=ECBD_0532 PE=4 SV=1	>tr|A0A140N3P8|A0A140N3P8_ECOBD Aerobic respiration control sensor protein OS=Escherichia coli (strain B / BL21-DE3) OX=469008 GN=ECBD_0532 PE=4 SV=1	1	30	30	25	24	27	25	24	27	47.8	87.982	1292200000	961080000	1364200000	34005000	25292000	35900000
tr|A0A140N3Q3|A0A140N3Q3_ECOBD L-lactate dehydrogenase OS=Escherichia coli (strain B / BL21-DE3) OX=469008 GN=lldD PE=3 SV=1	>tr|A0A140N3Q3|A0A140N3Q3_ECOBD L-lactate dehydrogenase OS=Escherichia coli (strain B / BL21-DE3) OX=469008 GN=lldD PE=3 SV=1	1	16	16	15	14	15	15	14	15	53.3	42.728	1035600000	747530000	986470000	47073000	33979000	44840000
tr|A0A140N3Q6|A0A140N3Q6_ECOBD Lipopolysaccharide export system protein LptA OS=Escherichia coli (strain B / BL21-DE3) OX=469008 GN=lptA PE=3 SV=1	>tr|A0A140N3Q6|A0A140N3Q6_ECOBD Lipopolysaccharide export system protein LptA OS=Escherichia coli (strain B / BL21-DE3) OX=469008 GN=lptA PE=3 SV=1	1	4	4	3	2	3	3	2	3	44.3	20.185	126470000	51978000	41870000	25293000	10396000	8374000
tr|A0A140N3S1|A0A140N3S1_ECOBD Uncharacterized protein OS=Escherichia coli (strain B / BL21-DE3) OX=469008 GN=ECBD_0562 PE=4 SV=1	>tr|A0A140N3S1|A0A140N3S1_ECOBD Uncharacterized protein OS=Escherichia coli (strain B / BL21-DE3) OX=469008 GN=ECBD_0562 PE=4 SV=1	1	2	2	2	2	2	2	2	2	21.6	10.784	48169000	47959000	54021000	16056000	15986000	18007000
tr|A0A140N3T1|A0A140N3T1_ECOBD Peptidase M24 OS=Escherichia coli (strain B / BL21-DE3) OX=469008 GN=ECBD_0829 PE=4 SV=1	>tr|A0A140N3T1|A0A140N3T1_ECOBD Peptidase M24 OS=Escherichia coli (strain B / BL21-DE3) OX=469008 GN=ECBD_0829 PE=4 SV=1	1	6	6	3	6	2	3	6	2	14.5	49.803	15067000	25337000	0	753370	1266800	0
tr|A0A140N3T4|A0A140N3T4_ECOBD Translation initiation factor IF-2 OS=Escherichia coli (strain B / BL21-DE3) OX=469008 GN=infB PE=3 SV=1	>tr|A0A140N3T4|A0A140N3T4_ECOBD Translation initiation factor IF-2 OS=Escherichia coli (strain B / BL21-DE3) OX=469008 GN=infB PE=3 SV=1	1	41	41	22	40	29	22	40	29	53.9	97.349	657550000	2129000000	709470000	14944000	48386000	16124000
tr|A0A140N3U1|A0A140N3U1_ECOBD tRNA-modifying protein YgfZ OS=Escherichia coli (strain B / BL21-DE3) OX=469008 GN=ygfZ PE=3 SV=1	>tr|A0A140N3U1|A0A140N3U1_ECOBD tRNA-modifying protein YgfZ OS=Escherichia coli (strain B / BL21-DE3) OX=469008 GN=ygfZ PE=3 SV=1	1	2	2	0	1	1	0	1	1	7.4	36.094	0	4482200	0	0	263660	0
tr|A0A140N3V5|A0A140N3V5_ECOBD Selenate reductase YgfK OS=Escherichia coli (strain B / BL21-DE3) OX=469008 GN=ECBD_0859 PE=4 SV=1	>tr|A0A140N3V5|A0A140N3V5_ECOBD Selenate reductase YgfK OS=Escherichia coli (strain B / BL21-DE3) OX=469008 GN=ECBD_0859 PE=4 SV=1	1	11	11	1	11	1	1	11	1	11.9	115.54	58498000	159990000	7452400	958980	2622800	122170
tr|A0A140N3X6|A0A140N3X6_ECOBD Extracellular solute-binding protein family 5 OS=Escherichia coli (strain B / BL21-DE3) OX=469008 GN=ECBD_0192 PE=4 SV=1	>tr|A0A140N3X6|A0A140N3X6_ECOBD Extracellular solute-binding protein family 5 OS=Escherichia coli (strain B / BL21-DE3) OX=469008 GN=ECBD_0192 PE=4 SV=1	1	9	9	1	9	1	1	9	1	18.3	60.293	2770300	72709000	12201000	115430	3029500	508390
tr|A0A140N3Y5|A0A140N3Y5_ECOBD Transcriptional regulator, LysR family OS=Escherichia coli (strain B / BL21-DE3) OX=469008 GN=ECBD_0633 PE=4 SV=1	>tr|A0A140N3Y5|A0A140N3Y5_ECOBD Transcriptional regulator, LysR family OS=Escherichia coli (strain B / BL21-DE3) OX=469008 GN=ECBD_0633 PE=4 SV=1	1	3	3	1	3	1	1	3	1	10.4	33.229	0	13124000	5768200	0	729090	320460
tr|A0A140N3Y7|A0A140N3Y7_ECOBD Aldo/keto reductase OS=Escherichia coli (strain B / BL21-DE3) OX=469008 GN=ECBD_0890 PE=4 SV=1	>tr|A0A140N3Y7|A0A140N3Y7_ECOBD Aldo/keto reductase OS=Escherichia coli (strain B / BL21-DE3) OX=469008 GN=ECBD_0890 PE=4 SV=1	1	2	2	1	2	0	1	2	0	6.4	38.499	10819000	5460900	0	832200	420070	0
tr|A0A140N3Z1|A0A140N3Z1_ECOBD Peptidase M16 domain protein OS=Escherichia coli (strain B / BL21-DE3) OX=469008 GN=ECBD_0212 PE=4 SV=1	>tr|A0A140N3Z1|A0A140N3Z1_ECOBD Peptidase M16 domain protein OS=Escherichia coli (strain B / BL21-DE3) OX=469008 GN=ECBD_0212 PE=4 SV=1	1	4	4	1	4	1	1	4	1	12.7	55.527	6248000	28660000	5958900	249920	1146400	238360
tr|A0A140N403|A0A140N403_ECOBD Uncharacterized protein OS=Escherichia coli (strain B / BL21-DE3) OX=469008 GN=ECBD_0015 PE=4 SV=1	>tr|A0A140N403|A0A140N403_ECOBD Uncharacterized protein OS=Escherichia coli (strain B / BL21-DE3) OX=469008 GN=ECBD_0015 PE=4 SV=1	1	3	3	3	3	3	3	3	3	29.6	14.785	127860000	118720000	183330000	15982000	14840000	22916000
tr|A0A140N417|A0A140N417_ECOBD G/U mismatch-specific DNA glycosylase OS=Escherichia coli (strain B / BL21-DE3) OX=469008 GN=mug PE=3 SV=1	>tr|A0A140N417|A0A140N417_ECOBD G/U mismatch-specific DNA glycosylase OS=Escherichia coli (strain B / BL21-DE3) OX=469008 GN=mug PE=3 SV=1	1	3	3	0	3	0	0	3	0	19.6	18.673	0	22031000	0	0	2203100	0
tr|A0A140N429|A0A140N429_ECOBD L-serine dehydratase 1 OS=Escherichia coli (strain B / BL21-DE3) OX=469008 GN=ECBD_0931 PE=4 SV=1	>tr|A0A140N429|A0A140N429_ECOBD L-serine dehydratase 1 OS=Escherichia coli (strain B / BL21-DE3) OX=469008 GN=ECBD_0931 PE=4 SV=1	1	8	6	4	8	3	3	6	3	15.8	48.721	37524000	116120000	73822000	2345200	7257500	4613800
tr|A0A140N443|A0A140N443_ECOBD UPF0441 protein YgiB OS=Escherichia coli (strain B / BL21-DE3) OX=469008 GN=ygiB PE=3 SV=1	>tr|A0A140N443|A0A140N443_ECOBD UPF0441 protein YgiB OS=Escherichia coli (strain B / BL21-DE3) OX=469008 GN=ygiB PE=3 SV=1	1	6	6	6	6	6	6	6	6	35	23.479	1037800000	669720000	1194700000	103780000	66972000	119470000
tr|A0A140N448|A0A140N448_ECOBD Heavy metal translocating P-type ATPase OS=Escherichia coli (strain B / BL21-DE3) OX=469008 GN=ECBD_0272 PE=3 SV=1	>tr|A0A140N448|A0A140N448_ECOBD Heavy metal translocating P-type ATPase OS=Escherichia coli (strain B / BL21-DE3) OX=469008 GN=ECBD_0272 PE=3 SV=1	1	13	13	8	11	11	8	11	11	28.6	76.839	100250000	1257900000	263880000	3233800	40578000	8512100
tr|A0A140N452|A0A140N452_ECOBD Histidine kinase OS=Escherichia coli (strain B / BL21-DE3) OX=469008 GN=ECBD_0713 PE=4 SV=1	>tr|A0A140N452|A0A140N452_ECOBD Histidine kinase OS=Escherichia coli (strain B / BL21-DE3) OX=469008 GN=ECBD_0713 PE=4 SV=1	1	10	10	5	10	9	5	10	9	29	50.281	113690000	192600000	154620000	4737000	8025000	6442400
tr|A0A140N462|A0A140N462_ECOBD DNA replication and repair protein RecF OS=Escherichia coli (strain B / BL21-DE3) OX=469008 GN=recF PE=3 SV=1	>tr|A0A140N462|A0A140N462_ECOBD DNA replication and repair protein RecF OS=Escherichia coli (strain B / BL21-DE3) OX=469008 GN=recF PE=3 SV=1	1	2	2	1	1	0	1	1	0	5.6	40.514	5083300	8675100	0	282410	481950	0
tr|A0A140N472|A0A140N472_ECOBD Protein-L-isoaspartate O-methyltransferase OS=Escherichia coli (strain B / BL21-DE3) OX=469008 GN=pcm PE=3 SV=1	>tr|A0A140N472|A0A140N472_ECOBD Protein-L-isoaspartate O-methyltransferase OS=Escherichia coli (strain B / BL21-DE3) OX=469008 GN=pcm PE=3 SV=1	1	2	2	0	2	0	0	2	0	11.1	23.257	0	19899000	0	0	1989900	0
tr|A0A140N473|A0A140N473_ECOBD TonB-system energizer ExbB OS=Escherichia coli (strain B / BL21-DE3) OX=469008 GN=ECBD_0733 PE=3 SV=1	>tr|A0A140N473|A0A140N473_ECOBD TonB-system energizer ExbB OS=Escherichia coli (strain B / BL21-DE3) OX=469008 GN=ECBD_0733 PE=3 SV=1	1	2	2	0	1	1	0	1	1	15.6	26.287	0	8393400	59684000	0	1049200	7460500
tr|A0A140N478|A0A140N478_ECOBD Lipopolysaccharide 3-alpha-galactosyltransferase OS=Escherichia coli (strain B / BL21-DE3) OX=469008 GN=ECBD_0097 PE=4 SV=1	>tr|A0A140N478|A0A140N478_ECOBD Lipopolysaccharide 3-alpha-galactosyltransferase OS=Escherichia coli (strain B / BL21-DE3) OX=469008 GN=ECBD_0097 PE=4 SV=1	1	8	8	7	8	7	7	8	7	28.1	38.796	205160000	230500000	205030000	15782000	17731000	15771000
tr|A0A140N479|A0A140N479_ECOBD DNA mismatch repair protein MutS OS=Escherichia coli (strain B / BL21-DE3) OX=469008 GN=mutS PE=3 SV=1	>tr|A0A140N479|A0A140N479_ECOBD DNA mismatch repair protein MutS OS=Escherichia coli (strain B / BL21-DE3) OX=469008 GN=mutS PE=3 SV=1	1	20	20	10	20	3	10	20	3	28	95.246	109250000	344190000	8784100	2540700	8004400	204280
tr|A0A140N480|A0A140N480_ECOBD Polysulphide reductase NrfD OS=Escherichia coli (strain B / BL21-DE3) OX=469008 GN=ECBD_0743 PE=4 SV=1	>tr|A0A140N480|A0A140N480_ECOBD Polysulphide reductase NrfD OS=Escherichia coli (strain B / BL21-DE3) OX=469008 GN=ECBD_0743 PE=4 SV=1	1	1	1	0	1	1	0	1	1	2.6	43.602	0	6727500	16764000	0	747500	1862600
tr|A0A140N487|A0A140N487_ECOBD 2-amino-3-ketobutyrate coenzyme A ligase OS=Escherichia coli (strain B / BL21-DE3) OX=469008 GN=kbl PE=3 SV=1	>tr|A0A140N487|A0A140N487_ECOBD 2-amino-3-ketobutyrate coenzyme A ligase OS=Escherichia coli (strain B / BL21-DE3) OX=469008 GN=kbl PE=3 SV=1	1	11	11	6	11	3	6	11	3	33.9	43.044	88667000	221900000	25625000	5215700	13053000	1507400
tr|A0A140N490|A0A140N490_ECOBD Glycogen synthase OS=Escherichia coli (strain B / BL21-DE3) OX=469008 GN=glgA PE=3 SV=1	>tr|A0A140N490|A0A140N490_ECOBD Glycogen synthase OS=Escherichia coli (strain B / BL21-DE3) OX=469008 GN=glgA PE=3 SV=1	1	14	14	13	13	8	13	13	8	36.7	52.822	928700000	1238100000	759170000	61913000	82538000	50611000
tr|A0A140N495|A0A140N495_ECOBD Lipoprotein OS=Escherichia coli (strain B / BL21-DE3) OX=469008 GN=ECBD_0044 PE=3 SV=1	>tr|A0A140N495|A0A140N495_ECOBD Lipoprotein OS=Escherichia coli (strain B / BL21-DE3) OX=469008 GN=ECBD_0044 PE=3 SV=1	1	7	7	7	7	7	7	7	7	33.5	29.449	299520000	331930000	349290000	24960000	27661000	29108000
tr|A0A140N4A1|A0A140N4A1_ECOBD Mannitol-1-phosphate 5-dehydrogenase OS=Escherichia coli (strain B / BL21-DE3) OX=469008 GN=mtlD PE=3 SV=1	>tr|A0A140N4A1|A0A140N4A1_ECOBD Mannitol-1-phosphate 5-dehydrogenase OS=Escherichia coli (strain B / BL21-DE3) OX=469008 GN=mtlD PE=3 SV=1	1	1	1	1	1	0	1	1	0	1.8	41.124	27934000	18109000	0	1470200	953110	0
tr|A0A140N4A2|A0A140N4A2_ECOBD PTS system, glucitol/sorbitol-specific IIA subunit OS=Escherichia coli (strain B / BL21-DE3) OX=469008 GN=ECBD_1021 PE=4 SV=1	>tr|A0A140N4A2|A0A140N4A2_ECOBD PTS system, glucitol/sorbitol-specific IIA subunit OS=Escherichia coli (strain B / BL21-DE3) OX=469008 GN=ECBD_1021 PE=4 SV=1	1	3	3	2	0	2	2	0	2	44.7	13.306	6808000	0	56883000	972570	0	8126100
tr|A0A140N4B1|A0A140N4B1_ECOBD Uncharacterized protein OS=Escherichia coli (strain B / BL21-DE3) OX=469008 GN=ECBD_0065 PE=4 SV=1	>tr|A0A140N4B1|A0A140N4B1_ECOBD Uncharacterized protein OS=Escherichia coli (strain B / BL21-DE3) OX=469008 GN=ECBD_0065 PE=4 SV=1	1	2	2	1	1	1	1	1	1	6.6	40.25	3028200	0	0	232940	0	0
tr|A0A140N4B4|A0A140N4B4_ECOBD Heat shock protein 15 OS=Escherichia coli (strain B / BL21-DE3) OX=469008 GN=ECBD_0346 PE=3 SV=1	>tr|A0A140N4B4|A0A140N4B4_ECOBD Heat shock protein 15 OS=Escherichia coli (strain B / BL21-DE3) OX=469008 GN=ECBD_0346 PE=3 SV=1	1	1	1	0	1	0	0	1	0	14.3	15.496	0	3364100	0	0	560690	0
tr|A0A140N4B7|A0A140N4B7_ECOBD Binding-protein-dependent transport systems inner membrane component OS=Escherichia coli (strain B / BL21-DE3) OX=469008 GN=ECBD_1041 PE=3 SV=1	>tr|A0A140N4B7|A0A140N4B7_ECOBD Binding-protein-dependent transport systems inner membrane component OS=Escherichia coli (strain B / BL21-DE3) OX=469008 GN=ECBD_1041 PE=3 SV=1	1	2	2	2	2	1	2	2	1	7.1	37.619	70299000	38535000	7999400	11717000	6422500	1333200
tr|A0A140N4C5|A0A140N4C5_ECOBD Rhodanese domain protein OS=Escherichia coli (strain B / BL21-DE3) OX=469008 GN=ECBD_1051 PE=4 SV=1	>tr|A0A140N4C5|A0A140N4C5_ECOBD Rhodanese domain protein OS=Escherichia coli (strain B / BL21-DE3) OX=469008 GN=ECBD_1051 PE=4 SV=1	1	7	7	7	7	7	7	7	7	54.6	18.667	409440000	283490000	443100000	51180000	35437000	55387000
tr|A0A140N4C7|A0A140N4C7_ECOBD (P)ppGpp synthetase I, SpoT/RelA OS=Escherichia coli (strain B / BL21-DE3) OX=469008 GN=ECBD_0075 PE=3 SV=1	>tr|A0A140N4C7|A0A140N4C7_ECOBD (P)ppGpp synthetase I, SpoT/RelA OS=Escherichia coli (strain B / BL21-DE3) OX=469008 GN=ECBD_0075 PE=3 SV=1	1	13	13	4	13	3	4	13	3	20.7	79.372	22267000	161120000	18972000	601800	4354600	512770
tr|A0A140N4D3|A0A140N4D3_ECOBD Nucleoid occlusion factor SlmA OS=Escherichia coli (strain B / BL21-DE3) OX=469008 GN=slmA PE=3 SV=1	>tr|A0A140N4D3|A0A140N4D3_ECOBD Nucleoid occlusion factor SlmA OS=Escherichia coli (strain B / BL21-DE3) OX=469008 GN=slmA PE=3 SV=1	1	1	1	0	1	0	0	1	0	5.1	22.836	0	9561900	0	0	1062400	0
tr|A0A140N4E5|A0A140N4E5_ECOBD Glycosyl transferase group 1 OS=Escherichia coli (strain B / BL21-DE3) OX=469008 GN=ECBD_0095 PE=4 SV=1	>tr|A0A140N4E5|A0A140N4E5_ECOBD Glycosyl transferase group 1 OS=Escherichia coli (strain B / BL21-DE3) OX=469008 GN=ECBD_0095 PE=4 SV=1	1	12	12	11	11	8	11	11	8	34.8	42.555	607410000	496180000	420050000	26409000	21573000	18263000
tr|A0A140N4E7|A0A140N4E7_ECOBD MscS Mechanosensitive ion channel OS=Escherichia coli (strain B / BL21-DE3) OX=469008 GN=ECBD_0814 PE=4 SV=1	>tr|A0A140N4E7|A0A140N4E7_ECOBD MscS Mechanosensitive ion channel OS=Escherichia coli (strain B / BL21-DE3) OX=469008 GN=ECBD_0814 PE=4 SV=1	1	7	7	7	7	6	7	7	6	28.7	30.896	1560800000	1229800000	1786900000	141890000	111800000	162450000
tr|A0A140N4F1|A0A140N4F1_ECOBD Lipopolysaccharide heptosyltransferase II OS=Escherichia coli (strain B / BL21-DE3) OX=469008 GN=ECBD_0106 PE=4 SV=1	>tr|A0A140N4F1|A0A140N4F1_ECOBD Lipopolysaccharide heptosyltransferase II OS=Escherichia coli (strain B / BL21-DE3) OX=469008 GN=ECBD_0106 PE=4 SV=1	1	11	11	8	8	11	8	8	11	44.8	39.042	393670000	228390000	462390000	23157000	13434000	27199000
tr|A0A140N4F2|A0A140N4F2_ECOBD Cold-shock DNA-binding domain protein OS=Escherichia coli (strain B / BL21-DE3) OX=469008 GN=ECBD_0180 PE=4 SV=1;tr|A0A140N8J3|A0A140N8J3_ECOBD Cold-shock DNA-binding domain protein OS=Escherichia coli (strain B / BL21-DE3) OX=469008 GN=ECBD_2605 PE=4 SV=1	>tr|A0A140N4F2|A0A140N4F2_ECOBD Cold-shock DNA-binding domain protein OS=Escherichia coli (strain B / BL21-DE3) OX=469008 GN=ECBD_0180 PE=4 SV=1	2	3	3	3	3	3	3	3	3	52.9	7.4032	105350000	198100000	79096000	21070000	39621000	15819000
tr|A0A140N4F4|A0A140N4F4_ECOBD OmpA/MotB domain protein OS=Escherichia coli (strain B / BL21-DE3) OX=469008 GN=ECBD_1081 PE=3 SV=1	>tr|A0A140N4F4|A0A140N4F4_ECOBD OmpA/MotB domain protein OS=Escherichia coli (strain B / BL21-DE3) OX=469008 GN=ECBD_1081 PE=3 SV=1	1	5	5	5	5	5	5	5	5	44.4	17.258	340740000	140670000	324530000	42592000	17584000	40567000
tr|A0A140N4F6|A0A140N4F6_ECOBD Ribose-5-phosphate isomerase A OS=Escherichia coli (strain B / BL21-DE3) OX=469008 GN=rpiA PE=3 SV=1	>tr|A0A140N4F6|A0A140N4F6_ECOBD Ribose-5-phosphate isomerase A OS=Escherichia coli (strain B / BL21-DE3) OX=469008 GN=rpiA PE=3 SV=1	1	3	3	3	2	2	3	2	2	17.4	22.86	23333000	8584700	11257000	2592600	953860	1250800
tr|A0A140N4G2|A0A140N4G2_ECOBD Protein-export protein SecB OS=Escherichia coli (strain B / BL21-DE3) OX=469008 GN=secB PE=3 SV=1	>tr|A0A140N4G2|A0A140N4G2_ECOBD Protein-export protein SecB OS=Escherichia coli (strain B / BL21-DE3) OX=469008 GN=secB PE=3 SV=1	1	4	4	4	4	4	4	4	4	32.9	17.277	236720000	414580000	140720000	47344000	82917000	28144000
tr|A0A140N4G4|A0A140N4G4_ECOBD Glycine dehydrogenase (decarboxylating) OS=Escherichia coli (strain B / BL21-DE3) OX=469008 GN=gcvP PE=3 SV=1	>tr|A0A140N4G4|A0A140N4G4_ECOBD Glycine dehydrogenase (decarboxylating) OS=Escherichia coli (strain B / BL21-DE3) OX=469008 GN=gcvP PE=3 SV=1	1	9	9	1	7	2	1	7	2	13.5	104.4	7762300	58383000	13962000	199030	1497000	358010
tr|A0A140N4H3|A0A140N4H3_ECOBD 30S ribosomal protein S12 OS=Escherichia coli (strain B / BL21-DE3) OX=469008 GN=rpsL PE=3 SV=1	>tr|A0A140N4H3|A0A140N4H3_ECOBD 30S ribosomal protein S12 OS=Escherichia coli (strain B / BL21-DE3) OX=469008 GN=rpsL PE=3 SV=1	1	6	6	4	6	5	4	6	5	51.6	13.737	304820000	1021200000	311760000	50803000	170200000	51960000
tr|A0A140N4H4|A0A140N4H4_ECOBD Diguanylate cyclase/phosphodiesterase with extracellular sensor OS=Escherichia coli (strain B / BL21-DE3) OX=469008 GN=ECBD_0210 PE=4 SV=1	>tr|A0A140N4H4|A0A140N4H4_ECOBD Diguanylate cyclase/phosphodiesterase with extracellular sensor OS=Escherichia coli (strain B / BL21-DE3) OX=469008 GN=ECBD_0210 PE=4 SV=1	1	18	18	15	15	13	15	15	13	33.4	72.878	264930000	194150000	265190000	8279000	6067200	8287100
tr|A0A140N4H6|A0A140N4H6_ECOBD Thiol:disulfide interchange protein OS=Escherichia coli (strain B / BL21-DE3) OX=469008 GN=ECBD_0844 PE=3 SV=1	>tr|A0A140N4H6|A0A140N4H6_ECOBD Thiol:disulfide interchange protein OS=Escherichia coli (strain B / BL21-DE3) OX=469008 GN=ECBD_0844 PE=3 SV=1	1	5	5	2	5	3	2	5	3	28.4	25.649	36274000	45245000	31629000	3627400	4524500	3162900
tr|A0A140N4K1|A0A140N4K1_ECOBD 30S ribosomal protein S3 OS=Escherichia coli (strain B / BL21-DE3) OX=469008 GN=rpsC PE=3 SV=1	>tr|A0A140N4K1|A0A140N4K1_ECOBD 30S ribosomal protein S3 OS=Escherichia coli (strain B / BL21-DE3) OX=469008 GN=rpsC PE=3 SV=1	1	13	13	12	13	12	12	13	12	60.5	25.983	4864700000	11363000000	3049400000	374210000	874060000	234570000
tr|A0A140N4K8|A0A140N4K8_ECOBD Nitrogen regulatory protein P-II OS=Escherichia coli (strain B / BL21-DE3) OX=469008 GN=ECBD_1131 PE=3 SV=1	>tr|A0A140N4K8|A0A140N4K8_ECOBD Nitrogen regulatory protein P-II OS=Escherichia coli (strain B / BL21-DE3) OX=469008 GN=ECBD_1131 PE=3 SV=1	1	2	2	1	2	1	1	2	1	13.4	12.425	0	14026000	7140000	0	2003800	1020000
tr|A0A140N4L0|A0A140N4L0_ECOBD 50S ribosomal protein L18 OS=Escherichia coli (strain B / BL21-DE3) OX=469008 GN=rplR PE=3 SV=1	>tr|A0A140N4L0|A0A140N4L0_ECOBD 50S ribosomal protein L18 OS=Escherichia coli (strain B / BL21-DE3) OX=469008 GN=rplR PE=3 SV=1	1	7	7	6	7	7	6	7	7	54.7	12.769	481920000	1365100000	352450000	80321000	227520000	58742000
tr|A0A140N4M0|A0A140N4M0_ECOBD 50S ribosomal protein L17 OS=Escherichia coli (strain B / BL21-DE3) OX=469008 GN=rplQ PE=3 SV=1	>tr|A0A140N4M0|A0A140N4M0_ECOBD 50S ribosomal protein L17 OS=Escherichia coli (strain B / BL21-DE3) OX=469008 GN=rplQ PE=3 SV=1	1	4	4	4	4	3	4	4	3	31.5	14.364	538020000	1853000000	709450000	89670000	308830000	118240000
tr|A0A140N4M1|A0A140N4M1_ECOBD tRNA (guanosine(18)-2'-O)-methyltransferase OS=Escherichia coli (strain B / BL21-DE3) OX=469008 GN=trmH PE=3 SV=1	>tr|A0A140N4M1|A0A140N4M1_ECOBD tRNA (guanosine(18)-2-O)-methyltransferase OS=Escherichia coli (strain B / BL21-DE3) OX=469008 GN=trmH PE=3 SV=1	1	1	1	0	1	0	0	1	0	5.2	25.343	0	3750900	0	0	341000	0
tr|A0A140N4M3|A0A140N4M3_ECOBD Nickel-responsive regulator OS=Escherichia coli (strain B / BL21-DE3) OX=469008 GN=nikR PE=3 SV=1	>tr|A0A140N4M3|A0A140N4M3_ECOBD Nickel-responsive regulator OS=Escherichia coli (strain B / BL21-DE3) OX=469008 GN=nikR PE=3 SV=1	1	1	1	1	0	0	1	0	0	12.8	15.094	8676100	0	0	2169000	0	0
tr|A0A140N4M5|A0A140N4M5_ECOBD Inositol-1-monophosphatase OS=Escherichia coli (strain B / BL21-DE3) OX=469008 GN=ECBD_1151 PE=3 SV=1	>tr|A0A140N4M5|A0A140N4M5_ECOBD Inositol-1-monophosphatase OS=Escherichia coli (strain B / BL21-DE3) OX=469008 GN=ECBD_1151 PE=3 SV=1	1	5	5	1	5	2	1	5	2	22.1	29.172	7872900	63122000	24350000	463110	3713100	1432400
tr|A0A140N4N4|A0A140N4N4_ECOBD Peptidase B OS=Escherichia coli (strain B / BL21-DE3) OX=469008 GN=pepB PE=3 SV=1	>tr|A0A140N4N4|A0A140N4N4_ECOBD Peptidase B OS=Escherichia coli (strain B / BL21-DE3) OX=469008 GN=pepB PE=3 SV=1	1	18	18	10	14	11	10	14	11	52.5	46.21	206950000	275260000	137810000	8623100	11469000	5742200
tr|A0A140N4P2|A0A140N4P2_ECOBD Lipopolysaccharide heptosyltransferase III OS=Escherichia coli (strain B / BL21-DE3) OX=469008 GN=ECBD_0094 PE=4 SV=1	>tr|A0A140N4P2|A0A140N4P2_ECOBD Lipopolysaccharide heptosyltransferase III OS=Escherichia coli (strain B / BL21-DE3) OX=469008 GN=ECBD_0094 PE=4 SV=1	1	7	7	6	7	6	6	7	6	41.8	37.906	516340000	272460000	301650000	43029000	22705000	25138000
tr|A0A140N4P3|A0A140N4P3_ECOBD 4-hydroxy-3-methylbut-2-en-1-yl diphosphate synthase (flavodoxin) OS=Escherichia coli (strain B / BL21-DE3) OX=469008 GN=ispG PE=3 SV=1	>tr|A0A140N4P3|A0A140N4P3_ECOBD 4-hydroxy-3-methylbut-2-en-1-yl diphosphate synthase (flavodoxin) OS=Escherichia coli (strain B / BL21-DE3) OX=469008 GN=ispG PE=3 SV=1	1	15	15	11	14	9	11	14	9	43.5	40.683	184500000	360360000	163690000	7687600	15015000	6820300
tr|A0A140N4P6|A0A140N4P6_ECOBD Sodium/pantothenate symporter OS=Escherichia coli (strain B / BL21-DE3) OX=469008 GN=ECBD_0487 PE=3 SV=1	>tr|A0A140N4P6|A0A140N4P6_ECOBD Sodium/pantothenate symporter OS=Escherichia coli (strain B / BL21-DE3) OX=469008 GN=ECBD_0487 PE=3 SV=1	1	3	3	3	2	2	3	2	2	9.7	51.716	94928000	48175000	40976000	9492800	4817500	4097600
tr|A0A140N4Q1|A0A140N4Q1_ECOBD Lipopolysaccharide heptosyltransferase I OS=Escherichia coli (strain B / BL21-DE3) OX=469008 GN=ECBD_0105 PE=4 SV=1	>tr|A0A140N4Q1|A0A140N4Q1_ECOBD Lipopolysaccharide heptosyltransferase I OS=Escherichia coli (strain B / BL21-DE3) OX=469008 GN=ECBD_0105 PE=4 SV=1	1	11	11	8	10	8	8	10	8	42.9	36.202	146160000	119750000	113730000	9134900	7484600	7108300
tr|A0A140N4Q4|A0A140N4Q4_ECOBD sn-glycerol-3-phosphate transport system permease protein UgpE OS=Escherichia coli (strain B / BL21-DE3) OX=469008 GN=ugpE PE=3 SV=1	>tr|A0A140N4Q4|A0A140N4Q4_ECOBD sn-glycerol-3-phosphate transport system permease protein UgpE OS=Escherichia coli (strain B / BL21-DE3) OX=469008 GN=ugpE PE=3 SV=1	1	1	1	1	0	0	1	0	0	5.3	31.499	19430000	0	0	2775600	0	0
tr|A0A140N4Q7|A0A140N4Q7_ECOBD Protein Syd OS=Escherichia coli (strain B / BL21-DE3) OX=469008 GN=syd PE=3 SV=1	>tr|A0A140N4Q7|A0A140N4Q7_ECOBD Protein Syd OS=Escherichia coli (strain B / BL21-DE3) OX=469008 GN=syd PE=3 SV=1	1	2	2	2	1	1	2	1	1	12.7	20.708	13116000	10350000	6729900	1873700	1478500	961420
tr|A0A140N4S4|A0A140N4S4_ECOBD Arsenical pump membrane protein OS=Escherichia coli (strain B / BL21-DE3) OX=469008 GN=ECBD_0238 PE=3 SV=1	>tr|A0A140N4S4|A0A140N4S4_ECOBD Arsenical pump membrane protein OS=Escherichia coli (strain B / BL21-DE3) OX=469008 GN=ECBD_0238 PE=3 SV=1	1	1	1	0	0	1	0	0	1	3.7	45.497	0	0	45408000	0	0	4540800
tr|A0A140N4S7|A0A140N4S7_ECOBD Glutathione S-transferase domain protein OS=Escherichia coli (strain B / BL21-DE3) OX=469008 GN=ECBD_0518 PE=3 SV=1	>tr|A0A140N4S7|A0A140N4S7_ECOBD Glutathione S-transferase domain protein OS=Escherichia coli (strain B / BL21-DE3) OX=469008 GN=ECBD_0518 PE=3 SV=1	1	5	5	2	5	2	2	5	2	28.8	24.305	22095000	67791000	12891000	2209500	6779100	1289100
tr|A0A140N4S8|A0A140N4S8_ECOBD Outer membrane protein assembly factor BamC OS=Escherichia coli (strain B / BL21-DE3) OX=469008 GN=bamC PE=3 SV=1	>tr|A0A140N4S8|A0A140N4S8_ECOBD Outer membrane protein assembly factor BamC OS=Escherichia coli (strain B / BL21-DE3) OX=469008 GN=bamC PE=3 SV=1	1	19	19	18	17	17	18	17	17	87.2	36.842	7906300000	8560100000	9041800000	439240000	475560000	502320000
tr|A0A140N4T2|A0A140N4T2_ECOBD Phosphate transporter OS=Escherichia coli (strain B / BL21-DE3) OX=469008 GN=ECBD_0248 PE=3 SV=1	>tr|A0A140N4T2|A0A140N4T2_ECOBD Phosphate transporter OS=Escherichia coli (strain B / BL21-DE3) OX=469008 GN=ECBD_0248 PE=3 SV=1	1	7	7	7	7	7	7	7	7	20.4	53.388	1078400000	712740000	1183500000	107840000	71274000	118350000
tr|A0A140N4U3|A0A140N4U3_ECOBD Cell division protein FtsB OS=Escherichia coli (strain B / BL21-DE3) OX=469008 GN=ftsB PE=3 SV=1	>tr|A0A140N4U3|A0A140N4U3_ECOBD Cell division protein FtsB OS=Escherichia coli (strain B / BL21-DE3) OX=469008 GN=ftsB PE=3 SV=1	1	1	1	0	0	1	0	0	1	13.6	11.622	0	0	0	0	0	0
tr|A0A140N4U8|A0A140N4U8_ECOBD Uncharacterized MFS-type transporter YhhS OS=Escherichia coli (strain B / BL21-DE3) OX=469008 GN=yhhS PE=3 SV=1	>tr|A0A140N4U8|A0A140N4U8_ECOBD Uncharacterized MFS-type transporter YhhS OS=Escherichia coli (strain B / BL21-DE3) OX=469008 GN=yhhS PE=3 SV=1	1	2	2	1	0	1	1	0	1	5	43.425	0	0	0	0	0	0
tr|A0A140N4U9|A0A140N4U9_ECOBD Uncharacterized protein OS=Escherichia coli (strain B / BL21-DE3) OX=469008 GN=ECBD_0344 PE=4 SV=1	>tr|A0A140N4U9|A0A140N4U9_ECOBD Uncharacterized protein OS=Escherichia coli (strain B / BL21-DE3) OX=469008 GN=ECBD_0344 PE=4 SV=1	1	5	5	4	0	3	4	0	3	9.1	64.637	98972000	0	102690000	3665600	0	3803400
tr|A0A140N4V1|A0A140N4V1_ECOBD Ethanolamine ammonia-lyase light chain OS=Escherichia coli (strain B / BL21-DE3) OX=469008 GN=eutC PE=3 SV=1	>tr|A0A140N4V1|A0A140N4V1_ECOBD Ethanolamine ammonia-lyase light chain OS=Escherichia coli (strain B / BL21-DE3) OX=469008 GN=eutC PE=3 SV=1	1	8	8	7	2	8	7	2	8	32.2	31.811	708410000	223030000	721900000	44276000	13939000	45119000
tr|A0A140N4V4|A0A140N4V4_ECOBD Type II (General) Secretory Pathway (IISP) Family protein OS=Escherichia coli (strain B / BL21-DE3) OX=469008 GN=ECBD_0278 PE=4 SV=1	>tr|A0A140N4V4|A0A140N4V4_ECOBD Type II (General) Secretory Pathway (IISP) Family protein OS=Escherichia coli (strain B / BL21-DE3) OX=469008 GN=ECBD_0278 PE=4 SV=1	1	9	9	9	9	8	9	9	8	59.9	24.439	804800000	619030000	510750000	73164000	56276000	46431000
tr|A0A140N4V5|A0A140N4V5_ECOBD Uncharacterized protein OS=Escherichia coli (strain B / BL21-DE3) OX=469008 GN=ECBD_0548 PE=3 SV=1	>tr|A0A140N4V5|A0A140N4V5_ECOBD Uncharacterized protein OS=Escherichia coli (strain B / BL21-DE3) OX=469008 GN=ECBD_0548 PE=3 SV=1	1	5	5	5	4	5	5	4	5	18.1	27.863	263400000	261530000	205420000	26340000	26153000	20542000
tr|A0A140N4V7|A0A140N4V7_ECOBD Phosphotransferase system EIIC OS=Escherichia coli (strain B / BL21-DE3) OX=469008 GN=ECBD_1252 PE=4 SV=1	>tr|A0A140N4V7|A0A140N4V7_ECOBD Phosphotransferase system EIIC OS=Escherichia coli (strain B / BL21-DE3) OX=469008 GN=ECBD_1252 PE=4 SV=1	1	4	4	4	4	3	4	4	3	12.9	49.828	117400000	111580000	71865000	13045000	12398000	7985000
tr|A0A140N4W8|A0A140N4W8_ECOBD Extracellular solute-binding protein family 1 OS=Escherichia coli (strain B / BL21-DE3) OX=469008 GN=ECBD_0288 PE=4 SV=1	>tr|A0A140N4W8|A0A140N4W8_ECOBD Extracellular solute-binding protein family 1 OS=Escherichia coli (strain B / BL21-DE3) OX=469008 GN=ECBD_0288 PE=4 SV=1	1	2	2	2	1	1	2	1	1	4.3	48.448	38419000	17443000	46029000	1477600	670880	1770400
tr|A0A140N4Y2|A0A140N4Y2_ECOBD Peptidyl-prolyl cis-trans isomerase OS=Escherichia coli (strain B / BL21-DE3) OX=469008 GN=ECBD_0385 PE=3 SV=1	>tr|A0A140N4Y2|A0A140N4Y2_ECOBD Peptidyl-prolyl cis-trans isomerase OS=Escherichia coli (strain B / BL21-DE3) OX=469008 GN=ECBD_0385 PE=3 SV=1	1	4	4	0	4	3	0	4	3	36.3	20.43	0	66849000	55753000	0	6077200	5068500
tr|A0A140N4Y5|A0A140N4Y5_ECOBD Aspartate-semialdehyde dehydrogenase OS=Escherichia coli (strain B / BL21-DE3) OX=469008 GN=asd PE=3 SV=1	>tr|A0A140N4Y5|A0A140N4Y5_ECOBD Aspartate-semialdehyde dehydrogenase OS=Escherichia coli (strain B / BL21-DE3) OX=469008 GN=asd PE=3 SV=1	1	2	2	1	0	2	1	0	2	9	40.017	9326100	0	26606000	666150	0	1900400
tr|A0A140N4Y7|A0A140N4Y7_ECOBD ATP-dependent RNA helicase DeaD OS=Escherichia coli (strain B / BL21-DE3) OX=469008 GN=deaD PE=3 SV=1	>tr|A0A140N4Y7|A0A140N4Y7_ECOBD ATP-dependent RNA helicase DeaD OS=Escherichia coli (strain B / BL21-DE3) OX=469008 GN=deaD PE=3 SV=1	1	26	26	16	24	18	16	24	18	57.4	70.545	518490000	1757900000	478540000	19203000	65108000	17724000
tr|A0A140N4Y8|A0A140N4Y8_ECOBD Protein RecA OS=Escherichia coli (strain B / BL21-DE3) OX=469008 GN=recA PE=3 SV=1	>tr|A0A140N4Y8|A0A140N4Y8_ECOBD Protein RecA OS=Escherichia coli (strain B / BL21-DE3) OX=469008 GN=recA PE=3 SV=1	1	13	13	10	13	10	10	13	10	48.7	37.973	1308600000	1558900000	1338000000	72698000	86606000	74335000
tr|A0A140N4Z3|A0A140N4Z3_ECOBD Signal transduction histidine kinase, LytS OS=Escherichia coli (strain B / BL21-DE3) OX=469008 GN=ECBD_1292 PE=4 SV=1	>tr|A0A140N4Z3|A0A140N4Z3_ECOBD Signal transduction histidine kinase, LytS OS=Escherichia coli (strain B / BL21-DE3) OX=469008 GN=ECBD_1292 PE=4 SV=1	1	3	3	2	2	2	2	2	2	4.4	62.657	23833000	29747000	62063000	1036200	1293300	2698400
tr|A0A140N4Z4|A0A140N4Z4_ECOBD Transcriptional regulator, DeoR family OS=Escherichia coli (strain B / BL21-DE3) OX=469008 GN=ECBD_0319 PE=4 SV=1	>tr|A0A140N4Z4|A0A140N4Z4_ECOBD Transcriptional regulator, DeoR family OS=Escherichia coli (strain B / BL21-DE3) OX=469008 GN=ECBD_0319 PE=4 SV=1	1	3	3	0	2	2	0	2	2	14.7	28.048	0	25374000	18787000	0	2306700	1707900
tr|A0A140N4Z5|A0A140N4Z5_ECOBD Cyclic di-GMP-binding protein OS=Escherichia coli (strain B / BL21-DE3) OX=469008 GN=ECBD_0207 PE=3 SV=1	>tr|A0A140N4Z5|A0A140N4Z5_ECOBD Cyclic di-GMP-binding protein OS=Escherichia coli (strain B / BL21-DE3) OX=469008 GN=ECBD_0207 PE=3 SV=1	1	19	19	12	15	17	12	15	17	30	84.658	311980000	294280000	503440000	7999500	7545700	12909000
tr|A0A140N4Z6|A0A140N4Z6_ECOBD NAD-dependent epimerase/dehydratase OS=Escherichia coli (strain B / BL21-DE3) OX=469008 GN=ECBD_0588 PE=4 SV=1	>tr|A0A140N4Z6|A0A140N4Z6_ECOBD NAD-dependent epimerase/dehydratase OS=Escherichia coli (strain B / BL21-DE3) OX=469008 GN=ECBD_0588 PE=4 SV=1	1	5	5	5	3	3	5	3	3	31.3	23.243	102060000	43695000	47681000	10206000	4369500	4768100
tr|A0A140N502|A0A140N502_ECOBD Hpt sensor hybrid histidine kinase OS=Escherichia coli (strain B / BL21-DE3) OX=469008 GN=ECBD_1302 PE=4 SV=1	>tr|A0A140N502|A0A140N502_ECOBD Hpt sensor hybrid histidine kinase OS=Escherichia coli (strain B / BL21-DE3) OX=469008 GN=ECBD_1302 PE=4 SV=1	1	19	19	13	13	14	13	13	14	21	134.74	193250000	197120000	146200000	3716400	3790800	2811500
tr|A0A140N505|A0A140N505_ECOBD Ribonuclease OS=Escherichia coli (strain B / BL21-DE3) OX=469008 GN=ECBD_0217 PE=4 SV=1	>tr|A0A140N505|A0A140N505_ECOBD Ribonuclease OS=Escherichia coli (strain B / BL21-DE3) OX=469008 GN=ECBD_0217 PE=4 SV=1	1	3	3	1	3	2	1	3	2	12.8	37.911	28437000	53066000	43246000	2187500	4082000	3326600
tr|A0A140N508|A0A140N508_ECOBD Bacterioferritin OS=Escherichia coli (strain B / BL21-DE3) OX=469008 GN=ECBD_0415 PE=3 SV=1	>tr|A0A140N508|A0A140N508_ECOBD Bacterioferritin OS=Escherichia coli (strain B / BL21-DE3) OX=469008 GN=ECBD_0415 PE=3 SV=1	1	2	2	2	0	1	2	0	1	19	18.495	48776000	0	12017000	4877600	0	1201700
tr|A0A140N510|A0A140N510_ECOBD Phosphoenolpyruvate carboxykinase (ATP) OS=Escherichia coli (strain B / BL21-DE3) OX=469008 GN=pckA PE=3 SV=1	>tr|A0A140N510|A0A140N510_ECOBD Phosphoenolpyruvate carboxykinase (ATP) OS=Escherichia coli (strain B / BL21-DE3) OX=469008 GN=pckA PE=3 SV=1	1	18	18	13	17	13	13	17	13	43.9	59.643	338080000	556310000	332070000	14086000	23180000	13836000
tr|A0A140N513|A0A140N513_ECOBD Phosphotransferase system PTS sorbose-specific IIC subunit OS=Escherichia coli (strain B / BL21-DE3) OX=469008 GN=ECBD_0608 PE=4 SV=1	>tr|A0A140N513|A0A140N513_ECOBD Phosphotransferase system PTS sorbose-specific IIC subunit OS=Escherichia coli (strain B / BL21-DE3) OX=469008 GN=ECBD_0608 PE=4 SV=1	1	5	5	5	4	3	5	4	3	13.9	27.348	257570000	213590000	159710000	32196000	26699000	19964000
tr|A0A140N528|A0A140N528_ECOBD 30S ribosomal protein S19 OS=Escherichia coli (strain B / BL21-DE3) OX=469008 GN=rpsS PE=3 SV=1	>tr|A0A140N528|A0A140N528_ECOBD 30S ribosomal protein S19 OS=Escherichia coli (strain B / BL21-DE3) OX=469008 GN=rpsS PE=3 SV=1	1	4	4	2	4	1	2	4	1	40.2	10.43	179420000	313380000	118900000	35884000	62676000	23781000
tr|A0A140N535|A0A140N535_ECOBD Universal stress protein B OS=Escherichia coli (strain B / BL21-DE3) OX=469008 GN=uspB PE=3 SV=1	>tr|A0A140N535|A0A140N535_ECOBD Universal stress protein B OS=Escherichia coli (strain B / BL21-DE3) OX=469008 GN=uspB PE=3 SV=1	1	2	2	2	0	0	2	0	0	31.5	13.027	53414000	0	0	8902300	0	0
tr|A0A140N536|A0A140N536_ECOBD Signal recognition particle protein OS=Escherichia coli (strain B / BL21-DE3) OX=469008 GN=ffh PE=3 SV=1	>tr|A0A140N536|A0A140N536_ECOBD Signal recognition particle protein OS=Escherichia coli (strain B / BL21-DE3) OX=469008 GN=ffh PE=3 SV=1	1	17	17	11	15	11	11	15	11	45.9	49.787	326400000	828500000	231380000	14191000	36022000	10060000
tr|A0A140N537|A0A140N537_ECOBD 30S ribosomal protein S8 OS=Escherichia coli (strain B / BL21-DE3) OX=469008 GN=rpsH PE=3 SV=1	>tr|A0A140N537|A0A140N537_ECOBD 30S ribosomal protein S8 OS=Escherichia coli (strain B / BL21-DE3) OX=469008 GN=rpsH PE=3 SV=1	1	9	9	4	9	7	4	9	7	62.3	14.126	228150000	507870000	289470000	22815000	50787000	28947000
tr|A0A140N538|A0A140N538_ECOBD Uncharacterized protein OS=Escherichia coli (strain B / BL21-DE3) OX=469008 GN=ECBD_0639 PE=4 SV=1	>tr|A0A140N538|A0A140N538_ECOBD Uncharacterized protein OS=Escherichia coli (strain B / BL21-DE3) OX=469008 GN=ECBD_0639 PE=4 SV=1	1	7	7	6	5	7	6	5	7	38.4	11.781	421120000	225110000	371820000	60160000	32159000	53117000
tr|A0A140N544|A0A140N544_ECOBD T-protein OS=Escherichia coli (strain B / BL21-DE3) OX=469008 GN=ECBD_1086 PE=4 SV=1	>tr|A0A140N544|A0A140N544_ECOBD T-protein OS=Escherichia coli (strain B / BL21-DE3) OX=469008 GN=ECBD_1086 PE=4 SV=1	1	2	2	0	2	0	0	2	0	7.2	42.014	0	9639500	0	0	438160	0
tr|A0A140N548|A0A140N548_ECOBD 30S ribosomal protein S4 OS=Escherichia coli (strain B / BL21-DE3) OX=469008 GN=rpsD PE=3 SV=1	>tr|A0A140N548|A0A140N548_ECOBD 30S ribosomal protein S4 OS=Escherichia coli (strain B / BL21-DE3) OX=469008 GN=rpsD PE=3 SV=1	1	16	16	12	16	14	12	16	14	67	23.469	2759400000	5743200000	2397000000	229950000	478600000	199750000
tr|A0A140N556|A0A140N556_ECOBD Peptide deformylase OS=Escherichia coli (strain B / BL21-DE3) OX=469008 GN=def PE=1 SV=1	>tr|A0A140N556|A0A140N556_ECOBD Peptide deformylase OS=Escherichia coli (strain B / BL21-DE3) OX=469008 GN=def PE=1 SV=1	1	2	2	1	1	0	1	1	0	14.8	19.328	1880600	10803000	0	235080	1350400	0
tr|A0A140N560|A0A140N560_ECOBD NADH-quinone oxidoreductase subunit B OS=Escherichia coli (strain B / BL21-DE3) OX=469008 GN=nuoB PE=3 SV=1	>tr|A0A140N560|A0A140N560_ECOBD NADH-quinone oxidoreductase subunit B OS=Escherichia coli (strain B / BL21-DE3) OX=469008 GN=nuoB PE=3 SV=1	1	12	12	10	12	11	10	12	11	63.6	25.056	6809100000	8381000000	6575800000	523780000	644700000	505830000
tr|A0A140N561|A0A140N561_ECOBD Phosphoribulokinase OS=Escherichia coli (strain B / BL21-DE3) OX=469008 GN=ECBD_0393 PE=3 SV=1	>tr|A0A140N561|A0A140N561_ECOBD Phosphoribulokinase OS=Escherichia coli (strain B / BL21-DE3) OX=469008 GN=ECBD_0393 PE=3 SV=1	1	2	2	1	2	0	1	2	0	5.5	32.344	0	12487000	0	0	1248700	0
tr|A0A140N564|A0A140N564_ECOBD Signal recognition particle receptor FtsY OS=Escherichia coli (strain B / BL21-DE3) OX=469008 GN=ftsY PE=3 SV=1	>tr|A0A140N564|A0A140N564_ECOBD Signal recognition particle receptor FtsY OS=Escherichia coli (strain B / BL21-DE3) OX=469008 GN=ftsY PE=3 SV=1	1	19	19	6	19	5	6	19	5	54.7	54.513	111790000	747080000	77479000	5081400	33958000	3521800
tr|A0A140N568|A0A140N568_ECOBD YheO domain protein OS=Escherichia coli (strain B / BL21-DE3) OX=469008 GN=ECBD_0403 PE=4 SV=1	>tr|A0A140N568|A0A140N568_ECOBD YheO domain protein OS=Escherichia coli (strain B / BL21-DE3) OX=469008 GN=ECBD_0403 PE=4 SV=1	1	5	5	1	5	1	1	5	1	21.7	26.82	8302800	75137000	2478900	754800	6830700	225360
tr|A0A140N571|A0A140N571_ECOBD Proton-translocating NADH-quinone oxidoreductase, chain M OS=Escherichia coli (strain B / BL21-DE3) OX=469008 GN=ECBD_1384 PE=1 SV=1	>tr|A0A140N571|A0A140N571_ECOBD Proton-translocating NADH-quinone oxidoreductase, chain M OS=Escherichia coli (strain B / BL21-DE3) OX=469008 GN=ECBD_1384 PE=1 SV=1	1	2	2	2	2	2	2	2	2	3.1	56.524	409910000	480790000	441600000	102480000	120200000	110400000
tr|A0A140N582|A0A140N582_ECOBD Cell shape determining protein, MreB/Mrl family OS=Escherichia coli (strain B / BL21-DE3) OX=469008 GN=ECBD_0496 PE=4 SV=1	>tr|A0A140N582|A0A140N582_ECOBD Cell shape determining protein, MreB/Mrl family OS=Escherichia coli (strain B / BL21-DE3) OX=469008 GN=ECBD_0496 PE=4 SV=1	1	15	15	15	15	14	15	15	14	46.1	36.952	1780300000	2488800000	1686300000	111270000	155550000	105390000
tr|A0A140N583|A0A140N583_ECOBD Bifunctional protein HldE OS=Escherichia coli (strain B / BL21-DE3) OX=469008 GN=hldE PE=3 SV=1	>tr|A0A140N583|A0A140N583_ECOBD Bifunctional protein HldE OS=Escherichia coli (strain B / BL21-DE3) OX=469008 GN=hldE PE=3 SV=1	1	16	16	9	14	9	9	14	9	44.9	51.05	162610000	468990000	145080000	6254100	18038000	5579800
tr|A0A140N587|A0A140N587_ECOBD Bifunctional polymyxin resistance protein ArnA OS=Escherichia coli (strain B / BL21-DE3) OX=469008 GN=arnA PE=3 SV=1	>tr|A0A140N587|A0A140N587_ECOBD Bifunctional polymyxin resistance protein ArnA OS=Escherichia coli (strain B / BL21-DE3) OX=469008 GN=arnA PE=3 SV=1	1	27	27	23	25	19	23	25	19	48.8	74.288	954840000	1905100000	400790000	26523000	52920000	11133000
tr|A0A140N588|A0A140N588_ECOBD p-hydroxybenzoic acid efflux pump subunit AaeB OS=Escherichia coli (strain B / BL21-DE3) OX=469008 GN=aaeB PE=2 SV=1	>tr|A0A140N588|A0A140N588_ECOBD p-hydroxybenzoic acid efflux pump subunit AaeB OS=Escherichia coli (strain B / BL21-DE3) OX=469008 GN=aaeB PE=2 SV=1	1	5	5	3	0	3	3	0	3	6.4	73.559	14120000	0	28270000	522960	0	1047000
tr|A0A140N592|A0A140N592_ECOBD UPF0056 inner membrane protein OS=Escherichia coli (strain B / BL21-DE3) OX=469008 GN=ECBD_0308 PE=3 SV=1	>tr|A0A140N592|A0A140N592_ECOBD UPF0056 inner membrane protein OS=Escherichia coli (strain B / BL21-DE3) OX=469008 GN=ECBD_0308 PE=3 SV=1	1	1	1	0	1	0	0	1	0	3.6	21.49	0	11165000	0	0	1860900	0
tr|A0A140N598|A0A140N598_ECOBD 50S ribosomal protein L13 OS=Escherichia coli (strain B / BL21-DE3) OX=469008 GN=rplM PE=3 SV=1	>tr|A0A140N598|A0A140N598_ECOBD 50S ribosomal protein L13 OS=Escherichia coli (strain B / BL21-DE3) OX=469008 GN=rplM PE=3 SV=1	1	11	11	10	11	9	10	11	9	74.6	16.018	1380400000	3341800000	754120000	153380000	371310000	83792000
tr|A0A140N599|A0A140N599_ECOBD DNA topoisomerase 4 subunit B OS=Escherichia coli (strain B / BL21-DE3) OX=469008 GN=parE PE=3 SV=1	>tr|A0A140N599|A0A140N599_ECOBD DNA topoisomerase 4 subunit B OS=Escherichia coli (strain B / BL21-DE3) OX=469008 GN=parE PE=3 SV=1	1	4	4	1	3	0	1	3	0	7.5	70.243	0	15383000	0	0	530440	0
tr|A0A140N5A1|A0A140N5A1_ECOBD Rhomboid protease GlpG OS=Escherichia coli (strain B / BL21-DE3) OX=469008 GN=glpG PE=3 SV=1	>tr|A0A140N5A1|A0A140N5A1_ECOBD Rhomboid protease GlpG OS=Escherichia coli (strain B / BL21-DE3) OX=469008 GN=glpG PE=3 SV=1	1	2	2	1	2	1	1	2	1	6.9	31.306	12595000	37814000	28632000	1574300	4726800	3578900
tr|A0A140N5A3|A0A140N5A3_ECOBD 50S ribosomal protein L5 OS=Escherichia coli (strain B / BL21-DE3) OX=469008 GN=rplE PE=3 SV=1	>tr|A0A140N5A3|A0A140N5A3_ECOBD 50S ribosomal protein L5 OS=Escherichia coli (strain B / BL21-DE3) OX=469008 GN=rplE PE=3 SV=1	1	15	15	14	15	14	14	15	14	77.1	20.301	5311900000	9436300000	3670500000	531190000	943630000	367050000
tr|A0A140N5A9|A0A140N5A9_ECOBD Fe/S biogenesis protein NfuA OS=Escherichia coli (strain B / BL21-DE3) OX=469008 GN=nfuA PE=3 SV=1	>tr|A0A140N5A9|A0A140N5A9_ECOBD Fe/S biogenesis protein NfuA OS=Escherichia coli (strain B / BL21-DE3) OX=469008 GN=nfuA PE=3 SV=1	1	5	5	3	5	4	3	5	4	29.8	20.997	16245000	67240000	66285000	2707500	11207000	11047000
tr|A0A140N5B4|A0A140N5B4_ECOBD 30S ribosomal protein S13 OS=Escherichia coli (strain B / BL21-DE3) OX=469008 GN=rpsM PE=3 SV=1	>tr|A0A140N5B4|A0A140N5B4_ECOBD 30S ribosomal protein S13 OS=Escherichia coli (strain B / BL21-DE3) OX=469008 GN=rpsM PE=3 SV=1	1	9	9	7	9	7	7	9	7	66.9	13.099	1066600000	2001100000	754210000	152380000	285870000	107740000
tr|A0A140N5B5|A0A140N5B5_ECOBD Iron-containing alcohol dehydrogenase OS=Escherichia coli (strain B / BL21-DE3) OX=469008 GN=ECBD_0729 PE=4 SV=1	>tr|A0A140N5B5|A0A140N5B5_ECOBD Iron-containing alcohol dehydrogenase OS=Escherichia coli (strain B / BL21-DE3) OX=469008 GN=ECBD_0729 PE=4 SV=1	1	2	2	1	0	1	1	0	1	4.1	42.097	11709000	0	3883200	650520	0	215730
tr|A0A140N5C1|A0A140N5C1_ECOBD Ribosomal RNA small subunit methyltransferase B OS=Escherichia coli (strain B / BL21-DE3) OX=469008 GN=rsmB PE=3 SV=1	>tr|A0A140N5C1|A0A140N5C1_ECOBD Ribosomal RNA small subunit methyltransferase B OS=Escherichia coli (strain B / BL21-DE3) OX=469008 GN=rsmB PE=3 SV=1	1	4	4	0	4	0	0	4	0	14.2	48.347	0	21624000	0	0	1138100	0
tr|A0A140N5C3|A0A140N5C3_ECOBD Histidine kinase OS=Escherichia coli (strain B / BL21-DE3) OX=469008 GN=ECBD_0341 PE=4 SV=1	>tr|A0A140N5C3|A0A140N5C3_ECOBD Histidine kinase OS=Escherichia coli (strain B / BL21-DE3) OX=469008 GN=ECBD_0341 PE=4 SV=1	1	10	10	8	8	7	8	8	7	25.6	50.333	88848000	96476000	94886000	3417200	3710600	3649400
tr|A0A140N5C4|A0A140N5C4_ECOBD Uncharacterized protein OS=Escherichia coli (strain B / BL21-DE3) OX=469008 GN=ECBD_0739 PE=4 SV=1	>tr|A0A140N5C4|A0A140N5C4_ECOBD Uncharacterized protein OS=Escherichia coli (strain B / BL21-DE3) OX=469008 GN=ECBD_0739 PE=4 SV=1	1	8	8	6	8	6	6	8	6	74.7	10.961	443710000	726410000	369430000	55463000	90801000	46179000
tr|A0A140N5C7|A0A140N5C7_ECOBD FAD:protein FMN transferase OS=Escherichia coli (strain B / BL21-DE3) OX=469008 GN=ECBD_1445 PE=3 SV=1	>tr|A0A140N5C7|A0A140N5C7_ECOBD FAD:protein FMN transferase OS=Escherichia coli (strain B / BL21-DE3) OX=469008 GN=ECBD_1445 PE=3 SV=1	1	4	4	2	3	2	2	3	2	13.1	38.548	19129000	21198000	8080300	1062700	1177700	448900
tr|A0A140N5C8|A0A140N5C8_ECOBD Alpha-2-macroglobulin domain protein OS=Escherichia coli (strain B / BL21-DE3) OX=469008 GN=ECBD_1166 PE=4 SV=1	>tr|A0A140N5C8|A0A140N5C8_ECOBD Alpha-2-macroglobulin domain protein OS=Escherichia coli (strain B / BL21-DE3) OX=469008 GN=ECBD_1166 PE=4 SV=1	1	58	58	45	46	51	45	46	51	44.6	181.53	1362200000	1155400000	1521500000	16216000	13755000	18113000
tr|A0A140N5D2|A0A140N5D2_ECOBD Penicillin-binding protein, 1A family OS=Escherichia coli (strain B / BL21-DE3) OX=469008 GN=ECBD_0351 PE=4 SV=1	>tr|A0A140N5D2|A0A140N5D2_ECOBD Penicillin-binding protein, 1A family OS=Escherichia coli (strain B / BL21-DE3) OX=469008 GN=ECBD_0351 PE=4 SV=1	1	31	31	21	30	23	21	30	23	54.1	93.605	639540000	721660000	922880000	14212000	16037000	20509000
tr|A0A140N5D3|A0A140N5D3_ECOBD Glutathione S-transferase domain protein OS=Escherichia coli (strain B / BL21-DE3) OX=469008 GN=ECBD_0749 PE=4 SV=1	>tr|A0A140N5D3|A0A140N5D3_ECOBD Glutathione S-transferase domain protein OS=Escherichia coli (strain B / BL21-DE3) OX=469008 GN=ECBD_0749 PE=4 SV=1	1	1	1	0	1	0	0	1	0	6.9	32.391	0	0	0	0	0	0
tr|A0A140N5D7|A0A140N5D7_ECOBD 50S ribosomal protein L21 OS=Escherichia coli (strain B / BL21-DE3) OX=469008 GN=rplU PE=3 SV=1	>tr|A0A140N5D7|A0A140N5D7_ECOBD 50S ribosomal protein L21 OS=Escherichia coli (strain B / BL21-DE3) OX=469008 GN=rplU PE=3 SV=1	1	5	5	5	5	5	5	5	5	43.7	11.564	2169300000	3364700000	1829600000	361550000	560790000	304940000
tr|A0A140N5E5|A0A140N5E5_ECOBD Redoxin domain protein OS=Escherichia coli (strain B / BL21-DE3) OX=469008 GN=ECBD_1465 PE=4 SV=1	>tr|A0A140N5E5|A0A140N5E5_ECOBD Redoxin domain protein OS=Escherichia coli (strain B / BL21-DE3) OX=469008 GN=ECBD_1465 PE=4 SV=1	1	3	3	2	3	3	2	3	3	18.9	20.809	20075000	51964000	102450000	3345800	8660600	17076000
tr|A0A140N5E8|A0A140N5E8_ECOBD Phosphoglucosamine mutase OS=Escherichia coli (strain B / BL21-DE3) OX=469008 GN=glmM PE=3 SV=1	>tr|A0A140N5E8|A0A140N5E8_ECOBD Phosphoglucosamine mutase OS=Escherichia coli (strain B / BL21-DE3) OX=469008 GN=glmM PE=3 SV=1	1	9	9	3	9	2	3	9	2	27.2	47.543	18809000	177170000	5053900	783730	7382000	210580
tr|A0A140N5F4|A0A140N5F4_ECOBD Polyribonucleotide nucleotidyltransferase OS=Escherichia coli (strain B / BL21-DE3) OX=469008 GN=pnp PE=3 SV=1	>tr|A0A140N5F4|A0A140N5F4_ECOBD Polyribonucleotide nucleotidyltransferase OS=Escherichia coli (strain B / BL21-DE3) OX=469008 GN=pnp PE=3 SV=1	1	26	26	23	24	21	23	24	21	45	77.1	1839500000	1176000000	1795400000	61318000	39198000	59848000
tr|A0A140N5F5|A0A140N5F5_ECOBD Diguanylate cyclase/phosphodiesterase OS=Escherichia coli (strain B / BL21-DE3) OX=469008 GN=ECBD_0494 PE=4 SV=1	>tr|A0A140N5F5|A0A140N5F5_ECOBD Diguanylate cyclase/phosphodiesterase OS=Escherichia coli (strain B / BL21-DE3) OX=469008 GN=ECBD_0494 PE=4 SV=1	1	4	4	3	1	0	3	1	0	7.9	73.338	20495000	7664000	0	640460	239500	0
tr|A0A140N5F9|A0A140N5F9_ECOBD Uncharacterized protein OS=Escherichia coli (strain B / BL21-DE3) OX=469008 GN=ECBD_0780 PE=4 SV=1	>tr|A0A140N5F9|A0A140N5F9_ECOBD Uncharacterized protein OS=Escherichia coli (strain B / BL21-DE3) OX=469008 GN=ECBD_0780 PE=4 SV=1	1	3	3	1	2	2	1	2	2	33.3	12.88	9404600	13203000	16914000	1567400	2200500	2819000
tr|A0A140N5G5|A0A140N5G5_ECOBD Mannitol dehydrogenase domain protein OS=Escherichia coli (strain B / BL21-DE3) OX=469008 GN=ECBD_1485 PE=3 SV=1;tr|A0A140N9M4|A0A140N9M4_ECOBD Mannitol dehydrogenase domain protein OS=Escherichia coli (strain B / BL21-DE3) OX=469008 GN=ECBD_2097 PE=3 SV=1	>tr|A0A140N5G5|A0A140N5G5_ECOBD Mannitol dehydrogenase domain protein OS=Escherichia coli (strain B / BL21-DE3) OX=469008 GN=ECBD_1485 PE=3 SV=1	2	11	10	6	11	6	6	10	6	25.8	54.031	126160000	247750000	50326000	5485200	10772000	2188100
tr|A0A140N5G6|A0A140N5G6_ECOBD Twitching motility protein OS=Escherichia coli (strain B / BL21-DE3) OX=469008 GN=ECBD_0790 PE=4 SV=1	>tr|A0A140N5G6|A0A140N5G6_ECOBD Twitching motility protein OS=Escherichia coli (strain B / BL21-DE3) OX=469008 GN=ECBD_0790 PE=4 SV=1	1	2	2	2	0	0	2	0	0	7.4	35.994	4648800	0	0	273460	0	0
tr|A0A140N5G9|A0A140N5G9_ECOBD UPF0306 protein YhbP OS=Escherichia coli (strain B / BL21-DE3) OX=469008 GN=yhbP PE=3 SV=1	>tr|A0A140N5G9|A0A140N5G9_ECOBD UPF0306 protein YhbP OS=Escherichia coli (strain B / BL21-DE3) OX=469008 GN=yhbP PE=3 SV=1	1	2	2	1	2	1	1	2	1	14.3	16.776	9567300	20909000	7738400	1195900	2613600	967300
tr|A0A140N5H0|A0A140N5H0_ECOBD UPF0370 protein YpfN OS=Escherichia coli (strain B / BL21-DE3) OX=469008 GN=ypfN PE=3 SV=1	>tr|A0A140N5H0|A0A140N5H0_ECOBD UPF0370 protein YpfN OS=Escherichia coli (strain B / BL21-DE3) OX=469008 GN=ypfN PE=3 SV=1	1	2	2	2	2	2	2	2	2	39.4	8.0713	22270000	15372000	13825000	7423200	5124000	4608300
tr|A0A140N5H1|A0A140N5H1_ECOBD Uncharacterized protein OS=Escherichia coli (strain B / BL21-DE3) OX=469008 GN=ECBD_0514 PE=4 SV=1	>tr|A0A140N5H1|A0A140N5H1_ECOBD Uncharacterized protein OS=Escherichia coli (strain B / BL21-DE3) OX=469008 GN=ECBD_0514 PE=4 SV=1	1	11	11	11	11	10	11	11	10	72	14.961	11545000000	9547700000	13140000000	1282700000	1060900000	1460100000
tr|A0A140N5H6|A0A140N5H6_ECOBD Biosynthetic arginine decarboxylase OS=Escherichia coli (strain B / BL21-DE3) OX=469008 GN=speA PE=3 SV=1	>tr|A0A140N5H6|A0A140N5H6_ECOBD Biosynthetic arginine decarboxylase OS=Escherichia coli (strain B / BL21-DE3) OX=469008 GN=speA PE=3 SV=1	1	12	12	6	10	4	6	10	4	19.8	73.898	77874000	169780000	54597000	2781200	6063700	1949900
tr|A0A140N5I0|A0A140N5I0_ECOBD Peptidyl-prolyl cis-trans isomerase OS=Escherichia coli (strain B / BL21-DE3) OX=469008 GN=ECBD_0402 PE=3 SV=1	>tr|A0A140N5I0|A0A140N5I0_ECOBD Peptidyl-prolyl cis-trans isomerase OS=Escherichia coli (strain B / BL21-DE3) OX=469008 GN=ECBD_0402 PE=3 SV=1	1	15	15	14	14	12	14	14	12	63.3	28.912	659860000	1336500000	660730000	47133000	95468000	47195000
tr|A0A140N5I1|A0A140N5I1_ECOBD GTP cyclohydrolase 1 OS=Escherichia coli (strain B / BL21-DE3) OX=469008 GN=folE PE=3 SV=1	>tr|A0A140N5I1|A0A140N5I1_ECOBD GTP cyclohydrolase 1 OS=Escherichia coli (strain B / BL21-DE3) OX=469008 GN=folE PE=3 SV=1	1	5	5	3	3	2	3	3	2	32.4	24.83	34208000	53126000	11033000	2850700	4427100	919400
tr|A0A140N5I2|A0A140N5I2_ECOBD Malate dehydrogenase (Oxaloacetate-decarboxylating) (NADP(+)), Phosphate acetyltransferase OS=Escherichia coli (strain B / BL21-DE3) OX=469008 GN=ECBD_1227 PE=4 SV=1	>tr|A0A140N5I2|A0A140N5I2_ECOBD Malate dehydrogenase (Oxaloacetate-decarboxylating) (NADP(+)), Phosphate acetyltransferase OS=Escherichia coli (strain B / BL21-DE3) OX=469008 GN=ECBD_1227 PE=4 SV=1	1	16	16	5	16	6	5	16	6	27.4	82.446	51225000	299990000	89888000	1384500	8107700	2429400
tr|A0A140N5J0|A0A140N5J0_ECOBD Biosynthetic peptidoglycan transglycosylase OS=Escherichia coli (strain B / BL21-DE3) OX=469008 GN=mtgA PE=3 SV=1	>tr|A0A140N5J0|A0A140N5J0_ECOBD Biosynthetic peptidoglycan transglycosylase OS=Escherichia coli (strain B / BL21-DE3) OX=469008 GN=mtgA PE=3 SV=1	1	5	5	3	4	4	3	4	4	25.6	27.341	112790000	46130000	66910000	8056400	3295000	4779300
tr|A0A140N5J2|A0A140N5J2_ECOBD LrgB family protein OS=Escherichia coli (strain B / BL21-DE3) OX=469008 GN=ECBD_1516 PE=4 SV=1	>tr|A0A140N5J2|A0A140N5J2_ECOBD LrgB family protein OS=Escherichia coli (strain B / BL21-DE3) OX=469008 GN=ECBD_1516 PE=4 SV=1	1	1	1	1	0	0	1	0	0	6.5	24.469	7516700	0	0	1879200	0	0
tr|A0A140N5K0|A0A140N5K0_ECOBD Ubiquinone biosynthesis hydroxylase, UbiH/UbiF/VisC/COQ6 family OS=Escherichia coli (strain B / BL21-DE3) OX=469008 GN=ECBD_0830 PE=4 SV=1	>tr|A0A140N5K0|A0A140N5K0_ECOBD Ubiquinone biosynthesis hydroxylase, UbiH/UbiF/VisC/COQ6 family OS=Escherichia coli (strain B / BL21-DE3) OX=469008 GN=ECBD_0830 PE=4 SV=1	1	7	7	5	5	3	5	5	3	23.5	42.291	66195000	30767000	12648000	3483900	1619300	665690
tr|A0A140N5K1|A0A140N5K1_ECOBD N-acetylmuramoyl-L-alanine amidase OS=Escherichia coli (strain B / BL21-DE3) OX=469008 GN=ECBD_1247 PE=4 SV=1	>tr|A0A140N5K1|A0A140N5K1_ECOBD N-acetylmuramoyl-L-alanine amidase OS=Escherichia coli (strain B / BL21-DE3) OX=469008 GN=ECBD_1247 PE=4 SV=1	1	2	2	0	2	0	0	2	0	8.7	31.412	0	15242000	0	0	896620	0
tr|A0A140N5K6|A0A140N5K6_ECOBD Endoribonuclease L-PSP OS=Escherichia coli (strain B / BL21-DE3) OX=469008 GN=ECBD_0627 PE=4 SV=1	>tr|A0A140N5K6|A0A140N5K6_ECOBD Endoribonuclease L-PSP OS=Escherichia coli (strain B / BL21-DE3) OX=469008 GN=ECBD_0627 PE=4 SV=1	1	3	3	1	3	1	1	3	1	22.5	14.007	20149000	61341000	4399900	3358200	10224000	733320
tr|A0A140N5K8|A0A140N5K8_ECOBD 50S ribosomal protein L4 OS=Escherichia coli (strain B / BL21-DE3) OX=469008 GN=rplD PE=3 SV=1	>tr|A0A140N5K8|A0A140N5K8_ECOBD 50S ribosomal protein L4 OS=Escherichia coli (strain B / BL21-DE3) OX=469008 GN=rplD PE=3 SV=1	1	7	7	6	7	5	6	7	5	44.3	22.086	1725200000	2608700000	1073400000	172520000	260870000	107340000
tr|A0A140N5L3|A0A140N5L3_ECOBD ATP-dependent zinc metalloprotease FtsH OS=Escherichia coli (strain B / BL21-DE3) OX=469008 GN=ftsH PE=3 SV=1	>tr|A0A140N5L3|A0A140N5L3_ECOBD ATP-dependent zinc metalloprotease FtsH OS=Escherichia coli (strain B / BL21-DE3) OX=469008 GN=ftsH PE=3 SV=1	1	44	44	39	44	41	39	44	41	64.8	71.041	20943000000	18926000000	24968000000	581760000	525730000	693550000
tr|A0A140N5L7|A0A140N5L7_ECOBD 50S ribosomal protein L24 OS=Escherichia coli (strain B / BL21-DE3) OX=469008 GN=rplX PE=3 SV=1	>tr|A0A140N5L7|A0A140N5L7_ECOBD 50S ribosomal protein L24 OS=Escherichia coli (strain B / BL21-DE3) OX=469008 GN=rplX PE=3 SV=1	1	5	5	5	4	4	5	4	4	53.8	11.316	494040000	848930000	322980000	82339000	141490000	53830000
tr|A0A140N5L9|A0A140N5L9_ECOBD Cysteine synthase OS=Escherichia coli (strain B / BL21-DE3) OX=469008 GN=ECBD_1267 PE=3 SV=1	>tr|A0A140N5L9|A0A140N5L9_ECOBD Cysteine synthase OS=Escherichia coli (strain B / BL21-DE3) OX=469008 GN=ECBD_1267 PE=3 SV=1	1	11	11	7	10	7	7	10	7	57	34.489	79304000	333860000	96467000	5664600	23847000	6890500
tr|A0A140N5M2|A0A140N5M2_ECOBD tRNA pseudouridine synthase B OS=Escherichia coli (strain B / BL21-DE3) OX=469008 GN=truB PE=3 SV=1	>tr|A0A140N5M2|A0A140N5M2_ECOBD tRNA pseudouridine synthase B OS=Escherichia coli (strain B / BL21-DE3) OX=469008 GN=truB PE=3 SV=1	1	4	4	1	4	0	1	4	0	14.3	35.087	0	52036000	0	0	3716900	0
tr|A0A140N5M4|A0A140N5M4_ECOBD D-galactonate transporter OS=Escherichia coli (strain B / BL21-DE3) OX=469008 GN=ECBD_0647 PE=4 SV=1	>tr|A0A140N5M4|A0A140N5M4_ECOBD D-galactonate transporter OS=Escherichia coli (strain B / BL21-DE3) OX=469008 GN=ECBD_0647 PE=4 SV=1	1	8	8	8	7	8	8	7	8	16.9	46.906	1455300000	1552300000	1553100000	121280000	129360000	129430000
tr|A0A140N5M6|A0A140N5M6_ECOBD 50S ribosomal protein L36 OS=Escherichia coli (strain B / BL21-DE3) OX=469008 GN=rpmJ PE=3 SV=1	>tr|A0A140N5M6|A0A140N5M6_ECOBD 50S ribosomal protein L36 OS=Escherichia coli (strain B / BL21-DE3) OX=469008 GN=rpmJ PE=3 SV=1	1	1	1	1	1	1	1	1	1	21.1	4.3643	234260000	64984000	100160000	234260000	64984000	100160000
tr|A0A140N5N0|A0A140N5N0_ECOBD GCN5-related N-acetyltransferase OS=Escherichia coli (strain B / BL21-DE3) OX=469008 GN=ECBD_0584 PE=4 SV=1	>tr|A0A140N5N0|A0A140N5N0_ECOBD GCN5-related N-acetyltransferase OS=Escherichia coli (strain B / BL21-DE3) OX=469008 GN=ECBD_0584 PE=4 SV=1	1	2	2	1	1	0	1	1	0	12.6	18.534	8958700	5112400	0	1493100	852070	0
tr|A0A140N5N6|A0A140N5N6_ECOBD Molybdopterin dehydrogenase FAD-binding OS=Escherichia coli (strain B / BL21-DE3) OX=469008 GN=ECBD_0870 PE=4 SV=1	>tr|A0A140N5N6|A0A140N5N6_ECOBD Molybdopterin dehydrogenase FAD-binding OS=Escherichia coli (strain B / BL21-DE3) OX=469008 GN=ECBD_0870 PE=4 SV=1	1	2	2	1	2	1	1	2	1	8.2	31.556	5750600	11436000	0	338270	672680	0
tr|A0A140N5N9|A0A140N5N9_ECOBD TrkA-N domain protein OS=Escherichia coli (strain B / BL21-DE3) OX=469008 GN=ECBD_0462 PE=4 SV=1	>tr|A0A140N5N9|A0A140N5N9_ECOBD TrkA-N domain protein OS=Escherichia coli (strain B / BL21-DE3) OX=469008 GN=ECBD_0462 PE=4 SV=1	1	15	15	13	13	12	13	13	12	35.2	50.367	356470000	274330000	294490000	18762000	14439000	15500000
tr|A0A140N5P0|A0A140N5P0_ECOBD Ribosomal RNA small subunit methyltransferase I OS=Escherichia coli (strain B / BL21-DE3) OX=469008 GN=rsmI PE=3 SV=1	>tr|A0A140N5P0|A0A140N5P0_ECOBD Ribosomal RNA small subunit methyltransferase I OS=Escherichia coli (strain B / BL21-DE3) OX=469008 GN=rsmI PE=3 SV=1	1	10	10	5	10	2	5	10	2	51	31.348	116060000	347770000	30581000	6826900	20457000	1798900
tr|A0A140N5P6|A0A140N5P6_ECOBD Putative transferase OS=Escherichia coli (strain B / BL21-DE3) OX=469008 GN=ECBD_0472 PE=4 SV=1	>tr|A0A140N5P6|A0A140N5P6_ECOBD Putative transferase OS=Escherichia coli (strain B / BL21-DE3) OX=469008 GN=ECBD_0472 PE=4 SV=1	1	3	3	2	1	2	2	1	2	17.4	20.226	9712500	6515000	13688000	809370	542910	1140700
tr|A0A140N5Q4|A0A140N5Q4_ECOBD Uncharacterized protein OS=Escherichia coli (strain B / BL21-DE3) OX=469008 GN=ECBD_0891 PE=4 SV=1	>tr|A0A140N5Q4|A0A140N5Q4_ECOBD Uncharacterized protein OS=Escherichia coli (strain B / BL21-DE3) OX=469008 GN=ECBD_0891 PE=4 SV=1	1	2	2	2	2	2	2	2	2	55.6	7.8768	135520000	133470000	230640000	67762000	66733000	115320000
tr|A0A140N5Q6|A0A140N5Q6_ECOBD Multidrug resistance protein MdtB OS=Escherichia coli (strain B / BL21-DE3) OX=469008 GN=mdtB PE=2 SV=1	>tr|A0A140N5Q6|A0A140N5Q6_ECOBD Multidrug resistance protein MdtB OS=Escherichia coli (strain B / BL21-DE3) OX=469008 GN=mdtB PE=2 SV=1	1	3	3	1	2	0	1	2	0	4.4	112.12	7355100	9252500	0	204310	257010	0
tr|A0A140N5Q7|A0A140N5Q7_ECOBD Adenylate cyclase OS=Escherichia coli (strain B / BL21-DE3) OX=469008 GN=ECBD_0687 PE=4 SV=1	>tr|A0A140N5Q7|A0A140N5Q7_ECOBD Adenylate cyclase OS=Escherichia coli (strain B / BL21-DE3) OX=469008 GN=ECBD_0687 PE=4 SV=1	1	3	3	2	2	2	2	2	2	6	48.388	4613800	9239400	2582900	230690	461970	129140
tr|A0A140N5R1|A0A140N5R1_ECOBD Gluconate transporter OS=Escherichia coli (strain B / BL21-DE3) OX=469008 GN=ECBD_1307 PE=4 SV=1	>tr|A0A140N5R1|A0A140N5R1_ECOBD Gluconate transporter OS=Escherichia coli (strain B / BL21-DE3) OX=469008 GN=ECBD_1307 PE=4 SV=1	1	1	1	0	0	1	0	0	1	3.1	47.163	0	0	14073000	0	0	1279400
tr|A0A140N5R4|A0A140N5R4_ECOBD Quinone oxidoreductase, YhdH/YhfP family OS=Escherichia coli (strain B / BL21-DE3) OX=469008 GN=ECBD_0493 PE=4 SV=1	>tr|A0A140N5R4|A0A140N5R4_ECOBD Quinone oxidoreductase, YhdH/YhfP family OS=Escherichia coli (strain B / BL21-DE3) OX=469008 GN=ECBD_0493 PE=4 SV=1	1	1	1	1	1	0	1	1	0	3.4	34.723	7539200	13477000	0	538520	962650	0
tr|A0A140N5R5|A0A140N5R5_ECOBD Diguanylate cyclase/phosphodiesterase with PAS/PAC sensor(S) OS=Escherichia coli (strain B / BL21-DE3) OX=469008 GN=ECBD_1588 PE=4 SV=1	>tr|A0A140N5R5|A0A140N5R5_ECOBD Diguanylate cyclase/phosphodiesterase with PAS/PAC sensor(S) OS=Escherichia coli (strain B / BL21-DE3) OX=469008 GN=ECBD_1588 PE=4 SV=1	1	5	5	1	4	3	1	4	3	6.2	123.85	3357300	9718800	28850000	86085	249200	739740
tr|A0A140N5R7|A0A140N5R7_ECOBD Uncharacterized protein OS=Escherichia coli (strain B / BL21-DE3) OX=469008 GN=ECBD_0697 PE=4 SV=1	>tr|A0A140N5R7|A0A140N5R7_ECOBD Uncharacterized protein OS=Escherichia coli (strain B / BL21-DE3) OX=469008 GN=ECBD_0697 PE=4 SV=1	1	6	6	6	4	6	6	4	6	41.7	11.276	362010000	181990000	378490000	51715000	25999000	54070000
tr|A0A140N5R8|A0A140N5R8_ECOBD Fatty acid oxidation complex subunit alpha OS=Escherichia coli (strain B / BL21-DE3) OX=469008 GN=fadJ PE=3 SV=1	>tr|A0A140N5R8|A0A140N5R8_ECOBD Fatty acid oxidation complex subunit alpha OS=Escherichia coli (strain B / BL21-DE3) OX=469008 GN=fadJ PE=3 SV=1	1	30	30	23	27	23	23	27	23	51.8	77.051	752760000	1206700000	940520000	20345000	32615000	25420000
tr|A0A140N5S7|A0A140N5S7_ECOBD 50S ribosomal protein L3 glutamine methyltransferase OS=Escherichia coli (strain B / BL21-DE3) OX=469008 GN=prmB PE=3 SV=1	>tr|A0A140N5S7|A0A140N5S7_ECOBD 50S ribosomal protein L3 glutamine methyltransferase OS=Escherichia coli (strain B / BL21-DE3) OX=469008 GN=prmB PE=3 SV=1	1	3	3	2	2	1	2	2	1	9.4	35.041	9082400	4837700	0	1009200	537520	0
tr|A0A140N5T0|A0A140N5T0_ECOBD Putative transport protein YidE OS=Escherichia coli (strain B / BL21-DE3) OX=469008 GN=yidE PE=3 SV=1	>tr|A0A140N5T0|A0A140N5T0_ECOBD Putative transport protein YidE OS=Escherichia coli (strain B / BL21-DE3) OX=469008 GN=yidE PE=3 SV=1	1	4	4	3	3	4	3	3	4	7.1	58.966	55677000	73186000	82880000	4639800	6098900	6906700
tr|A0A140N5T5|A0A140N5T5_ECOBD Periplasmic serine endoprotease DegP-like OS=Escherichia coli (strain B / BL21-DE3) OX=469008 GN=ECBD_0513 PE=3 SV=1	>tr|A0A140N5T5|A0A140N5T5_ECOBD Periplasmic serine endoprotease DegP-like OS=Escherichia coli (strain B / BL21-DE3) OX=469008 GN=ECBD_0513 PE=3 SV=1	1	18	18	15	17	17	15	17	17	49.9	47.204	935290000	841800000	786980000	46765000	42090000	39349000
tr|A0A140N5U1|A0A140N5U1_ECOBD Serine transporter OS=Escherichia coli (strain B / BL21-DE3) OX=469008 GN=ECBD_0932 PE=4 SV=1	>tr|A0A140N5U1|A0A140N5U1_ECOBD Serine transporter OS=Escherichia coli (strain B / BL21-DE3) OX=469008 GN=ECBD_0932 PE=4 SV=1	1	5	5	5	5	5	5	5	5	12.1	46.906	249580000	285330000	320200000	31197000	35666000	40025000
tr|A0A140N5U4|A0A140N5U4_ECOBD Polysaccharide biosynthesis protein OS=Escherichia coli (strain B / BL21-DE3) OX=469008 GN=ECBD_1618 PE=4 SV=1	>tr|A0A140N5U4|A0A140N5U4_ECOBD Polysaccharide biosynthesis protein OS=Escherichia coli (strain B / BL21-DE3) OX=469008 GN=ECBD_1618 PE=4 SV=1	1	2	2	2	1	2	2	1	2	3.6	53.329	9002300	11009000	0	818390	1000800	0
tr|A0A140N5U5|A0A140N5U5_ECOBD Sialic acid transporter NanT OS=Escherichia coli (strain B / BL21-DE3) OX=469008 GN=nanT PE=3 SV=1	>tr|A0A140N5U5|A0A140N5U5_ECOBD Sialic acid transporter NanT OS=Escherichia coli (strain B / BL21-DE3) OX=469008 GN=nanT PE=3 SV=1	1	7	7	2	6	3	2	6	3	13.9	53.581	45067000	95610000	17478000	3219100	6829300	1248400
tr|A0A140N5V9|A0A140N5V9_ECOBD Aldo/keto reductase OS=Escherichia coli (strain B / BL21-DE3) OX=469008 GN=ECBD_0737 PE=4 SV=1	>tr|A0A140N5V9|A0A140N5V9_ECOBD Aldo/keto reductase OS=Escherichia coli (strain B / BL21-DE3) OX=469008 GN=ECBD_0737 PE=4 SV=1	1	4	4	2	2	0	2	2	0	13.3	38.832	0	0	0	0	0	0
tr|A0A140N5W1|A0A140N5W1_ECOBD Lipopolysaccharide export system protein LptC OS=Escherichia coli (strain B / BL21-DE3) OX=469008 GN=lptC PE=3 SV=1	>tr|A0A140N5W1|A0A140N5W1_ECOBD Lipopolysaccharide export system protein LptC OS=Escherichia coli (strain B / BL21-DE3) OX=469008 GN=lptC PE=3 SV=1	1	7	7	7	7	6	7	7	6	62.3	21.734	393260000	566570000	420240000	49157000	70821000	52529000
tr|A0A140N5W3|A0A140N5W3_ECOBD Aminotransferase class I and II OS=Escherichia coli (strain B / BL21-DE3) OX=469008 GN=ECBD_1369 PE=4 SV=1	>tr|A0A140N5W3|A0A140N5W3_ECOBD Aminotransferase class I and II OS=Escherichia coli (strain B / BL21-DE3) OX=469008 GN=ECBD_1369 PE=4 SV=1	1	16	16	13	15	13	13	15	13	55.8	45.517	714280000	433990000	416490000	35714000	21699000	20825000
tr|A0A140N5X0|A0A140N5X0_ECOBD UDP-N-acetylglucosamine 1-carboxyvinyltransferase OS=Escherichia coli (strain B / BL21-DE3) OX=469008 GN=murA PE=3 SV=1	>tr|A0A140N5X0|A0A140N5X0_ECOBD UDP-N-acetylglucosamine 1-carboxyvinyltransferase OS=Escherichia coli (strain B / BL21-DE3) OX=469008 GN=murA PE=3 SV=1	1	6	6	3	4	2	3	4	2	15.8	44.817	27372000	41583000	4071700	1244200	1890100	185080
tr|A0A140N5X3|A0A140N5X3_ECOBD Hydrogenase maturation factor HybF OS=Escherichia coli (strain B / BL21-DE3) OX=469008 GN=hybF PE=3 SV=1	>tr|A0A140N5X3|A0A140N5X3_ECOBD Hydrogenase maturation factor HybF OS=Escherichia coli (strain B / BL21-DE3) OX=469008 GN=hybF PE=3 SV=1	1	1	1	0	1	0	0	1	0	8.8	12.697	0	5006900	0	0	1251700	0
tr|A0A140N5X4|A0A140N5X4_ECOBD Membrane protein-like protein OS=Escherichia coli (strain B / BL21-DE3) OX=469008 GN=ECBD_1649 PE=4 SV=1	>tr|A0A140N5X4|A0A140N5X4_ECOBD Membrane protein-like protein OS=Escherichia coli (strain B / BL21-DE3) OX=469008 GN=ECBD_1649 PE=4 SV=1	1	3	3	3	1	2	3	1	2	8.2	39.954	6421800	0	4686500	428120	0	312430
tr|A0A140N5X6|A0A140N5X6_ECOBD NADH-quinone oxidoreductase subunit H OS=Escherichia coli (strain B / BL21-DE3) OX=469008 GN=nuoH PE=3 SV=1	>tr|A0A140N5X6|A0A140N5X6_ECOBD NADH-quinone oxidoreductase subunit H OS=Escherichia coli (strain B / BL21-DE3) OX=469008 GN=nuoH PE=3 SV=1	1	6	6	5	5	5	5	5	5	23.1	36.219	535330000	617700000	407590000	53533000	61770000	40759000
tr|A0A140N5X9|A0A140N5X9_ECOBD Ribosomal RNA large subunit methyltransferase E OS=Escherichia coli (strain B / BL21-DE3) OX=469008 GN=rlmE PE=3 SV=1	>tr|A0A140N5X9|A0A140N5X9_ECOBD Ribosomal RNA large subunit methyltransferase E OS=Escherichia coli (strain B / BL21-DE3) OX=469008 GN=rlmE PE=3 SV=1	1	7	7	5	7	2	5	7	2	48.8	23.335	110190000	379710000	33840000	11019000	37971000	3384000
tr|A0A140N5Y7|A0A140N5Y7_ECOBD Ribosome-binding factor A OS=Escherichia coli (strain B / BL21-DE3) OX=469008 GN=rbfA PE=3 SV=1	>tr|A0A140N5Y7|A0A140N5Y7_ECOBD Ribosome-binding factor A OS=Escherichia coli (strain B / BL21-DE3) OX=469008 GN=rbfA PE=3 SV=1	1	7	7	5	7	5	5	7	5	50.4	15.154	161360000	710740000	70544000	17928000	78971000	7838200
tr|A0A140N5Z1|A0A140N5Z1_ECOBD Peptidase M23 OS=Escherichia coli (strain B / BL21-DE3) OX=469008 GN=ECBD_0982 PE=4 SV=1	>tr|A0A140N5Z1|A0A140N5Z1_ECOBD Peptidase M23 OS=Escherichia coli (strain B / BL21-DE3) OX=469008 GN=ECBD_0982 PE=4 SV=1	1	8	8	7	8	8	7	8	8	33	40.118	379300000	493280000	582070000	34482000	44844000	52915000
tr|A0A140N5Z6|A0A140N5Z6_ECOBD Major facilitator superfamily MFS_1 OS=Escherichia coli (strain B / BL21-DE3) OX=469008 GN=ECBD_0062 PE=4 SV=1	>tr|A0A140N5Z6|A0A140N5Z6_ECOBD Major facilitator superfamily MFS_1 OS=Escherichia coli (strain B / BL21-DE3) OX=469008 GN=ECBD_0062 PE=4 SV=1	1	3	3	0	3	1	0	3	1	6	47.748	0	6059400	0	0	403960	0
tr|A0A140N603|A0A140N603_ECOBD Uncharacterized protein OS=Escherichia coli (strain B / BL21-DE3) OX=469008 GN=ECBD_0072 PE=4 SV=1	>tr|A0A140N603|A0A140N603_ECOBD Uncharacterized protein OS=Escherichia coli (strain B / BL21-DE3) OX=469008 GN=ECBD_0072 PE=4 SV=1	1	1	1	0	1	0	0	1	0	3.5	33.219	0	0	0	0	0	0
tr|A0A140N604|A0A140N604_ECOBD Penicillin-binding protein activator LpoA OS=Escherichia coli (strain B / BL21-DE3) OX=469008 GN=lpoA PE=3 SV=1	>tr|A0A140N604|A0A140N604_ECOBD Penicillin-binding protein activator LpoA OS=Escherichia coli (strain B / BL21-DE3) OX=469008 GN=lpoA PE=3 SV=1	1	26	26	21	24	24	21	24	24	53.4	72.838	2193600000	1813900000	2852500000	70762000	58512000	92015000
tr|A0A140N605|A0A140N605_ECOBD Lipopolysaccharide core biosynthesis protein OS=Escherichia coli (strain B / BL21-DE3) OX=469008 GN=ECBD_0101 PE=4 SV=1	>tr|A0A140N605|A0A140N605_ECOBD Lipopolysaccharide core biosynthesis protein OS=Escherichia coli (strain B / BL21-DE3) OX=469008 GN=ECBD_0101 PE=4 SV=1	1	5	5	2	4	2	2	4	2	20.9	27.008	10549000	34760000	22042000	1054900	3476000	2204200
tr|A0A140N610|A0A140N610_ECOBD Uncharacterized protein OS=Escherichia coli (strain B / BL21-DE3) OX=469008 GN=ECBD_0715 PE=4 SV=1	>tr|A0A140N610|A0A140N610_ECOBD Uncharacterized protein OS=Escherichia coli (strain B / BL21-DE3) OX=469008 GN=ECBD_0715 PE=4 SV=1	1	3	3	2	1	2	2	1	2	22.3	14.011	14508000	9503900	0	2418000	1584000	0
tr|A0A140N613|A0A140N613_ECOBD YicC domain protein OS=Escherichia coli (strain B / BL21-DE3) OX=469008 GN=ECBD_0082 PE=4 SV=1	>tr|A0A140N613|A0A140N613_ECOBD YicC domain protein OS=Escherichia coli (strain B / BL21-DE3) OX=469008 GN=ECBD_0082 PE=4 SV=1	1	5	5	2	3	1	2	3	1	18.8	33.159	4966300	11949000	5931400	261380	628910	312180
tr|A0A140N618|A0A140N618_ECOBD Uncharacterized protein OS=Escherichia coli (strain B / BL21-DE3) OX=469008 GN=ECBD_0788 PE=4 SV=1	>tr|A0A140N618|A0A140N618_ECOBD Uncharacterized protein OS=Escherichia coli (strain B / BL21-DE3) OX=469008 GN=ECBD_0788 PE=4 SV=1	1	2	2	1	2	1	1	2	1	15.4	21.167	139190000	257950000	219390000	19885000	36850000	31342000
tr|A0A140N619|A0A140N619_ECOBD Glycerol-3-phosphate dehydrogenase OS=Escherichia coli (strain B / BL21-DE3) OX=469008 GN=ECBD_1419 PE=3 SV=1	>tr|A0A140N619|A0A140N619_ECOBD Glycerol-3-phosphate dehydrogenase OS=Escherichia coli (strain B / BL21-DE3) OX=469008 GN=ECBD_1419 PE=3 SV=1	1	29	29	24	22	24	24	22	24	68.1	58.958	1847700000	1027500000	1483200000	59603000	33146000	47846000
tr|A0A140N623|A0A140N623_ECOBD Putative outer membrane lipoprotein OS=Escherichia coli (strain B / BL21-DE3) OX=469008 GN=ECBD_0725 PE=4 SV=1	>tr|A0A140N623|A0A140N623_ECOBD Putative outer membrane lipoprotein OS=Escherichia coli (strain B / BL21-DE3) OX=469008 GN=ECBD_0725 PE=4 SV=1	1	1	1	0	0	1	0	0	1	16.5	9.513	0	0	5906100	0	0	1476500
tr|A0A140N624|A0A140N624_ECOBD GntR domain protein OS=Escherichia coli (strain B / BL21-DE3) OX=469008 GN=ECBD_0121 PE=4 SV=1	>tr|A0A140N624|A0A140N624_ECOBD GntR domain protein OS=Escherichia coli (strain B / BL21-DE3) OX=469008 GN=ECBD_0121 PE=4 SV=1	1	7	7	6	6	4	6	6	4	26	29.166	73019000	83332000	48000000	5215700	5952300	3428500
tr|A0A140N626|A0A140N626_ECOBD DNA gyrase subunit A OS=Escherichia coli (strain B / BL21-DE3) OX=469008 GN=gyrA PE=3 SV=1	>tr|A0A140N626|A0A140N626_ECOBD DNA gyrase subunit A OS=Escherichia coli (strain B / BL21-DE3) OX=469008 GN=gyrA PE=3 SV=1	1	9	9	2	7	2	2	7	2	11.8	96.99	25626000	60291000	5950800	610140	1435500	141680
tr|A0A140N627|A0A140N627_ECOBD S-adenosylmethionine synthase OS=Escherichia coli (strain B / BL21-DE3) OX=469008 GN=metK PE=3 SV=1	>tr|A0A140N627|A0A140N627_ECOBD S-adenosylmethionine synthase OS=Escherichia coli (strain B / BL21-DE3) OX=469008 GN=metK PE=3 SV=1	1	14	14	13	10	13	13	10	13	47.7	41.951	914600000	369140000	774120000	43552000	17578000	36863000
tr|A0A140N629|A0A140N629_ECOBD Glycosyl transferase family 2 OS=Escherichia coli (strain B / BL21-DE3) OX=469008 GN=ECBD_0103 PE=4 SV=1	>tr|A0A140N629|A0A140N629_ECOBD Glycosyl transferase family 2 OS=Escherichia coli (strain B / BL21-DE3) OX=469008 GN=ECBD_0103 PE=4 SV=1	1	2	2	1	0	1	1	0	1	4.9	38.728	5535700	0	6013800	307540	0	334100
tr|A0A140N632|A0A140N632_ECOBD Threonine/serine transporter TdcC OS=Escherichia coli (strain B / BL21-DE3) OX=469008 GN=tdcC PE=3 SV=1	>tr|A0A140N632|A0A140N632_ECOBD Threonine/serine transporter TdcC OS=Escherichia coli (strain B / BL21-DE3) OX=469008 GN=tdcC PE=3 SV=1	1	2	2	1	2	2	1	2	2	4.3	48.878	5959300	28565000	26556000	541760	2596900	2414100
tr|A0A140N634|A0A140N634_ECOBD PTS system, glucitol/sorbitol-specific, IIBC subunit OS=Escherichia coli (strain B / BL21-DE3) OX=469008 GN=ECBD_1022 PE=4 SV=1	>tr|A0A140N634|A0A140N634_ECOBD PTS system, glucitol/sorbitol-specific, IIBC subunit OS=Escherichia coli (strain B / BL21-DE3) OX=469008 GN=ECBD_1022 PE=4 SV=1	1	6	6	2	6	3	2	6	3	27.3	33.333	12687000	78115000	12477000	1057300	6509500	1039700
tr|A0A140N644|A0A140N644_ECOBD Glutamate--cysteine ligase OS=Escherichia coli (strain B / BL21-DE3) OX=469008 GN=gshA PE=3 SV=1	>tr|A0A140N644|A0A140N644_ECOBD Glutamate--cysteine ligase OS=Escherichia coli (strain B / BL21-DE3) OX=469008 GN=gshA PE=3 SV=1	1	3	3	2	2	0	2	2	0	8.9	58.269	16307000	17052000	0	679480	710490	0
tr|A0A140N645|A0A140N645_ECOBD Ecotin OS=Escherichia coli (strain B / BL21-DE3) OX=469008 GN=eco PE=3 SV=1	>tr|A0A140N645|A0A140N645_ECOBD Ecotin OS=Escherichia coli (strain B / BL21-DE3) OX=469008 GN=eco PE=3 SV=1	1	2	2	2	1	2	2	1	2	14.2	18.192	19652000	18281000	13732000	2183500	2031200	1525700
tr|A0A140N649|A0A140N649_ECOBD Aldehyde dehydrogenase (NAD(+)) OS=Escherichia coli (strain B / BL21-DE3) OX=469008 GN=ECBD_0142 PE=3 SV=1	>tr|A0A140N649|A0A140N649_ECOBD Aldehyde dehydrogenase (NAD(+)) OS=Escherichia coli (strain B / BL21-DE3) OX=469008 GN=ECBD_0142 PE=3 SV=1	1	9	9	7	3	5	7	3	5	21.1	56.336	93301000	40161000	183910000	4910600	2113800	9679500
tr|A0A140N650|A0A140N650_ECOBD Uncharacterized protein OS=Escherichia coli (strain B / BL21-DE3) OX=469008 GN=ECBD_1736 PE=4 SV=1	>tr|A0A140N650|A0A140N650_ECOBD Uncharacterized protein OS=Escherichia coli (strain B / BL21-DE3) OX=469008 GN=ECBD_1736 PE=4 SV=1	1	1	1	1	1	1	1	1	1	14	11.741	184100000	348050000	243580000	61366000	116020000	81193000
tr|A0A140N652|A0A140N652_ECOBD UPF0149 protein YgfB OS=Escherichia coli (strain B / BL21-DE3) OX=469008 GN=ygfB PE=3 SV=1	>tr|A0A140N652|A0A140N652_ECOBD UPF0149 protein YgfB OS=Escherichia coli (strain B / BL21-DE3) OX=469008 GN=ygfB PE=3 SV=1	1	2	2	1	2	2	1	2	2	20.1	21.474	16185000	31043000	52542000	4046200	7760700	13136000
tr|A0A140N655|A0A140N655_ECOBD Glycine betaine/L-proline ABC transporter, ATPase subunit OS=Escherichia coli (strain B / BL21-DE3) OX=469008 GN=ECBD_1042 PE=4 SV=1	>tr|A0A140N655|A0A140N655_ECOBD Glycine betaine/L-proline ABC transporter, ATPase subunit OS=Escherichia coli (strain B / BL21-DE3) OX=469008 GN=ECBD_1042 PE=4 SV=1	1	11	11	11	8	8	11	8	8	33.5	44.162	284360000	188600000	110720000	16727000	11094000	6512900
tr|A0A140N666|A0A140N666_ECOBD Aminotransferase class I and II OS=Escherichia coli (strain B / BL21-DE3) OX=469008 GN=ECBD_0162 PE=4 SV=1	>tr|A0A140N666|A0A140N666_ECOBD Aminotransferase class I and II OS=Escherichia coli (strain B / BL21-DE3) OX=469008 GN=ECBD_0162 PE=4 SV=1	1	2	2	1	2	0	1	2	0	4.1	46.712	0	18213000	0	0	1214200	0
tr|A0A140N674|A0A140N674_ECOBD Amino acid permease-associated region OS=Escherichia coli (strain B / BL21-DE3) OX=469008 GN=ECBD_0664 PE=4 SV=1	>tr|A0A140N674|A0A140N674_ECOBD Amino acid permease-associated region OS=Escherichia coli (strain B / BL21-DE3) OX=469008 GN=ECBD_0664 PE=4 SV=1	1	1	1	0	0	1	0	0	1	2.5	52.146	0	0	0	0	0	0
tr|A0A140N675|A0A140N675_ECOBD Membrane-bound lytic murein transglycosylase C OS=Escherichia coli (strain B / BL21-DE3) OX=469008 GN=mltC PE=3 SV=1	>tr|A0A140N675|A0A140N675_ECOBD Membrane-bound lytic murein transglycosylase C OS=Escherichia coli (strain B / BL21-DE3) OX=469008 GN=mltC PE=3 SV=1	1	5	5	2	5	3	2	5	3	18.6	40.243	24678000	94746000	128500000	1645200	6316400	8566400
tr|A0A140N679|A0A140N679_ECOBD Phosphofructokinase OS=Escherichia coli (strain B / BL21-DE3) OX=469008 GN=ECBD_1490 PE=3 SV=1	>tr|A0A140N679|A0A140N679_ECOBD Phosphofructokinase OS=Escherichia coli (strain B / BL21-DE3) OX=469008 GN=ECBD_1490 PE=3 SV=1	1	2	2	0	2	0	0	2	0	5.8	33.755	0	13311000	0	0	887380	0
tr|A0A140N683|A0A140N683_ECOBD RNA polymerase sigma factor RpoD OS=Escherichia coli (strain B / BL21-DE3) OX=469008 GN=rpoD PE=3 SV=1	>tr|A0A140N683|A0A140N683_ECOBD RNA polymerase sigma factor RpoD OS=Escherichia coli (strain B / BL21-DE3) OX=469008 GN=rpoD PE=3 SV=1	1	23	23	20	20	18	20	20	18	33.9	70.236	879920000	926890000	548660000	36663000	38620000	22861000
tr|A0A140N685|A0A140N685_ECOBD Selenium metabolism protein SsnA OS=Escherichia coli (strain B / BL21-DE3) OX=469008 GN=ECBD_0858 PE=4 SV=1	>tr|A0A140N685|A0A140N685_ECOBD Selenium metabolism protein SsnA OS=Escherichia coli (strain B / BL21-DE3) OX=469008 GN=ECBD_0858 PE=4 SV=1	1	4	4	1	4	0	1	4	0	14	48.841	0	28896000	0	0	1313400	0
tr|A0A140N690|A0A140N690_ECOBD Glycine--tRNA ligase alpha subunit OS=Escherichia coli (strain B / BL21-DE3) OX=469008 GN=glyQ PE=3 SV=1	>tr|A0A140N690|A0A140N690_ECOBD Glycine--tRNA ligase alpha subunit OS=Escherichia coli (strain B / BL21-DE3) OX=469008 GN=glyQ PE=3 SV=1	1	8	8	3	8	4	3	8	4	33.3	34.716	81262000	257480000	54654000	6771800	21457000	4554500
tr|A0A140N691|A0A140N691_ECOBD Uncharacterized protein OS=Escherichia coli (strain B / BL21-DE3) OX=469008 GN=ECBD_1500 PE=3 SV=1	>tr|A0A140N691|A0A140N691_ECOBD Uncharacterized protein OS=Escherichia coli (strain B / BL21-DE3) OX=469008 GN=ECBD_1500 PE=3 SV=1	1	2	2	1	0	2	1	0	2	4.9	36.882	23750000	0	87268000	3958300	0	14545000
tr|A0A140N692|A0A140N692_ECOBD Uncharacterized protein OS=Escherichia coli (strain B / BL21-DE3) OX=469008 GN=ECBD_0183 PE=4 SV=1	>tr|A0A140N692|A0A140N692_ECOBD Uncharacterized protein OS=Escherichia coli (strain B / BL21-DE3) OX=469008 GN=ECBD_0183 PE=4 SV=1	1	9	9	8	9	7	8	9	7	59.3	25.663	7509100000	5559700000	5334400000	938640000	694970000	666800000
tr|A0A140N694|A0A140N694_ECOBD Undecaprenyl-diphosphatase OS=Escherichia coli (strain B / BL21-DE3) OX=469008 GN=uppP PE=3 SV=1	>tr|A0A140N694|A0A140N694_ECOBD Undecaprenyl-diphosphatase OS=Escherichia coli (strain B / BL21-DE3) OX=469008 GN=uppP PE=3 SV=1	1	2	2	2	1	1	2	1	1	9.2	29.758	64105000	79245000	84152000	5342100	6603800	7012700
tr|A0A140N695|A0A140N695_ECOBD PAS modulated sigma54 specific transcriptional regulator, Fis family OS=Escherichia coli (strain B / BL21-DE3) OX=469008 GN=ECBD_0868 PE=4 SV=1	>tr|A0A140N695|A0A140N695_ECOBD PAS modulated sigma54 specific transcriptional regulator, Fis family OS=Escherichia coli (strain B / BL21-DE3) OX=469008 GN=ECBD_0868 PE=4 SV=1	1	8	8	0	8	0	0	8	0	16.9	66.053	0	106570000	0	0	4263000	0
tr|A0A140N699|A0A140N699_ECOBD Dihydroorotate dehydrogenase family protein OS=Escherichia coli (strain B / BL21-DE3) OX=469008 GN=ECBD_1511 PE=4 SV=1	>tr|A0A140N699|A0A140N699_ECOBD Dihydroorotate dehydrogenase family protein OS=Escherichia coli (strain B / BL21-DE3) OX=469008 GN=ECBD_1511 PE=4 SV=1	1	3	3	1	3	1	1	3	1	7.3	45.068	3909300	21834000	0	217180	1213000	0
tr|A0A140N6A0|A0A140N6A0_ECOBD OmpA/MotB domain protein OS=Escherichia coli (strain B / BL21-DE3) OX=469008 GN=ECBD_0185 PE=3 SV=1	>tr|A0A140N6A0|A0A140N6A0_ECOBD OmpA/MotB domain protein OS=Escherichia coli (strain B / BL21-DE3) OX=469008 GN=ECBD_0185 PE=3 SV=1	1	7	7	6	7	7	6	7	7	60.7	22.225	3380700000	3771300000	3381700000	422590000	471410000	422710000
tr|A0A140N6A1|A0A140N6A1_ECOBD Binding-protein-dependent transport systems inner membrane component OS=Escherichia coli (strain B / BL21-DE3) OX=469008 GN=ECBD_0193 PE=3 SV=1	>tr|A0A140N6A1|A0A140N6A1_ECOBD Binding-protein-dependent transport systems inner membrane component OS=Escherichia coli (strain B / BL21-DE3) OX=469008 GN=ECBD_0193 PE=3 SV=1	1	1	1	0	1	1	0	1	1	2.9	37.497	0	11591000	14530000	0	1931900	2421700
tr|A0A140N6A4|A0A140N6A4_ECOBD Acetyl-CoA acetyltransferase OS=Escherichia coli (strain B / BL21-DE3) OX=469008 GN=ECBD_0878 PE=3 SV=1	>tr|A0A140N6A4|A0A140N6A4_ECOBD Acetyl-CoA acetyltransferase OS=Escherichia coli (strain B / BL21-DE3) OX=469008 GN=ECBD_0878 PE=3 SV=1	1	6	6	4	4	2	4	4	2	21.1	41.004	359930000	377810000	149330000	19996000	20989000	8296100
tr|A0A140N6A5|A0A140N6A5_ECOBD Chaperone protein ClpB OS=Escherichia coli (strain B / BL21-DE3) OX=469008 GN=clpB PE=3 SV=1	>tr|A0A140N6A5|A0A140N6A5_ECOBD Chaperone protein ClpB OS=Escherichia coli (strain B / BL21-DE3) OX=469008 GN=clpB PE=3 SV=1	1	34	34	23	31	20	23	31	20	43.9	95.584	466380000	501370000	632620000	9327600	10027000	12652000
tr|A0A140N6A6|A0A140N6A6_ECOBD PTS system, mannitol-specific IIC subunit OS=Escherichia coli (strain B / BL21-DE3) OX=469008 GN=ECBD_0806 PE=4 SV=1	>tr|A0A140N6A6|A0A140N6A6_ECOBD PTS system, mannitol-specific IIC subunit OS=Escherichia coli (strain B / BL21-DE3) OX=469008 GN=ECBD_0806 PE=4 SV=1	1	2	2	1	0	1	1	0	1	8.9	48.97	0	0	10457000	0	0	871400
tr|A0A140N6A8|A0A140N6A8_ECOBD Type I secretion outer membrane protein, TolC family OS=Escherichia coli (strain B / BL21-DE3) OX=469008 GN=ECBD_0704 PE=4 SV=1	>tr|A0A140N6A8|A0A140N6A8_ECOBD Type I secretion outer membrane protein, TolC family OS=Escherichia coli (strain B / BL21-DE3) OX=469008 GN=ECBD_0704 PE=4 SV=1	1	27	27	26	25	23	26	25	23	76.9	53.74	22577000000	21696000000	27194000000	940720000	903990000	1133100000
tr|A0A140N6B0|A0A140N6B0_ECOBD Oligopeptide/dipeptide ABC transporter, ATPase subunit OS=Escherichia coli (strain B / BL21-DE3) OX=469008 GN=ECBD_0195 PE=3 SV=1	>tr|A0A140N6B0|A0A140N6B0_ECOBD Oligopeptide/dipeptide ABC transporter, ATPase subunit OS=Escherichia coli (strain B / BL21-DE3) OX=469008 GN=ECBD_0195 PE=3 SV=1	1	11	11	5	8	10	5	8	10	39.8	35.844	41691000	125780000	116710000	2194200	6619800	6142400
tr|A0A140N6B2|A0A140N6B2_ECOBD Uncharacterized protein OS=Escherichia coli (strain B / BL21-DE3) OX=469008 GN=ECBD_0816 PE=4 SV=1	>tr|A0A140N6B2|A0A140N6B2_ECOBD Uncharacterized protein OS=Escherichia coli (strain B / BL21-DE3) OX=469008 GN=ECBD_0816 PE=4 SV=1	1	9	9	6	7	9	6	7	9	32.1	26.635	104320000	135390000	152750000	10432000	13539000	15275000
tr|A0A140N6B5|A0A140N6B5_ECOBD Lysophospholipid transporter LplT OS=Escherichia coli (strain B / BL21-DE3) OX=469008 GN=lplT PE=3 SV=1	>tr|A0A140N6B5|A0A140N6B5_ECOBD Lysophospholipid transporter LplT OS=Escherichia coli (strain B / BL21-DE3) OX=469008 GN=lplT PE=3 SV=1	1	1	1	0	1	0	0	1	0	3	41.655	0	8071800	0	0	1009000	0
tr|A0A140N6B7|A0A140N6B7_ECOBD Exonuclease RNase T and DNA polymerase III OS=Escherichia coli (strain B / BL21-DE3) OX=469008 GN=ECBD_1796 PE=4 SV=1	>tr|A0A140N6B7|A0A140N6B7_ECOBD Exonuclease RNase T and DNA polymerase III OS=Escherichia coli (strain B / BL21-DE3) OX=469008 GN=ECBD_1796 PE=4 SV=1	1	1	1	0	1	0	0	1	0	3.6	25.115	0	10777000	0	0	1539600	0
tr|A0A140N6C1|A0A140N6C1_ECOBD DNA gyrase subunit B OS=Escherichia coli (strain B / BL21-DE3) OX=469008 GN=gyrB PE=3 SV=1	>tr|A0A140N6C1|A0A140N6C1_ECOBD DNA gyrase subunit B OS=Escherichia coli (strain B / BL21-DE3) OX=469008 GN=gyrB PE=3 SV=1	1	30	30	16	29	15	16	29	15	46.9	89.949	536680000	1581100000	254340000	13090000	38563000	6203400
tr|A0A140N6C2|A0A140N6C2_ECOBD Uncharacterized protein OS=Escherichia coli (strain B / BL21-DE3) OX=469008 GN=ECBD_0040 PE=4 SV=1	>tr|A0A140N6C2|A0A140N6C2_ECOBD Uncharacterized protein OS=Escherichia coli (strain B / BL21-DE3) OX=469008 GN=ECBD_0040 PE=4 SV=1	1	5	5	3	2	4	3	2	4	44	17.233	51511000	13603000	29531000	6438800	1700400	3691300
tr|A0A140N6C3|A0A140N6C3_ECOBD Mammalian cell entry related domain protein OS=Escherichia coli (strain B / BL21-DE3) OX=469008 GN=ECBD_1806 PE=4 SV=1	>tr|A0A140N6C3|A0A140N6C3_ECOBD Mammalian cell entry related domain protein OS=Escherichia coli (strain B / BL21-DE3) OX=469008 GN=ECBD_1806 PE=4 SV=1	1	35	35	30	31	22	30	31	22	58.3	94.939	1356600000	1167000000	1127200000	34784000	29924000	28902000
tr|A0A140N6C6|A0A140N6C6_ECOBD Elongation factor 4 OS=Escherichia coli (strain B / BL21-DE3) OX=469008 GN=lepA PE=3 SV=1	>tr|A0A140N6C6|A0A140N6C6_ECOBD Elongation factor 4 OS=Escherichia coli (strain B / BL21-DE3) OX=469008 GN=lepA PE=3 SV=1	1	18	18	12	16	9	12	16	9	37.1	66.57	395170000	1551400000	219610000	15199000	59669000	8446400
tr|A0A140N6C8|A0A140N6C8_ECOBD Membrane-bound lytic murein transglycosylase A OS=Escherichia coli (strain B / BL21-DE3) OX=469008 GN=ECBD_0909 PE=4 SV=1	>tr|A0A140N6C8|A0A140N6C8_ECOBD Membrane-bound lytic murein transglycosylase A OS=Escherichia coli (strain B / BL21-DE3) OX=469008 GN=ECBD_0909 PE=4 SV=1	1	14	14	14	13	12	14	13	12	51.8	40.41	2581400000	1863600000	2303200000	172100000	124240000	153550000
tr|A0A140N6D0|A0A140N6D0_ECOBD AsmA family protein OS=Escherichia coli (strain B / BL21-DE3) OX=469008 GN=ECBD_0215 PE=4 SV=1	>tr|A0A140N6D0|A0A140N6D0_ECOBD AsmA family protein OS=Escherichia coli (strain B / BL21-DE3) OX=469008 GN=ECBD_0215 PE=4 SV=1	1	20	20	16	12	15	16	12	15	34.2	75.129	473170000	150860000	363700000	13917000	4437000	10697000
tr|A0A140N6D2|A0A140N6D2_ECOBD Uncharacterized protein YebO OS=Escherichia coli (strain B / BL21-DE3) OX=469008 GN=ECBD_1816 PE=4 SV=1	>tr|A0A140N6D2|A0A140N6D2_ECOBD Uncharacterized protein YebO OS=Escherichia coli (strain B / BL21-DE3) OX=469008 GN=ECBD_1816 PE=4 SV=1	1	4	4	2	1	3	2	1	3	38.9	10.792	83627000	88868000	69397000	27876000	29623000	23132000
tr|A0A140N6D4|A0A140N6D4_ECOBD UPF0313 protein YgiQ OS=Escherichia coli (strain B / BL21-DE3) OX=469008 GN=ygiQ PE=3 SV=1	>tr|A0A140N6D4|A0A140N6D4_ECOBD UPF0313 protein YgiQ OS=Escherichia coli (strain B / BL21-DE3) OX=469008 GN=ygiQ PE=3 SV=1	1	5	5	1	5	2	1	5	2	7.6	83.553	6992700	29553000	5445200	158930	671660	123750
tr|A0A140N6D6|A0A140N6D6_ECOBD Uncharacterized protein OS=Escherichia coli (strain B / BL21-DE3) OX=469008 GN=ECBD_1552 PE=4 SV=1	>tr|A0A140N6D6|A0A140N6D6_ECOBD Uncharacterized protein OS=Escherichia coli (strain B / BL21-DE3) OX=469008 GN=ECBD_1552 PE=4 SV=1	1	2	2	0	2	1	0	2	1	22.2	9.1364	0	9635300	5482400	0	1605900	913730
tr|A0A140N6D7|A0A140N6D7_ECOBD Glycoside hydrolase family 1 OS=Escherichia coli (strain B / BL21-DE3) OX=469008 GN=ECBD_0836 PE=3 SV=1	>tr|A0A140N6D7|A0A140N6D7_ECOBD Glycoside hydrolase family 1 OS=Escherichia coli (strain B / BL21-DE3) OX=469008 GN=ECBD_0836 PE=3 SV=1	1	2	2	1	1	1	1	1	1	3.6	55.12	2180500	0	0	83866	0	0
tr|A0A140N6D8|A0A140N6D8_ECOBD HAD superfamily (Subfamily IF) hydrolase, YfhB OS=Escherichia coli (strain B / BL21-DE3) OX=469008 GN=ECBD_1122 PE=4 SV=1	>tr|A0A140N6D8|A0A140N6D8_ECOBD HAD superfamily (Subfamily IF) hydrolase, YfhB OS=Escherichia coli (strain B / BL21-DE3) OX=469008 GN=ECBD_1122 PE=4 SV=1	1	4	4	2	4	4	2	4	4	25.1	24.439	161990000	276350000	451140000	17999000	30705000	50127000
tr|A0A140N6E0|A0A140N6E0_ECOBD Integral membrane protein TerC OS=Escherichia coli (strain B / BL21-DE3) OX=469008 GN=ECBD_1826 PE=4 SV=1	>tr|A0A140N6E0|A0A140N6E0_ECOBD Integral membrane protein TerC OS=Escherichia coli (strain B / BL21-DE3) OX=469008 GN=ECBD_1826 PE=4 SV=1	1	6	6	4	5	5	4	5	5	14.7	56.527	123930000	97721000	106090000	8262200	6514700	7072400
tr|A0A140N6E5|A0A140N6E5_ECOBD D-tagatose-1,6-bisphosphate aldolase subunit GatZ OS=Escherichia coli (strain B / BL21-DE3) OX=469008 GN=gatZ PE=3 SV=1;tr|A0A140N7V6|A0A140N7V6_ECOBD D-tagatose-1,6-bisphosphate aldolase subunit KbaZ OS=Escherichia coli (strain B / BL21-DE3) OX=469008 GN=kbaZ PE=3 SV=1	>tr|A0A140N6E5|A0A140N6E5_ECOBD D-tagatose-1,6-bisphosphate aldolase subunit GatZ OS=Escherichia coli (strain B / BL21-DE3) OX=469008 GN=gatZ PE=3 SV=1	2	19	19	18	19	14	18	19	14	80.2	47.013	7456900000	9241400000	5447900000	438640000	543610000	320460000
tr|A0A140N6E7|A0A140N6E7_ECOBD Peptide chain release factor 2 OS=Escherichia coli (strain B / BL21-DE3) OX=469008 GN=prfB PE=3 SV=1	>tr|A0A140N6E7|A0A140N6E7_ECOBD Peptide chain release factor 2 OS=Escherichia coli (strain B / BL21-DE3) OX=469008 GN=prfB PE=3 SV=1	1	3	3	0	3	0	0	3	0	8.5	41.22	0	41192000	0	0	2288500	0
tr|A0A140N6E9|A0A140N6E9_ECOBD Outer membrane lipoprotein, Slp family OS=Escherichia coli (strain B / BL21-DE3) OX=469008 GN=ECBD_1836 PE=4 SV=1	>tr|A0A140N6E9|A0A140N6E9_ECOBD Outer membrane lipoprotein, Slp family OS=Escherichia coli (strain B / BL21-DE3) OX=469008 GN=ECBD_1836 PE=4 SV=1	1	10	10	8	10	9	8	10	9	67.4	20.949	1262900000	1221000000	1893100000	105240000	101750000	157760000
tr|A0A140N6F1|A0A140N6F1_ECOBD Cytochrome-c3 hydrogenase OS=Escherichia coli (strain B / BL21-DE3) OX=469008 GN=ECBD_0744 PE=3 SV=1	>tr|A0A140N6F1|A0A140N6F1_ECOBD Cytochrome-c3 hydrogenase OS=Escherichia coli (strain B / BL21-DE3) OX=469008 GN=ECBD_0744 PE=3 SV=1	1	21	21	15	19	14	15	19	14	57.1	62.49	674530000	1087900000	507590000	24090000	38855000	18128000
tr|A0A140N6F3|A0A140N6F3_ECOBD Sodium/glutamate symporter OS=Escherichia coli (strain B / BL21-DE3) OX=469008 GN=gltS PE=3 SV=1	>tr|A0A140N6F3|A0A140N6F3_ECOBD Sodium/glutamate symporter OS=Escherichia coli (strain B / BL21-DE3) OX=469008 GN=gltS PE=3 SV=1	1	3	3	3	3	3	3	3	3	16.5	42.425	1899800000	1233000000	1693700000	172710000	112090000	153980000
tr|A0A140N6F5|A0A140N6F5_ECOBD Selenate reductase, molybdenum-binding subunit OS=Escherichia coli (strain B / BL21-DE3) OX=469008 GN=ECBD_0856 PE=4 SV=1	>tr|A0A140N6F5|A0A140N6F5_ECOBD Selenate reductase, molybdenum-binding subunit OS=Escherichia coli (strain B / BL21-DE3) OX=469008 GN=ECBD_0856 PE=4 SV=1	1	6	6	0	6	1	0	6	1	7.9	103.62	0	92532000	3900100	0	2313300	97503
tr|A0A140N6F6|A0A140N6F6_ECOBD Oligopeptidase A OS=Escherichia coli (strain B / BL21-DE3) OX=469008 GN=ECBD_0243 PE=3 SV=1	>tr|A0A140N6F6|A0A140N6F6_ECOBD Oligopeptidase A OS=Escherichia coli (strain B / BL21-DE3) OX=469008 GN=ECBD_0243 PE=3 SV=1	1	2	2	2	0	0	2	0	0	2.4	77.151	2222700	0	0	65375	0	0
tr|A0A140N6F8|A0A140N6F8_ECOBD Outer membrane lipoprotein, Slp family OS=Escherichia coli (strain B / BL21-DE3) OX=469008 GN=ECBD_0235 PE=4 SV=1	>tr|A0A140N6F8|A0A140N6F8_ECOBD Outer membrane lipoprotein, Slp family OS=Escherichia coli (strain B / BL21-DE3) OX=469008 GN=ECBD_0235 PE=4 SV=1	1	6	6	6	6	6	6	6	6	49.5	20.948	2539200000	432540000	1365000000	317400000	54068000	170630000
tr|A0A140N6G0|A0A140N6G0_ECOBD Enolase OS=Escherichia coli (strain B / BL21-DE3) OX=469008 GN=eno PE=3 SV=1	>tr|A0A140N6G0|A0A140N6G0_ECOBD Enolase OS=Escherichia coli (strain B / BL21-DE3) OX=469008 GN=eno PE=3 SV=1	1	14	14	12	13	10	12	13	10	47.5	45.654	698280000	561830000	380000000	38793000	31213000	21111000
tr|A0A140N6G3|A0A140N6G3_ECOBD Carboxylate/amino acid/amine transporter OS=Escherichia coli (strain B / BL21-DE3) OX=469008 GN=ECBD_0045 PE=4 SV=1	>tr|A0A140N6G3|A0A140N6G3_ECOBD Carboxylate/amino acid/amine transporter OS=Escherichia coli (strain B / BL21-DE3) OX=469008 GN=ECBD_0045 PE=4 SV=1	1	1	1	1	1	1	1	1	1	2.9	33.113	0	0	0	0	0	0
tr|A0A140N6G5|A0A140N6G5_ECOBD Secretion protein HlyD family protein OS=Escherichia coli (strain B / BL21-DE3) OX=469008 GN=ECBD_0253 PE=4 SV=1	>tr|A0A140N6G5|A0A140N6G5_ECOBD Secretion protein HlyD family protein OS=Escherichia coli (strain B / BL21-DE3) OX=469008 GN=ECBD_0253 PE=4 SV=1	1	21	21	15	18	16	15	18	16	54.9	38.828	562670000	700430000	774060000	24464000	30453000	33655000
tr|A0A140N6G6|A0A140N6G6_ECOBD Dipeptide and tripeptide permease B OS=Escherichia coli (strain B / BL21-DE3) OX=469008 GN=dtpB PE=3 SV=1	>tr|A0A140N6G6|A0A140N6G6_ECOBD Dipeptide and tripeptide permease B OS=Escherichia coli (strain B / BL21-DE3) OX=469008 GN=dtpB PE=3 SV=1	1	5	5	5	5	5	5	5	5	9.6	53.547	670080000	447480000	1226400000	74454000	49720000	136270000
tr|A0A140N6H7|A0A140N6H7_ECOBD L-lactate transport OS=Escherichia coli (strain B / BL21-DE3) OX=469008 GN=ECBD_0764 PE=4 SV=1	>tr|A0A140N6H7|A0A140N6H7_ECOBD L-lactate transport OS=Escherichia coli (strain B / BL21-DE3) OX=469008 GN=ECBD_0764 PE=4 SV=1	1	1	1	1	1	1	1	1	1	2.9	58.919	42674000	19731000	46963000	3879400	1793700	4269400
tr|A0A140N6H8|A0A140N6H8_ECOBD ABC-2 type transporter OS=Escherichia coli (strain B / BL21-DE3) OX=469008 GN=ECBD_0255 PE=4 SV=1	>tr|A0A140N6H8|A0A140N6H8_ECOBD ABC-2 type transporter OS=Escherichia coli (strain B / BL21-DE3) OX=469008 GN=ECBD_0255 PE=4 SV=1	1	2	2	0	2	1	0	2	1	7	41.061	0	0	2857900	0	0	259810
tr|A0A140N6H9|A0A140N6H9_ECOBD tRNA (cytidine/uridine-2'-O-)-methyltransferase TrmJ OS=Escherichia coli (strain B / BL21-DE3) OX=469008 GN=trmJ PE=4 SV=1	>tr|A0A140N6H9|A0A140N6H9_ECOBD tRNA (cytidine/uridine-2-O-)-methyltransferase TrmJ OS=Escherichia coli (strain B / BL21-DE3) OX=469008 GN=trmJ PE=4 SV=1	1	3	3	0	3	0	0	3	0	16.3	27.048	0	62236000	0	0	6223600	0
tr|A0A140N6I0|A0A140N6I0_ECOBD Transcriptional regulator, LacI family OS=Escherichia coli (strain B / BL21-DE3) OX=469008 GN=ECBD_0887 PE=4 SV=1	>tr|A0A140N6I0|A0A140N6I0_ECOBD Transcriptional regulator, LacI family OS=Escherichia coli (strain B / BL21-DE3) OX=469008 GN=ECBD_0887 PE=4 SV=1	1	6	6	2	6	0	2	6	0	16.3	37.108	14343000	23363000	0	843730	1374300	0
tr|A0A140N6I1|A0A140N6I1_ECOBD Lipopolysaccharide glucosyltransferase I OS=Escherichia coli (strain B / BL21-DE3) OX=469008 GN=ECBD_0102 PE=4 SV=1	>tr|A0A140N6I1|A0A140N6I1_ECOBD Lipopolysaccharide glucosyltransferase I OS=Escherichia coli (strain B / BL21-DE3) OX=469008 GN=ECBD_0102 PE=4 SV=1	1	1	1	1	0	1	1	0	1	2.1	39.288	6155200	0	6786900	362070	0	399230
tr|A0A140N6I5|A0A140N6I5_ECOBD Selenide, water dikinase OS=Escherichia coli (strain B / BL21-DE3) OX=469008 GN=selD PE=3 SV=1	>tr|A0A140N6I5|A0A140N6I5_ECOBD Selenide, water dikinase OS=Escherichia coli (strain B / BL21-DE3) OX=469008 GN=selD PE=3 SV=1	1	9	9	8	9	8	8	9	8	35.7	36.673	187590000	335680000	153300000	10422000	18649000	8516500
tr|A0A140N6I8|A0A140N6I8_ECOBD Peptidase M23 OS=Escherichia coli (strain B / BL21-DE3) OX=469008 GN=ECBD_0112 PE=4 SV=1	>tr|A0A140N6I8|A0A140N6I8_ECOBD Peptidase M23 OS=Escherichia coli (strain B / BL21-DE3) OX=469008 GN=ECBD_0112 PE=4 SV=1	1	16	16	12	14	13	12	14	13	36.8	46.624	299350000	305520000	389500000	13015000	13283000	16935000
tr|A0A140N6J0|A0A140N6J0_ECOBD DNA-directed RNA polymerase subunit omega OS=Escherichia coli (strain B / BL21-DE3) OX=469008 GN=rpoZ PE=3 SV=1	>tr|A0A140N6J0|A0A140N6J0_ECOBD DNA-directed RNA polymerase subunit omega OS=Escherichia coli (strain B / BL21-DE3) OX=469008 GN=rpoZ PE=3 SV=1	1	4	4	2	3	2	2	3	2	61.5	10.236	20760000	25009000	77618000	2965800	3572800	11088000
tr|A0A140N6J3|A0A140N6J3_ECOBD Uncharacterized protein OS=Escherichia coli (strain B / BL21-DE3) OX=469008 GN=ECBD_0275 PE=4 SV=1	>tr|A0A140N6J3|A0A140N6J3_ECOBD Uncharacterized protein OS=Escherichia coli (strain B / BL21-DE3) OX=469008 GN=ECBD_0275 PE=4 SV=1	1	1	1	1	1	1	1	1	1	11.2	10.252	11860000	6804400	5582800	3953400	2268100	1860900
tr|A0A140N6J6|A0A140N6J6_ECOBD Histidine--tRNA ligase OS=Escherichia coli (strain B / BL21-DE3) OX=469008 GN=hisS PE=3 SV=1	>tr|A0A140N6J6|A0A140N6J6_ECOBD Histidine--tRNA ligase OS=Escherichia coli (strain B / BL21-DE3) OX=469008 GN=hisS PE=3 SV=1	1	5	5	4	4	1	4	4	1	12.7	47.029	26299000	44868000	2021400	1052000	1794700	80855
tr|A0A140N6J7|A0A140N6J7_ECOBD Prolipoprotein diacylglyceryl transferase OS=Escherichia coli (strain B / BL21-DE3) OX=469008 GN=lgt PE=3 SV=1	>tr|A0A140N6J7|A0A140N6J7_ECOBD Prolipoprotein diacylglyceryl transferase OS=Escherichia coli (strain B / BL21-DE3) OX=469008 GN=lgt PE=3 SV=1	1	4	4	2	4	3	2	4	3	21.3	33.108	151240000	370070000	413410000	12603000	30839000	34451000
tr|A0A140N6J8|A0A140N6J8_ECOBD Regulatory protein GalF OS=Escherichia coli (strain B / BL21-DE3) OX=469008 GN=ECBD_1613 PE=4 SV=1	>tr|A0A140N6J8|A0A140N6J8_ECOBD Regulatory protein GalF OS=Escherichia coli (strain B / BL21-DE3) OX=469008 GN=ECBD_1613 PE=4 SV=1	1	6	6	2	5	4	2	5	4	26.9	32.829	16730000	127220000	12911000	1286900	9786000	993170
tr|A0A140N6K0|A0A140N6K0_ECOBD L-lactate transport OS=Escherichia coli (strain B / BL21-DE3) OX=469008 GN=ECBD_0122 PE=4 SV=1	>tr|A0A140N6K0|A0A140N6K0_ECOBD L-lactate transport OS=Escherichia coli (strain B / BL21-DE3) OX=469008 GN=ECBD_0122 PE=4 SV=1	1	2	2	0	2	1	0	2	1	4.2	59.185	0	2519300	0	0	209940	0
tr|A0A140N6K3|A0A140N6K3_ECOBD Uncharacterized protein OS=Escherichia coli (strain B / BL21-DE3) OX=469008 GN=ECBD_0293 PE=4 SV=1	>tr|A0A140N6K3|A0A140N6K3_ECOBD Uncharacterized protein OS=Escherichia coli (strain B / BL21-DE3) OX=469008 GN=ECBD_0293 PE=4 SV=1	1	6	6	6	6	6	6	6	6	61.6	16.624	427260000	223180000	444220000	61037000	31882000	63460000
tr|A0A140N6K5|A0A140N6K5_ECOBD Deoxyuridine 5'-triphosphate nucleotidohydrolase OS=Escherichia coli (strain B / BL21-DE3) OX=469008 GN=dut PE=3 SV=1	>tr|A0A140N6K5|A0A140N6K5_ECOBD Deoxyuridine 5-triphosphate nucleotidohydrolase OS=Escherichia coli (strain B / BL21-DE3) OX=469008 GN=dut PE=3 SV=1	1	1	1	1	1	0	1	1	0	7.9	16.287	3658500	7443800	0	731700	1488800	0
tr|A0A140N6K7|A0A140N6K7_ECOBD Uncharacterized protein OS=Escherichia coli (strain B / BL21-DE3) OX=469008 GN=ECBD_1623 PE=4 SV=1	>tr|A0A140N6K7|A0A140N6K7_ECOBD Uncharacterized protein OS=Escherichia coli (strain B / BL21-DE3) OX=469008 GN=ECBD_1623 PE=4 SV=1	1	2	2	2	2	2	2	2	2	9.5	44.86	54553000	19150000	10706000	4196400	1473100	823570
tr|A0A140N6L1|A0A140N6L1_ECOBD Transcriptional regulator, DeoR family OS=Escherichia coli (strain B / BL21-DE3) OX=469008 GN=ECBD_0917 PE=4 SV=1	>tr|A0A140N6L1|A0A140N6L1_ECOBD Transcriptional regulator, DeoR family OS=Escherichia coli (strain B / BL21-DE3) OX=469008 GN=ECBD_0917 PE=4 SV=1	1	1	1	0	1	0	0	1	0	6.2	27.374	0	0	0	0	0	0
tr|A0A140N6L2|A0A140N6L2_ECOBD Lipopolysaccharide core heptose(I) kinase OS=Escherichia coli (strain B / BL21-DE3) OX=469008 GN=ECBD_0096 PE=3 SV=1	>tr|A0A140N6L2|A0A140N6L2_ECOBD Lipopolysaccharide core heptose(I) kinase OS=Escherichia coli (strain B / BL21-DE3) OX=469008 GN=ECBD_0096 PE=3 SV=1	1	11	11	8	8	9	8	8	9	35.5	31.033	88167000	128110000	105590000	6297700	9150800	7542300
tr|A0A140N6L6|A0A140N6L6_ECOBD DnaA regulatory inactivator Hda OS=Escherichia coli (strain B / BL21-DE3) OX=469008 GN=hda PE=3 SV=1	>tr|A0A140N6L6|A0A140N6L6_ECOBD DnaA regulatory inactivator Hda OS=Escherichia coli (strain B / BL21-DE3) OX=469008 GN=hda PE=3 SV=1	1	3	3	0	3	0	0	3	0	14.5	28.369	0	17234000	0	0	1436200	0
tr|A0A140N6M2|A0A140N6M2_ECOBD Fructosamine kinase OS=Escherichia coli (strain B / BL21-DE3) OX=469008 GN=ECBD_1920 PE=3 SV=1	>tr|A0A140N6M2|A0A140N6M2_ECOBD Fructosamine kinase OS=Escherichia coli (strain B / BL21-DE3) OX=469008 GN=ECBD_1920 PE=3 SV=1	1	6	6	6	6	5	6	6	5	28.7	32.458	155330000	143440000	82278000	11949000	11034000	6329100
tr|A0A140N6M4|A0A140N6M4_ECOBD ADP-L-glycero-D-manno-heptose-6-epimerase OS=Escherichia coli (strain B / BL21-DE3) OX=469008 GN=hldD PE=3 SV=1	>tr|A0A140N6M4|A0A140N6M4_ECOBD ADP-L-glycero-D-manno-heptose-6-epimerase OS=Escherichia coli (strain B / BL21-DE3) OX=469008 GN=hldD PE=3 SV=1	1	15	15	13	13	13	13	13	13	53.9	34.893	707980000	559340000	504070000	37262000	29439000	26530000
tr|A0A140N6N0|A0A140N6N0_ECOBD Phenylalanine--tRNA ligase alpha subunit OS=Escherichia coli (strain B / BL21-DE3) OX=469008 GN=pheS PE=3 SV=1	>tr|A0A140N6N0|A0A140N6N0_ECOBD Phenylalanine--tRNA ligase alpha subunit OS=Escherichia coli (strain B / BL21-DE3) OX=469008 GN=pheS PE=3 SV=1	1	5	5	2	3	3	2	3	3	17.7	36.831	23913000	29737000	20425000	1258600	1565100	1075000
tr|A0A140N6N1|A0A140N6N1_ECOBD Glycerol-3-phosphate dehydrogenase OS=Escherichia coli (strain B / BL21-DE3) OX=469008 GN=ECBD_0316 PE=3 SV=1	>tr|A0A140N6N1|A0A140N6N1_ECOBD Glycerol-3-phosphate dehydrogenase OS=Escherichia coli (strain B / BL21-DE3) OX=469008 GN=ECBD_0316 PE=3 SV=1	1	34	34	32	32	31	32	32	31	72.9	56.75	8144700000	4082000000	3082100000	262730000	131680000	99423000
tr|A0A140N6N2|A0A140N6N2_ECOBD Glycerol-3-phosphate dehydrogenase [NAD(P)+] OS=Escherichia coli (strain B / BL21-DE3) OX=469008 GN=gpsA PE=3 SV=1	>tr|A0A140N6N2|A0A140N6N2_ECOBD Glycerol-3-phosphate dehydrogenase [NAD(P)+] OS=Escherichia coli (strain B / BL21-DE3) OX=469008 GN=gpsA PE=3 SV=1	1	7	7	4	4	1	4	4	1	26	36.361	62469000	62954000	5945000	4164600	4196900	396330
tr|A0A140N6N3|A0A140N6N3_ECOBD Phosphoribosylaminoimidazole-succinocarboxamide synthase OS=Escherichia coli (strain B / BL21-DE3) OX=469008 GN=purC PE=3 SV=1	>tr|A0A140N6N3|A0A140N6N3_ECOBD Phosphoribosylaminoimidazole-succinocarboxamide synthase OS=Escherichia coli (strain B / BL21-DE3) OX=469008 GN=purC PE=3 SV=1	1	1	1	0	1	0	0	1	0	5.1	26.995	0	11367000	0	0	874420	0
tr|A0A140N6N4|A0A140N6N4_ECOBD Adenosylcobinamide-GDP ribazoletransferase OS=Escherichia coli (strain B / BL21-DE3) OX=469008 GN=cobS PE=3 SV=1	>tr|A0A140N6N4|A0A140N6N4_ECOBD Adenosylcobinamide-GDP ribazoletransferase OS=Escherichia coli (strain B / BL21-DE3) OX=469008 GN=cobS PE=3 SV=1	1	4	4	3	4	3	3	4	3	19.4	26.415	133800000	139270000	108330000	16725000	17409000	13541000
tr|A0A140N6P1|A0A140N6P1_ECOBD Phosphoenolpyruvate synthase regulatory protein OS=Escherichia coli (strain B / BL21-DE3) OX=469008 GN=ppsR PE=3 SV=1	>tr|A0A140N6P1|A0A140N6P1_ECOBD Phosphoenolpyruvate synthase regulatory protein OS=Escherichia coli (strain B / BL21-DE3) OX=469008 GN=ppsR PE=3 SV=1	1	2	2	0	2	0	0	2	0	7.2	31.211	0	4706800	0	0	362060	0
tr|A0A140N6P5|A0A140N6P5_ECOBD Beta-phosphoglucomutase family hydrolase OS=Escherichia coli (strain B / BL21-DE3) OX=469008 GN=ECBD_1030 PE=4 SV=1	>tr|A0A140N6P5|A0A140N6P5_ECOBD Beta-phosphoglucomutase family hydrolase OS=Escherichia coli (strain B / BL21-DE3) OX=469008 GN=ECBD_1030 PE=4 SV=1	1	2	2	0	2	1	0	2	1	17.6	20.78	0	92015000	24565000	0	10224000	2729400
tr|A0A140N6P7|A0A140N6P7_ECOBD FeoA family protein OS=Escherichia coli (strain B / BL21-DE3) OX=469008 GN=ECBD_0337 PE=4 SV=1	>tr|A0A140N6P7|A0A140N6P7_ECOBD FeoA family protein OS=Escherichia coli (strain B / BL21-DE3) OX=469008 GN=ECBD_0337 PE=4 SV=1	1	1	1	0	0	1	0	0	1	17.3	8.3707	0	0	0	0	0	0
tr|A0A140N6Q4|A0A140N6Q4_ECOBD Sensor protein OS=Escherichia coli (strain B / BL21-DE3) OX=469008 GN=ECBD_1679 PE=4 SV=1	>tr|A0A140N6Q4|A0A140N6Q4_ECOBD Sensor protein OS=Escherichia coli (strain B / BL21-DE3) OX=469008 GN=ECBD_1679 PE=4 SV=1	1	16	16	12	9	9	12	9	9	42.5	50.849	244440000	119180000	198630000	9777800	4767300	7945200
tr|A0A140N6Q9|A0A140N6Q9_ECOBD HAD-superfamily hydrolase, subfamily IA, variant 3 OS=Escherichia coli (strain B / BL21-DE3) OX=469008 GN=ECBD_0347 PE=4 SV=1	>tr|A0A140N6Q9|A0A140N6Q9_ECOBD HAD-superfamily hydrolase, subfamily IA, variant 3 OS=Escherichia coli (strain B / BL21-DE3) OX=469008 GN=ECBD_0347 PE=4 SV=1	1	1	1	0	1	1	0	1	1	6.8	25.399	0	7760400	9297700	0	862270	1033100
tr|A0A140N6R3|A0A140N6R3_ECOBD Microcompartments protein OS=Escherichia coli (strain B / BL21-DE3) OX=469008 GN=ECBD_1233 PE=4 SV=1	>tr|A0A140N6R3|A0A140N6R3_ECOBD Microcompartments protein OS=Escherichia coli (strain B / BL21-DE3) OX=469008 GN=ECBD_1233 PE=4 SV=1	1	4	4	4	2	3	4	2	3	37.1	9.8654	312390000	19919000	308070000	52066000	3319800	51346000
tr|A0A140N6R8|A0A140N6R8_ECOBD Cell division protein DamX OS=Escherichia coli (strain B / BL21-DE3) OX=469008 GN=damX PE=3 SV=1	>tr|A0A140N6R8|A0A140N6R8_ECOBD Cell division protein DamX OS=Escherichia coli (strain B / BL21-DE3) OX=469008 GN=damX PE=3 SV=1	1	21	21	17	20	19	17	20	19	62.1	46.059	2870500000	3029700000	3931700000	143520000	151490000	196580000
tr|A0A140N6S2|A0A140N6S2_ECOBD Microcompartments protein OS=Escherichia coli (strain B / BL21-DE3) OX=469008 GN=ECBD_1243 PE=4 SV=1	>tr|A0A140N6S2|A0A140N6S2_ECOBD Microcompartments protein OS=Escherichia coli (strain B / BL21-DE3) OX=469008 GN=ECBD_1243 PE=4 SV=1	1	5	5	4	0	4	4	0	4	36.5	22.848	129330000	0	121390000	21555000	0	20232000
tr|A0A140N6S7|A0A140N6S7_ECOBD Binding-protein-dependent transport systems inner membrane component OS=Escherichia coli (strain B / BL21-DE3) OX=469008 GN=ECBD_0194 PE=3 SV=1	>tr|A0A140N6S7|A0A140N6S7_ECOBD Binding-protein-dependent transport systems inner membrane component OS=Escherichia coli (strain B / BL21-DE3) OX=469008 GN=ECBD_0194 PE=3 SV=1	1	3	3	1	3	3	1	3	3	14.3	32.308	6137500	58702000	82205000	1022900	9783700	13701000
tr|A0A140N6T0|A0A140N6T0_ECOBD Outer membrane protein assembly factor BamE OS=Escherichia coli (strain B / BL21-DE3) OX=469008 GN=bamE PE=3 SV=1	>tr|A0A140N6T0|A0A140N6T0_ECOBD Outer membrane protein assembly factor BamE OS=Escherichia coli (strain B / BL21-DE3) OX=469008 GN=bamE PE=3 SV=1	1	2	2	2	2	2	2	2	2	48.7	12.302	1714000000	2242700000	1672200000	856980000	1121400000	836100000
tr|A0A140N6T2|A0A140N6T2_ECOBD M20/DapE family protein YgeY OS=Escherichia coli (strain B / BL21-DE3) OX=469008 GN=ECBD_0865 PE=4 SV=1	>tr|A0A140N6T2|A0A140N6T2_ECOBD M20/DapE family protein YgeY OS=Escherichia coli (strain B / BL21-DE3) OX=469008 GN=ECBD_0865 PE=4 SV=1	1	15	15	1	15	6	1	15	6	42.9	44.803	0	296810000	29394000	0	14134000	1399700
tr|A0A140N6T6|A0A140N6T6_ECOBD Siroheme synthase OS=Escherichia coli (strain B / BL21-DE3) OX=469008 GN=cysG PE=3 SV=1	>tr|A0A140N6T6|A0A140N6T6_ECOBD Siroheme synthase OS=Escherichia coli (strain B / BL21-DE3) OX=469008 GN=cysG PE=3 SV=1	1	2	2	0	2	1	0	2	1	6.1	49.951	0	12456000	2474400	0	541550	107580
tr|A0A140N6T7|A0A140N6T7_ECOBD 50S ribosomal protein L19 OS=Escherichia coli (strain B / BL21-DE3) OX=469008 GN=rplS PE=3 SV=1	>tr|A0A140N6T7|A0A140N6T7_ECOBD 50S ribosomal protein L19 OS=Escherichia coli (strain B / BL21-DE3) OX=469008 GN=rplS PE=3 SV=1	1	8	8	8	8	6	8	8	6	67	13.133	1596800000	2980500000	656640000	228120000	425790000	93806000
tr|A0A140N6U1|A0A140N6U1_ECOBD Drug resistance transporter, Bcr/CflA subfamily OS=Escherichia coli (strain B / BL21-DE3) OX=469008 GN=ECBD_1983 PE=4 SV=1	>tr|A0A140N6U1|A0A140N6U1_ECOBD Drug resistance transporter, Bcr/CflA subfamily OS=Escherichia coli (strain B / BL21-DE3) OX=469008 GN=ECBD_1983 PE=4 SV=1	1	2	2	0	1	2	0	1	2	8.4	43.397	0	49851000	72140000	0	16617000	24047000
tr|A0A140N6U6|A0A140N6U6_ECOBD Integral membrane protein, YccS/YhfK family OS=Escherichia coli (strain B / BL21-DE3) OX=469008 GN=ECBD_0390 PE=4 SV=1	>tr|A0A140N6U6|A0A140N6U6_ECOBD Integral membrane protein, YccS/YhfK family OS=Escherichia coli (strain B / BL21-DE3) OX=469008 GN=ECBD_0390 PE=4 SV=1	1	10	10	7	7	8	7	7	8	20.7	79.502	151680000	143720000	248750000	5055900	4790600	8291700
tr|A0A140N6V1|A0A140N6V1_ECOBD Peptidyl-prolyl cis-trans isomerase OS=Escherichia coli (strain B / BL21-DE3) OX=469008 GN=ECBD_0400 PE=3 SV=1	>tr|A0A140N6V1|A0A140N6V1_ECOBD Peptidyl-prolyl cis-trans isomerase OS=Escherichia coli (strain B / BL21-DE3) OX=469008 GN=ECBD_0400 PE=3 SV=1	1	3	3	2	3	2	2	3	2	30.1	20.853	228840000	176050000	59378000	45769000	35209000	11876000
tr|A0A140N6V3|A0A140N6V3_ECOBD NADH:flavin oxidoreductase/NADH oxidase OS=Escherichia coli (strain B / BL21-DE3) OX=469008 GN=ECBD_1993 PE=4 SV=1	>tr|A0A140N6V3|A0A140N6V3_ECOBD NADH:flavin oxidoreductase/NADH oxidase OS=Escherichia coli (strain B / BL21-DE3) OX=469008 GN=ECBD_1993 PE=4 SV=1	1	1	1	0	1	0	0	1	0	6.6	39.502	0	15147000	0	0	688520	0
tr|A0A140N6V4|A0A140N6V4_ECOBD CDP-diacylglycerol--glycerol-3-phosphate 3-phosphatidyltransferase OS=Escherichia coli (strain B / BL21-DE3) OX=469008 GN=pgsA PE=3 SV=1	>tr|A0A140N6V4|A0A140N6V4_ECOBD CDP-diacylglycerol--glycerol-3-phosphate 3-phosphatidyltransferase OS=Escherichia coli (strain B / BL21-DE3) OX=469008 GN=pgsA PE=3 SV=1	1	3	3	3	3	2	3	3	2	15.9	20.7	202940000	212990000	160290000	33824000	35498000	26714000
tr|A0A140N6V5|A0A140N6V5_ECOBD Bile acid:sodium symporter OS=Escherichia coli (strain B / BL21-DE3) OX=469008 GN=ECBD_1273 PE=4 SV=1	>tr|A0A140N6V5|A0A140N6V5_ECOBD Bile acid:sodium symporter OS=Escherichia coli (strain B / BL21-DE3) OX=469008 GN=ECBD_1273 PE=4 SV=1	1	1	1	1	1	1	1	1	1	4.8	36.405	12218000	10690000	13901000	1527300	1336300	1737700
tr|A0A140N6V8|A0A140N6V8_ECOBD Glutathione-regulated potassium-efflux system protein KefB OS=Escherichia coli (strain B / BL21-DE3) OX=469008 GN=kefB PE=3 SV=1	>tr|A0A140N6V8|A0A140N6V8_ECOBD Glutathione-regulated potassium-efflux system protein KefB OS=Escherichia coli (strain B / BL21-DE3) OX=469008 GN=kefB PE=3 SV=1	1	3	3	1	3	2	1	3	2	6.3	66.424	15215000	21119000	21642000	760770	1055900	1082100
tr|A0A140N6W0|A0A140N6W0_ECOBD Elongation factor Tu OS=Escherichia coli (strain B / BL21-DE3) OX=469008 GN=tuf PE=1 SV=1;tr|A0A140NCI6|A0A140NCI6_ECOBD Elongation factor Tu OS=Escherichia coli (strain B / BL21-DE3) OX=469008 GN=tuf PE=3 SV=1	>tr|A0A140N6W0|A0A140N6W0_ECOBD Elongation factor Tu OS=Escherichia coli (strain B / BL21-DE3) OX=469008 GN=tuf PE=1 SV=1;>tr|A0A140NCI6|A0A140NCI6_ECOBD Elongation factor Tu OS=Escherichia coli (strain B / BL21-DE3) OX=469008 GN=tuf PE=3 SV=1	2	22	22	19	22	19	19	22	19	72.6	43.283	19951000000	17676000000	10315000000	831280000	736520000	429810000
tr|A0A140N6W3|A0A140N6W3_ECOBD PTSINtr with GAF domain, PtsP OS=Escherichia coli (strain B / BL21-DE3) OX=469008 GN=ECBD_0896 PE=4 SV=1	>tr|A0A140N6W3|A0A140N6W3_ECOBD PTSINtr with GAF domain, PtsP OS=Escherichia coli (strain B / BL21-DE3) OX=469008 GN=ECBD_0896 PE=4 SV=1	1	10	10	3	9	1	3	9	1	18.3	83.725	24266000	121920000	2856200	622210	3126200	73236
tr|A0A140N6W7|A0A140N6W7_ECOBD Sigma E regulatory protein, MucB/RseB OS=Escherichia coli (strain B / BL21-DE3) OX=469008 GN=ECBD_1110 PE=4 SV=1	>tr|A0A140N6W7|A0A140N6W7_ECOBD Sigma E regulatory protein, MucB/RseB OS=Escherichia coli (strain B / BL21-DE3) OX=469008 GN=ECBD_1110 PE=4 SV=1	1	8	8	6	6	6	6	6	6	31.8	35.749	174690000	186550000	150580000	13438000	14350000	11583000
tr|A0A140N6W8|A0A140N6W8_ECOBD 30S ribosomal protein S7 OS=Escherichia coli (strain B / BL21-DE3) OX=469008 GN=rpsG PE=3 SV=1	>tr|A0A140N6W8|A0A140N6W8_ECOBD 30S ribosomal protein S7 OS=Escherichia coli (strain B / BL21-DE3) OX=469008 GN=rpsG PE=3 SV=1	1	9	9	6	8	6	6	8	6	62.8	17.604	977930000	2224400000	689650000	139700000	317770000	98521000
tr|A0A140N6W9|A0A140N6W9_ECOBD Alanine--tRNA ligase OS=Escherichia coli (strain B / BL21-DE3) OX=469008 GN=alaS PE=3 SV=1	>tr|A0A140N6W9|A0A140N6W9_ECOBD Alanine--tRNA ligase OS=Escherichia coli (strain B / BL21-DE3) OX=469008 GN=alaS PE=3 SV=1	1	28	28	12	25	9	12	25	9	37.7	96.03	230090000	924590000	856870000	4511500	18129000	16801000
tr|A0A140N6X1|A0A140N6X1_ECOBD RecBCD enzyme subunit RecD OS=Escherichia coli (strain B / BL21-DE3) OX=469008 GN=recD PE=3 SV=1	>tr|A0A140N6X1|A0A140N6X1_ECOBD RecBCD enzyme subunit RecD OS=Escherichia coli (strain B / BL21-DE3) OX=469008 GN=recD PE=3 SV=1	1	4	4	2	4	2	2	4	2	5.8	66.888	2860400	13115000	1292000	84130	385740	38000
tr|A0A140N6X2|A0A140N6X2_ECOBD Ion-translocating oxidoreductase complex subunit G OS=Escherichia coli (strain B / BL21-DE3) OX=469008 GN=rsxG PE=3 SV=1	>tr|A0A140N6X2|A0A140N6X2_ECOBD Ion-translocating oxidoreductase complex subunit G OS=Escherichia coli (strain B / BL21-DE3) OX=469008 GN=rsxG PE=3 SV=1	1	4	4	3	2	4	3	2	4	24.3	21.957	0	17105000	18180000	0	1710500	1818000
tr|A0A140N6X3|A0A140N6X3_ECOBD Aminotransferase class I and II OS=Escherichia coli (strain B / BL21-DE3) OX=469008 GN=ECBD_1293 PE=4 SV=1	>tr|A0A140N6X3|A0A140N6X3_ECOBD Aminotransferase class I and II OS=Escherichia coli (strain B / BL21-DE3) OX=469008 GN=ECBD_1293 PE=4 SV=1	1	9	9	3	8	0	3	8	0	29.4	46.216	24207000	110130000	0	1052500	4788300	0
tr|A0A140N6X6|A0A140N6X6_ECOBD Cellulose synthase operon C domain protein OS=Escherichia coli (strain B / BL21-DE3) OX=469008 GN=ECBD_0209 PE=4 SV=1	>tr|A0A140N6X6|A0A140N6X6_ECOBD Cellulose synthase operon C domain protein OS=Escherichia coli (strain B / BL21-DE3) OX=469008 GN=ECBD_0209 PE=4 SV=1	1	30	30	21	17	23	21	17	23	32.3	127.79	191450000	142510000	264170000	2774700	2065300	3828600
tr|A0A140N6X8|A0A140N6X8_ECOBD AzlC family protein OS=Escherichia coli (strain B / BL21-DE3) OX=469008 GN=ECBD_1038 PE=4 SV=1	>tr|A0A140N6X8|A0A140N6X8_ECOBD AzlC family protein OS=Escherichia coli (strain B / BL21-DE3) OX=469008 GN=ECBD_1038 PE=4 SV=1	1	1	1	0	0	1	0	0	1	8.2	26.107	0	0	7633500	0	0	1908400
tr|A0A140N6Y5|A0A140N6Y5_ECOBD 30S ribosomal protein S10 OS=Escherichia coli (strain B / BL21-DE3) OX=469008 GN=rpsJ PE=3 SV=1	>tr|A0A140N6Y5|A0A140N6Y5_ECOBD 30S ribosomal protein S10 OS=Escherichia coli (strain B / BL21-DE3) OX=469008 GN=rpsJ PE=3 SV=1	1	6	6	6	6	6	6	6	6	49.5	11.735	909170000	2347300000	858550000	151530000	391220000	143090000
tr|A0A140N6Y7|A0A140N6Y7_ECOBD Putative two component, sigma54 specific, transcriptional regulator, Fis family OS=Escherichia coli (strain B / BL21-DE3) OX=469008 GN=ECBD_1130 PE=4 SV=1	>tr|A0A140N6Y7|A0A140N6Y7_ECOBD Putative two component, sigma54 specific, transcriptional regulator, Fis family OS=Escherichia coli (strain B / BL21-DE3) OX=469008 GN=ECBD_1130 PE=4 SV=1	1	4	4	1	4	1	1	4	1	8.3	49.148	0	40941000	3403600	0	1949600	162080
tr|A0A140N6Y9|A0A140N6Y9_ECOBD ABC transporter related OS=Escherichia coli (strain B / BL21-DE3) OX=469008 GN=ECBD_0254 PE=4 SV=1	>tr|A0A140N6Y9|A0A140N6Y9_ECOBD ABC transporter related OS=Escherichia coli (strain B / BL21-DE3) OX=469008 GN=ECBD_0254 PE=4 SV=1	1	7	7	3	6	4	3	6	4	10.9	100.78	23974000	54885000	39825000	584740	1338700	971350
tr|A0A140N6Z1|A0A140N6Z1_ECOBD Mannose-6-phosphate isomerase OS=Escherichia coli (strain B / BL21-DE3) OX=469008 GN=ECBD_2033 PE=3 SV=1	>tr|A0A140N6Z1|A0A140N6Z1_ECOBD Mannose-6-phosphate isomerase OS=Escherichia coli (strain B / BL21-DE3) OX=469008 GN=ECBD_2033 PE=3 SV=1	1	2	2	0	2	0	0	2	0	5.6	42.83	0	4046800	0	0	202340	0
tr|A0A140N6Z2|A0A140N6Z2_ECOBD 50S ribosomal protein L16 OS=Escherichia coli (strain B / BL21-DE3) OX=469008 GN=rplP PE=3 SV=1	>tr|A0A140N6Z2|A0A140N6Z2_ECOBD 50S ribosomal protein L16 OS=Escherichia coli (strain B / BL21-DE3) OX=469008 GN=rplP PE=3 SV=1	1	4	4	4	3	2	4	3	2	43.4	15.281	449800000	1085300000	249010000	112450000	271320000	62253000
tr|A0A140N6Z3|A0A140N6Z3_ECOBD Succinic semialdehyde dehydrogenase OS=Escherichia coli (strain B / BL21-DE3) OX=469008 GN=ECBD_1058 PE=3 SV=1	>tr|A0A140N6Z3|A0A140N6Z3_ECOBD Succinic semialdehyde dehydrogenase OS=Escherichia coli (strain B / BL21-DE3) OX=469008 GN=ECBD_1058 PE=3 SV=1	1	4	4	2	3	0	2	3	0	8.5	51.793	5397800	10501000	0	224910	437550	0
tr|A0A140N6Z6|A0A140N6Z6_ECOBD 30S ribosomal protein S17 OS=Escherichia coli (strain B / BL21-DE3) OX=469008 GN=rpsQ PE=3 SV=1	>tr|A0A140N6Z6|A0A140N6Z6_ECOBD 30S ribosomal protein S17 OS=Escherichia coli (strain B / BL21-DE3) OX=469008 GN=rpsQ PE=3 SV=1	1	3	3	3	3	3	3	3	3	40.5	9.7043	2866200000	1408300000	2380500000	955400000	469430000	793500000
tr|A0A140N6Z9|A0A140N6Z9_ECOBD 30S ribosomal protein S5 OS=Escherichia coli (strain B / BL21-DE3) OX=469008 GN=rpsE PE=3 SV=1	>tr|A0A140N6Z9|A0A140N6Z9_ECOBD 30S ribosomal protein S5 OS=Escherichia coli (strain B / BL21-DE3) OX=469008 GN=rpsE PE=3 SV=1	1	10	10	9	10	9	9	10	9	76	17.545	2770700000	7975000000	2183300000	251880000	725000000	198480000
tr|A0A140N702|A0A140N702_ECOBD NAD(P) transhydrogenase subunit alpha OS=Escherichia coli (strain B / BL21-DE3) OX=469008 GN=ECBD_2043 PE=3 SV=1	>tr|A0A140N702|A0A140N702_ECOBD NAD(P) transhydrogenase subunit alpha OS=Escherichia coli (strain B / BL21-DE3) OX=469008 GN=ECBD_2043 PE=3 SV=1	1	19	19	17	17	18	17	17	18	51.8	54.653	4832800000	3957900000	5266400000	230130000	188470000	250780000
tr|A0A140N708|A0A140N708_ECOBD Putative receptor OS=Escherichia coli (strain B / BL21-DE3) OX=469008 GN=ECBD_0274 PE=4 SV=1	>tr|A0A140N708|A0A140N708_ECOBD Putative receptor OS=Escherichia coli (strain B / BL21-DE3) OX=469008 GN=ECBD_0274 PE=4 SV=1	1	7	7	4	6	4	4	6	4	56.3	13.496	320820000	217000000	303210000	40102000	27125000	37901000
tr|A0A140N711|A0A140N711_ECOBD 50S ribosomal protein L15 OS=Escherichia coli (strain B / BL21-DE3) OX=469008 GN=rplO PE=3 SV=1	>tr|A0A140N711|A0A140N711_ECOBD 50S ribosomal protein L15 OS=Escherichia coli (strain B / BL21-DE3) OX=469008 GN=rplO PE=3 SV=1	1	8	8	6	7	5	6	7	5	61.8	14.966	1203100000	1834000000	387380000	150390000	229250000	48423000
tr|A0A140N717|A0A140N717_ECOBD Cell division protein DedD OS=Escherichia coli (strain B / BL21-DE3) OX=469008 GN=dedD PE=3 SV=1	>tr|A0A140N717|A0A140N717_ECOBD Cell division protein DedD OS=Escherichia coli (strain B / BL21-DE3) OX=469008 GN=dedD PE=3 SV=1	1	6	6	6	4	5	6	4	5	40.5	22.938	186780000	126310000	168840000	18678000	12631000	16884000
tr|A0A140N718|A0A140N718_ECOBD UPF0482 protein YnfB OS=Escherichia coli (strain B / BL21-DE3) OX=469008 GN=ynfB PE=3 SV=1	>tr|A0A140N718|A0A140N718_ECOBD UPF0482 protein YnfB OS=Escherichia coli (strain B / BL21-DE3) OX=469008 GN=ynfB PE=3 SV=1	1	8	8	7	8	8	7	8	8	46.9	12.909	2602600000	2908700000	3659700000	433760000	484790000	609960000
tr|A0A140N719|A0A140N719_ECOBD Ribosome maturation factor RimM OS=Escherichia coli (strain B / BL21-DE3) OX=469008 GN=rimM PE=3 SV=1	>tr|A0A140N719|A0A140N719_ECOBD Ribosome maturation factor RimM OS=Escherichia coli (strain B / BL21-DE3) OX=469008 GN=rimM PE=3 SV=1	1	2	2	0	0	2	0	0	2	13.2	20.605	0	0	0	0	0	0
tr|A0A140N727|A0A140N727_ECOBD Uncharacterized protein OS=Escherichia coli (strain B / BL21-DE3) OX=469008 GN=ECBD_1355 PE=4 SV=1	>tr|A0A140N727|A0A140N727_ECOBD Uncharacterized protein OS=Escherichia coli (strain B / BL21-DE3) OX=469008 GN=ECBD_1355 PE=4 SV=1	1	12	12	11	12	9	11	12	9	48.5	32.698	928480000	581990000	636460000	66320000	41571000	45461000
tr|A0A140N729|A0A140N729_ECOBD Uncharacterized protein OS=Escherichia coli (strain B / BL21-DE3) OX=469008 GN=ECBD_0269 PE=4 SV=1	>tr|A0A140N729|A0A140N729_ECOBD Uncharacterized protein OS=Escherichia coli (strain B / BL21-DE3) OX=469008 GN=ECBD_0269 PE=4 SV=1	1	10	10	9	10	10	9	10	10	52.4	19.787	6398400000	6680500000	7745900000	710930000	742270000	860660000
tr|A0A140N731|A0A140N731_ECOBD Cytoskeleton protein RodZ OS=Escherichia coli (strain B / BL21-DE3) OX=469008 GN=rodZ PE=3 SV=1	>tr|A0A140N731|A0A140N731_ECOBD Cytoskeleton protein RodZ OS=Escherichia coli (strain B / BL21-DE3) OX=469008 GN=rodZ PE=3 SV=1	1	11	11	11	10	11	11	10	11	37.4	36.172	2843100000	2539200000	2933900000	284310000	253920000	293390000
tr|A0A140N732|A0A140N732_ECOBD Transcriptional regulator, LacI family OS=Escherichia coli (strain B / BL21-DE3) OX=469008 GN=ECBD_0305 PE=4 SV=1	>tr|A0A140N732|A0A140N732_ECOBD Transcriptional regulator, LacI family OS=Escherichia coli (strain B / BL21-DE3) OX=469008 GN=ECBD_0305 PE=4 SV=1	1	1	1	1	1	1	1	1	1	2.4	36.422	169440000	229650000	119490000	9967300	13509000	7028900
tr|A0A140N734|A0A140N734_ECOBD Uncharacterized protein OS=Escherichia coli (strain B / BL21-DE3) OX=469008 GN=ECBD_0478 PE=4 SV=1	>tr|A0A140N734|A0A140N734_ECOBD Uncharacterized protein OS=Escherichia coli (strain B / BL21-DE3) OX=469008 GN=ECBD_0478 PE=4 SV=1	1	1	1	1	1	1	1	1	1	12.3	7.4516	49794000	21365000	60008000	24897000	10683000	30004000
tr|A0A140N737|A0A140N737_ECOBD UPF0304 protein YfbU OS=Escherichia coli (strain B / BL21-DE3) OX=469008 GN=yfbU PE=3 SV=1	>tr|A0A140N737|A0A140N737_ECOBD UPF0304 protein YfbU OS=Escherichia coli (strain B / BL21-DE3) OX=469008 GN=yfbU PE=3 SV=1	1	4	4	2	3	2	2	3	2	26.8	19.536	17519000	46637000	8221200	1592700	4239700	747380
tr|A0A140N738|A0A140N738_ECOBD Cell division protein FtsX OS=Escherichia coli (strain B / BL21-DE3) OX=469008 GN=ECBD_0279 PE=3 SV=1	>tr|A0A140N738|A0A140N738_ECOBD Cell division protein FtsX OS=Escherichia coli (strain B / BL21-DE3) OX=469008 GN=ECBD_0279 PE=3 SV=1	1	13	13	11	12	10	11	12	10	38.6	38.543	910420000	773010000	692470000	53554000	45471000	40734000
tr|A0A140N742|A0A140N742_ECOBD Protease HtpX OS=Escherichia coli (strain B / BL21-DE3) OX=469008 GN=htpX PE=3 SV=1	>tr|A0A140N742|A0A140N742_ECOBD Protease HtpX OS=Escherichia coli (strain B / BL21-DE3) OX=469008 GN=htpX PE=3 SV=1	1	7	7	7	5	6	7	5	6	27	31.971	385950000	844160000	1040400000	48243000	105520000	130050000
tr|A0A140N745|A0A140N745_ECOBD NADH-quinone oxidoreductase subunit C/D OS=Escherichia coli (strain B / BL21-DE3) OX=469008 GN=nuoC PE=3 SV=1	>tr|A0A140N745|A0A140N745_ECOBD NADH-quinone oxidoreductase subunit C/D OS=Escherichia coli (strain B / BL21-DE3) OX=469008 GN=nuoC PE=3 SV=1	1	40	40	37	40	40	37	40	40	75.7	68.724	27126000000	26719000000	28478000000	797840000	785850000	837600000
tr|A0A140N749|A0A140N749_ECOBD RNA polymerase sigma factor OS=Escherichia coli (strain B / BL21-DE3) OX=469008 GN=ECBD_1108 PE=3 SV=1	>tr|A0A140N749|A0A140N749_ECOBD RNA polymerase sigma factor OS=Escherichia coli (strain B / BL21-DE3) OX=469008 GN=ECBD_1108 PE=3 SV=1	1	6	6	4	5	4	4	5	4	46.1	21.695	214170000	193080000	199020000	19470000	17553000	18093000
tr|A0A140N750|A0A140N750_ECOBD UPF0266 membrane protein YobD OS=Escherichia coli (strain B / BL21-DE3) OX=469008 GN=yobD PE=3 SV=1	>tr|A0A140N750|A0A140N750_ECOBD UPF0266 membrane protein YobD OS=Escherichia coli (strain B / BL21-DE3) OX=469008 GN=yobD PE=3 SV=1	1	2	2	2	2	2	2	2	2	12.5	17.615	45693000	25728000	53201000	9138500	5145600	10640000
tr|A0A140N751|A0A140N751_ECOBD Uracil phosphoribosyltransferase OS=Escherichia coli (strain B / BL21-DE3) OX=469008 GN=upp PE=3 SV=1	>tr|A0A140N751|A0A140N751_ECOBD Uracil phosphoribosyltransferase OS=Escherichia coli (strain B / BL21-DE3) OX=469008 GN=upp PE=3 SV=1	1	5	5	2	4	2	2	4	2	30.8	22.533	20766000	64358000	28620000	1887800	5850700	2601800
tr|A0A140N752|A0A140N752_ECOBD Biotin carboxyl carrier protein of acetyl-CoA carboxylase OS=Escherichia coli (strain B / BL21-DE3) OX=469008 GN=ECBD_0490 PE=4 SV=1	>tr|A0A140N752|A0A140N752_ECOBD Biotin carboxyl carrier protein of acetyl-CoA carboxylase OS=Escherichia coli (strain B / BL21-DE3) OX=469008 GN=ECBD_0490 PE=4 SV=1	1	1	1	1	0	1	1	0	1	5.8	16.687	5213800	0	0	744820	0	0
tr|A0A140N753|A0A140N753_ECOBD Alpha-1,4 glucan phosphorylase OS=Escherichia coli (strain B / BL21-DE3) OX=469008 GN=ECBD_0328 PE=3 SV=1	>tr|A0A140N753|A0A140N753_ECOBD Alpha-1,4 glucan phosphorylase OS=Escherichia coli (strain B / BL21-DE3) OX=469008 GN=ECBD_0328 PE=3 SV=1	1	31	31	17	30	22	17	30	22	44.2	90.521	451660000	1122800000	599340000	9033200	22457000	11987000
tr|A0A140N755|A0A140N755_ECOBD NADH-quinone oxidoreductase subunit N OS=Escherichia coli (strain B / BL21-DE3) OX=469008 GN=nuoN PE=1 SV=1	>tr|A0A140N755|A0A140N755_ECOBD NADH-quinone oxidoreductase subunit N OS=Escherichia coli (strain B / BL21-DE3) OX=469008 GN=nuoN PE=1 SV=1	1	3	3	3	2	3	3	2	3	6.8	52.043	858050000	782730000	1027100000	107260000	97841000	128390000
tr|A0A140N763|A0A140N763_ECOBD RNA binding S1 domain protein OS=Escherichia coli (strain B / BL21-DE3) OX=469008 GN=ECBD_0338 PE=4 SV=1	>tr|A0A140N763|A0A140N763_ECOBD RNA binding S1 domain protein OS=Escherichia coli (strain B / BL21-DE3) OX=469008 GN=ECBD_0338 PE=4 SV=1	1	3	3	1	2	1	1	2	1	3.9	85.119	2017700	16717000	19871000	44839	371500	441570
tr|A0A140N765|A0A140N765_ECOBD Uncharacterized protein YhdP OS=Escherichia coli (strain B / BL21-DE3) OX=469008 GN=ECBD_0501 PE=4 SV=1	>tr|A0A140N765|A0A140N765_ECOBD Uncharacterized protein YhdP OS=Escherichia coli (strain B / BL21-DE3) OX=469008 GN=ECBD_0501 PE=4 SV=1	1	35	35	22	29	28	22	29	28	39.6	138.85	607060000	523530000	738500000	9339300	8054300	11362000
tr|A0A140N766|A0A140N766_ECOBD Glutaminase OS=Escherichia coli (strain B / BL21-DE3) OX=469008 GN=glsA PE=3 SV=1	>tr|A0A140N766|A0A140N766_ECOBD Glutaminase OS=Escherichia coli (strain B / BL21-DE3) OX=469008 GN=glsA PE=3 SV=1	1	1	1	0	1	0	0	1	0	2.6	33.531	0	5601100	0	0	329480	0
tr|A0A140N767|A0A140N767_ECOBD 1,4-alpha-glucan branching enzyme GlgB OS=Escherichia coli (strain B / BL21-DE3) OX=469008 GN=glgB PE=3 SV=1	>tr|A0A140N767|A0A140N767_ECOBD 1,4-alpha-glucan branching enzyme GlgB OS=Escherichia coli (strain B / BL21-DE3) OX=469008 GN=glgB PE=3 SV=1	1	7	7	1	5	1	1	5	1	12.2	84.336	0	23071000	6154600	0	699130	186500
tr|A0A140N768|A0A140N768_ECOBD Histidine kinase OS=Escherichia coli (strain B / BL21-DE3) OX=469008 GN=ECBD_1128 PE=4 SV=1	>tr|A0A140N768|A0A140N768_ECOBD Histidine kinase OS=Escherichia coli (strain B / BL21-DE3) OX=469008 GN=ECBD_1128 PE=4 SV=1	1	6	6	2	5	3	2	5	3	15.2	53.307	14335000	39909000	36544000	597290	1662900	1522700
tr|A0A140N769|A0A140N769_ECOBD Tartrate dehydrogenase OS=Escherichia coli (strain B / BL21-DE3) OX=469008 GN=ECBD_1842 PE=4 SV=1	>tr|A0A140N769|A0A140N769_ECOBD Tartrate dehydrogenase OS=Escherichia coli (strain B / BL21-DE3) OX=469008 GN=ECBD_1842 PE=4 SV=1	1	18	18	17	17	15	17	17	15	57.1	40.327	3699000000	2651900000	1706800000	176140000	126280000	81275000
tr|A0A140N770|A0A140N770_ECOBD 4-hydroxy-tetrahydrodipicolinate synthase OS=Escherichia coli (strain B / BL21-DE3) OX=469008 GN=dapA PE=3 SV=1	>tr|A0A140N770|A0A140N770_ECOBD 4-hydroxy-tetrahydrodipicolinate synthase OS=Escherichia coli (strain B / BL21-DE3) OX=469008 GN=dapA PE=3 SV=1	1	4	4	3	4	2	3	4	2	21.2	31.284	55090000	75588000	30963000	4590800	6299000	2580300
tr|A0A140N771|A0A140N771_ECOBD Stringent starvation protein B OS=Escherichia coli (strain B / BL21-DE3) OX=469008 GN=ECBD_0519 PE=4 SV=1	>tr|A0A140N771|A0A140N771_ECOBD Stringent starvation protein B OS=Escherichia coli (strain B / BL21-DE3) OX=469008 GN=ECBD_0519 PE=4 SV=1	1	4	4	4	4	4	4	4	4	24.2	18.262	304800000	311630000	246420000	60959000	62326000	49285000
tr|A0A140N773|A0A140N773_ECOBD Intracellular growth attenuator IgaA OS=Escherichia coli (strain B / BL21-DE3) OX=469008 GN=ECBD_0348 PE=4 SV=1	>tr|A0A140N773|A0A140N773_ECOBD Intracellular growth attenuator IgaA OS=Escherichia coli (strain B / BL21-DE3) OX=469008 GN=ECBD_0348 PE=4 SV=1	1	16	16	14	10	12	14	10	12	29.8	79.089	423790000	282630000	379130000	16300000	10870000	14582000
tr|A0A140N775|A0A140N775_ECOBD Malate dehydrogenase OS=Escherichia coli (strain B / BL21-DE3) OX=469008 GN=mdh PE=3 SV=1	>tr|A0A140N775|A0A140N775_ECOBD Malate dehydrogenase OS=Escherichia coli (strain B / BL21-DE3) OX=469008 GN=mdh PE=3 SV=1	1	15	15	10	15	11	10	15	11	76.3	32.337	1128900000	1224400000	399620000	80637000	87456000	28544000
tr|A0A140N778|A0A140N778_ECOBD Histidine kinase OS=Escherichia coli (strain B / BL21-DE3) OX=469008 GN=ECBD_1221 PE=4 SV=1	>tr|A0A140N778|A0A140N778_ECOBD Histidine kinase OS=Escherichia coli (strain B / BL21-DE3) OX=469008 GN=ECBD_1221 PE=4 SV=1	1	10	10	5	9	6	5	9	6	22.4	63.696	74426000	140640000	99050000	2480900	4687900	3301700
tr|A0A140N779|A0A140N779_ECOBD Undecaprenyl-phosphate 4-deoxy-4-formamido-L-arabinose transferase OS=Escherichia coli (strain B / BL21-DE3) OX=469008 GN=arnC PE=3 SV=1	>tr|A0A140N779|A0A140N779_ECOBD Undecaprenyl-phosphate 4-deoxy-4-formamido-L-arabinose transferase OS=Escherichia coli (strain B / BL21-DE3) OX=469008 GN=arnC PE=3 SV=1	1	12	12	10	11	9	10	11	9	30.1	36.339	3829100000	2512200000	4004700000	348100000	228380000	364070000
tr|A0A140N782|A0A140N782_ECOBD Sulfatase OS=Escherichia coli (strain B / BL21-DE3) OX=469008 GN=ECBD_2141 PE=4 SV=1	>tr|A0A140N782|A0A140N782_ECOBD Sulfatase OS=Escherichia coli (strain B / BL21-DE3) OX=469008 GN=ECBD_2141 PE=4 SV=1	1	5	5	2	5	1	2	5	1	12.5	62.815	15894000	44314000	8423000	611320	1704400	323960
tr|A0A140N783|A0A140N783_ECOBD Glyceraldehyde-3-phosphate dehydrogenase OS=Escherichia coli (strain B / BL21-DE3) OX=469008 GN=ECBD_1865 PE=3 SV=1;tr|A0A140NCK4|A0A140NCK4_ECOBD Glyceraldehyde-3-phosphate dehydrogenase OS=Escherichia coli (strain B / BL21-DE3) OX=469008 GN=ECBD_2224 PE=3 SV=1	>tr|A0A140N783|A0A140N783_ECOBD Glyceraldehyde-3-phosphate dehydrogenase OS=Escherichia coli (strain B / BL21-DE3) OX=469008 GN=ECBD_1865 PE=3 SV=1	2	20	20	16	19	19	16	19	19	72.2	35.532	3985300000	3495900000	2382500000	181150000	158910000	108300000
tr|A0A140N784|A0A140N784_ECOBD 3-dehydroquinate synthase OS=Escherichia coli (strain B / BL21-DE3) OX=469008 GN=aroB PE=3 SV=1	>tr|A0A140N784|A0A140N784_ECOBD 3-dehydroquinate synthase OS=Escherichia coli (strain B / BL21-DE3) OX=469008 GN=aroB PE=3 SV=1	1	4	4	2	4	1	2	4	1	9.9	38.863	13140000	31908000	2500000	691600	1679400	131580
tr|A0A140N793|A0A140N793_ECOBD Chaperone protein HscA OS=Escherichia coli (strain B / BL21-DE3) OX=469008 GN=hscA PE=3 SV=1	>tr|A0A140N793|A0A140N793_ECOBD Chaperone protein HscA OS=Escherichia coli (strain B / BL21-DE3) OX=469008 GN=hscA PE=3 SV=1	1	3	3	0	2	1	0	2	1	5.4	65.652	0	4115000	0	0	141900	0
tr|A0A140N799|A0A140N799_ECOBD Ethanolamine ammonia-lyase OS=Escherichia coli (strain B / BL21-DE3) OX=469008 GN=ECBD_1241 PE=4 SV=1	>tr|A0A140N799|A0A140N799_ECOBD Ethanolamine ammonia-lyase OS=Escherichia coli (strain B / BL21-DE3) OX=469008 GN=ECBD_1241 PE=4 SV=1	1	15	15	10	9	11	10	9	11	39.1	49.403	352670000	146010000	308740000	16794000	6953000	14702000
tr|A0A140N7A3|A0A140N7A3_ECOBD ABC transporter related OS=Escherichia coli (strain B / BL21-DE3) OX=469008 GN=ECBD_0541 PE=4 SV=1	>tr|A0A140N7A3|A0A140N7A3_ECOBD ABC transporter related OS=Escherichia coli (strain B / BL21-DE3) OX=469008 GN=ECBD_0541 PE=4 SV=1	1	13	13	12	12	11	12	12	11	63.5	26.8	2213200000	1817000000	1758600000	147550000	121140000	117240000
tr|A0A140N7A5|A0A140N7A5_ECOBD Nucleoside diphosphate kinase OS=Escherichia coli (strain B / BL21-DE3) OX=469008 GN=ndk PE=3 SV=1	>tr|A0A140N7A5|A0A140N7A5_ECOBD Nucleoside diphosphate kinase OS=Escherichia coli (strain B / BL21-DE3) OX=469008 GN=ndk PE=3 SV=1	1	3	3	0	3	0	0	3	0	29.4	15.463	0	42634000	0	0	6090600	0
tr|A0A140N7A6|A0A140N7A6_ECOBD Uncharacterized protein OS=Escherichia coli (strain B / BL21-DE3) OX=469008 GN=ECBD_1047 PE=4 SV=1	>tr|A0A140N7A6|A0A140N7A6_ECOBD Uncharacterized protein OS=Escherichia coli (strain B / BL21-DE3) OX=469008 GN=ECBD_1047 PE=4 SV=1	1	6	6	4	5	6	4	5	6	53.2	11.847	1516600000	633970000	1436300000	252760000	105660000	239390000
tr|A0A140N7A7|A0A140N7A7_ECOBD Mammalian cell entry related domain protein OS=Escherichia coli (strain B / BL21-DE3) OX=469008 GN=ECBD_0549 PE=4 SV=1	>tr|A0A140N7A7|A0A140N7A7_ECOBD Mammalian cell entry related domain protein OS=Escherichia coli (strain B / BL21-DE3) OX=469008 GN=ECBD_0549 PE=4 SV=1	1	10	10	10	8	9	10	8	9	66.7	19.576	3337200000	2018500000	2489900000	303380000	183500000	226350000
tr|A0A140N7B3|A0A140N7B3_ECOBD 4-aminobutyrate aminotransferase OS=Escherichia coli (strain B / BL21-DE3) OX=469008 GN=ECBD_1057 PE=3 SV=1	>tr|A0A140N7B3|A0A140N7B3_ECOBD 4-aminobutyrate aminotransferase OS=Escherichia coli (strain B / BL21-DE3) OX=469008 GN=ECBD_1057 PE=3 SV=1	1	3	3	1	3	0	1	3	0	9.4	45.588	0	5371700	0	0	233550	0
tr|A0A140N7B4|A0A140N7B4_ECOBD Uncharacterized protein OS=Escherichia coli (strain B / BL21-DE3) OX=469008 GN=ECBD_0551 PE=4 SV=1	>tr|A0A140N7B4|A0A140N7B4_ECOBD Uncharacterized protein OS=Escherichia coli (strain B / BL21-DE3) OX=469008 GN=ECBD_0551 PE=4 SV=1	1	4	4	3	3	2	3	3	2	35.1	10.68	201900000	157570000	239660000	50475000	39392000	59916000
tr|A0A140N7B6|A0A140N7B6_ECOBD GTPase Obg OS=Escherichia coli (strain B / BL21-DE3) OX=469008 GN=obg PE=3 SV=1	>tr|A0A140N7B6|A0A140N7B6_ECOBD GTPase Obg OS=Escherichia coli (strain B / BL21-DE3) OX=469008 GN=obg PE=3 SV=1	1	4	4	1	3	1	1	3	1	11	43.227	2724900	2554100	0	160290	150240	0
tr|A0A140N7B7|A0A140N7B7_ECOBD Inosine-5'-monophosphate dehydrogenase OS=Escherichia coli (strain B / BL21-DE3) OX=469008 GN=guaB PE=3 SV=1	>tr|A0A140N7B7|A0A140N7B7_ECOBD Inosine-5-monophosphate dehydrogenase OS=Escherichia coli (strain B / BL21-DE3) OX=469008 GN=guaB PE=3 SV=1	1	2	2	1	1	0	1	1	0	4.1	52.022	3998400	0	0	210440	0	0
tr|A0A140N7B8|A0A140N7B8_ECOBD WGR domain protein OS=Escherichia coli (strain B / BL21-DE3) OX=469008 GN=ECBD_1261 PE=4 SV=1	>tr|A0A140N7B8|A0A140N7B8_ECOBD WGR domain protein OS=Escherichia coli (strain B / BL21-DE3) OX=469008 GN=ECBD_1261 PE=4 SV=1	1	4	4	1	4	2	1	4	2	19.7	28.133	10615000	24096000	0	965030	2190500	0
tr|A0A140N7B9|A0A140N7B9_ECOBD Exodeoxyribonuclease III OS=Escherichia coli (strain B / BL21-DE3) OX=469008 GN=ECBD_1895 PE=4 SV=1	>tr|A0A140N7B9|A0A140N7B9_ECOBD Exodeoxyribonuclease III OS=Escherichia coli (strain B / BL21-DE3) OX=469008 GN=ECBD_1895 PE=4 SV=1	1	2	2	1	1	0	1	1	0	7.4	31.343	12824000	10808000	0	754360	635780	0
tr|A0A140N7C1|A0A140N7C1_ECOBD Tryptophan--tRNA ligase OS=Escherichia coli (strain B / BL21-DE3) OX=469008 GN=trpS PE=3 SV=1	>tr|A0A140N7C1|A0A140N7C1_ECOBD Tryptophan--tRNA ligase OS=Escherichia coli (strain B / BL21-DE3) OX=469008 GN=trpS PE=3 SV=1	1	4	4	2	2	1	2	2	1	16.5	37.437	17005000	23912000	12960000	1133700	1594100	863990
tr|A0A140N7C5|A0A140N7C5_ECOBD Transcription elongation factor GreA OS=Escherichia coli (strain B / BL21-DE3) OX=469008 GN=greA PE=3 SV=1	>tr|A0A140N7C5|A0A140N7C5_ECOBD Transcription elongation factor GreA OS=Escherichia coli (strain B / BL21-DE3) OX=469008 GN=greA PE=3 SV=1	1	1	1	0	1	1	0	1	1	7	17.641	0	7174600	1916500	0	652240	174220
tr|A0A140N7C6|A0A140N7C6_ECOBD NH(3)-dependent NAD(+) synthetase OS=Escherichia coli (strain B / BL21-DE3) OX=469008 GN=nadE PE=3 SV=1	>tr|A0A140N7C6|A0A140N7C6_ECOBD NH(3)-dependent NAD(+) synthetase OS=Escherichia coli (strain B / BL21-DE3) OX=469008 GN=nadE PE=3 SV=1	1	2	2	1	1	0	1	1	0	9.8	30.665	11070000	0	0	738030	0	0
tr|A0A140N7C7|A0A140N7C7_ECOBD Elongation factor G OS=Escherichia coli (strain B / BL21-DE3) OX=469008 GN=fusA PE=3 SV=1	>tr|A0A140N7C7|A0A140N7C7_ECOBD Elongation factor G OS=Escherichia coli (strain B / BL21-DE3) OX=469008 GN=fusA PE=3 SV=1	1	30	30	25	29	27	25	29	27	61.4	77.58	1173300000	1707000000	940410000	33524000	48772000	26869000
tr|A0A140N7C8|A0A140N7C8_ECOBD SsrA-binding protein OS=Escherichia coli (strain B / BL21-DE3) OX=469008 GN=smpB PE=3 SV=1	>tr|A0A140N7C8|A0A140N7C8_ECOBD SsrA-binding protein OS=Escherichia coli (strain B / BL21-DE3) OX=469008 GN=smpB PE=3 SV=1	1	3	3	2	3	2	2	3	2	20	18.269	20401000	36812000	16263000	3400200	6135400	2710500
tr|A0A140N7D0|A0A140N7D0_ECOBD DNA ligase OS=Escherichia coli (strain B / BL21-DE3) OX=469008 GN=ligA PE=3 SV=1	>tr|A0A140N7D0|A0A140N7D0_ECOBD DNA ligase OS=Escherichia coli (strain B / BL21-DE3) OX=469008 GN=ligA PE=3 SV=1	1	1	1	0	1	0	0	1	0	1.9	73.578	0	2593900	0	0	72054	0
tr|A0A140N7D4|A0A140N7D4_ECOBD Aromatic amino acid transporter OS=Escherichia coli (strain B / BL21-DE3) OX=469008 GN=ECBD_0579 PE=3 SV=1	>tr|A0A140N7D4|A0A140N7D4_ECOBD Aromatic amino acid transporter OS=Escherichia coli (strain B / BL21-DE3) OX=469008 GN=ECBD_0579 PE=3 SV=1	1	1	1	0	1	0	0	1	0	2.4	44.332	0	39506000	0	0	9876500	0
tr|A0A140N7D6|A0A140N7D6_ECOBD Transcription termination/antitermination protein NusA OS=Escherichia coli (strain B / BL21-DE3) OX=469008 GN=nusA PE=3 SV=1	>tr|A0A140N7D6|A0A140N7D6_ECOBD Transcription termination/antitermination protein NusA OS=Escherichia coli (strain B / BL21-DE3) OX=469008 GN=nusA PE=3 SV=1	1	9	9	5	4	2	5	4	2	19.6	54.87	52402000	42145000	12202000	2015500	1621000	469290
tr|A0A140N7D8|A0A140N7D8_ECOBD 30S ribosomal protein S16 OS=Escherichia coli (strain B / BL21-DE3) OX=469008 GN=rpsP PE=3 SV=1	>tr|A0A140N7D8|A0A140N7D8_ECOBD 30S ribosomal protein S16 OS=Escherichia coli (strain B / BL21-DE3) OX=469008 GN=rpsP PE=3 SV=1	1	5	5	4	3	4	4	3	4	42.7	9.1904	240500000	361180000	124290000	80165000	120390000	41428000
tr|A0A140N7E0|A0A140N7E0_ECOBD Cytochrome c-type biogenesis protein OS=Escherichia coli (strain B / BL21-DE3) OX=469008 GN=ECBD_1466 PE=1 SV=1	>tr|A0A140N7E0|A0A140N7E0_ECOBD Cytochrome c-type biogenesis protein OS=Escherichia coli (strain B / BL21-DE3) OX=469008 GN=ECBD_1466 PE=1 SV=1	1	5	5	5	4	3	5	4	3	16.3	39.15	44173000	35050000	20012000	2324900	1844700	1053300
tr|A0A140N7E3|A0A140N7E3_ECOBD Permease OS=Escherichia coli (strain B / BL21-DE3) OX=469008 GN=ECBD_0589 PE=4 SV=1	>tr|A0A140N7E3|A0A140N7E3_ECOBD Permease OS=Escherichia coli (strain B / BL21-DE3) OX=469008 GN=ECBD_0589 PE=4 SV=1	1	1	1	1	1	1	1	1	1	3.5	37.285	12178000	7477600	16987000	1353100	830850	1887500
tr|A0A140N7E6|A0A140N7E6_ECOBD Threonine--tRNA ligase OS=Escherichia coli (strain B / BL21-DE3) OX=469008 GN=thrS PE=3 SV=1	>tr|A0A140N7E6|A0A140N7E6_ECOBD Threonine--tRNA ligase OS=Escherichia coli (strain B / BL21-DE3) OX=469008 GN=thrS PE=3 SV=1	1	21	21	13	15	9	13	15	9	31.2	74.013	150840000	279240000	113700000	3969400	7348400	2992000
tr|A0A140N7E7|A0A140N7E7_ECOBD Chorismate mutase OS=Escherichia coli (strain B / BL21-DE3) OX=469008 GN=ECBD_1087 PE=4 SV=1	>tr|A0A140N7E7|A0A140N7E7_ECOBD Chorismate mutase OS=Escherichia coli (strain B / BL21-DE3) OX=469008 GN=ECBD_1087 PE=4 SV=1	1	3	3	0	3	0	0	3	0	7.8	43.111	0	14450000	0	0	760500	0
tr|A0A140N7F2|A0A140N7F2_ECOBD Glucosamine-6-phosphate deaminase OS=Escherichia coli (strain B / BL21-DE3) OX=469008 GN=ECBD_0599 PE=3 SV=1	>tr|A0A140N7F2|A0A140N7F2_ECOBD Glucosamine-6-phosphate deaminase OS=Escherichia coli (strain B / BL21-DE3) OX=469008 GN=ECBD_0599 PE=3 SV=1	1	1	1	0	1	0	0	1	0	3	25.886	0	3661200	0	0	244080	0
tr|A0A140N7F5|A0A140N7F5_ECOBD 50S ribosomal protein L29 OS=Escherichia coli (strain B / BL21-DE3) OX=469008 GN=rpmC PE=3 SV=1	>tr|A0A140N7F5|A0A140N7F5_ECOBD 50S ribosomal protein L29 OS=Escherichia coli (strain B / BL21-DE3) OX=469008 GN=rpmC PE=3 SV=1	1	2	2	2	2	2	2	2	2	46	7.2734	134250000	231280000	164420000	67127000	115640000	82212000
tr|A0A140N7F6|A0A140N7F6_ECOBD Vitamin B12 import ATP-binding protein BtuD OS=Escherichia coli (strain B / BL21-DE3) OX=469008 GN=btuD PE=3 SV=1	>tr|A0A140N7F6|A0A140N7F6_ECOBD Vitamin B12 import ATP-binding protein BtuD OS=Escherichia coli (strain B / BL21-DE3) OX=469008 GN=btuD PE=3 SV=1	1	4	4	0	3	4	0	3	4	18.9	27.137	0	24360000	40448000	0	2214500	3677100
tr|A0A140N7F7|A0A140N7F7_ECOBD Uncharacterized protein OS=Escherichia coli (strain B / BL21-DE3) OX=469008 GN=ECBD_2216 PE=4 SV=1	>tr|A0A140N7F7|A0A140N7F7_ECOBD Uncharacterized protein OS=Escherichia coli (strain B / BL21-DE3) OX=469008 GN=ECBD_2216 PE=4 SV=1	1	1	1	1	1	1	1	1	1	1.6	51.042	15028000	5860100	16236000	626170	244170	676510
tr|A0A140N7F8|A0A140N7F8_ECOBD Elongation factor P-like protein OS=Escherichia coli (strain B / BL21-DE3) OX=469008 GN=yeiP PE=3 SV=1	>tr|A0A140N7F8|A0A140N7F8_ECOBD Elongation factor P-like protein OS=Escherichia coli (strain B / BL21-DE3) OX=469008 GN=yeiP PE=3 SV=1	1	1	1	0	1	1	0	1	1	5.3	21.532	0	0	3897900	0	0	487240
tr|A0A140N7G4|A0A140N7G4_ECOBD 50S ribosomal protein L30 OS=Escherichia coli (strain B / BL21-DE3) OX=469008 GN=rpmD PE=3 SV=1	>tr|A0A140N7G4|A0A140N7G4_ECOBD 50S ribosomal protein L30 OS=Escherichia coli (strain B / BL21-DE3) OX=469008 GN=rpmD PE=3 SV=1	1	4	4	2	4	3	2	4	3	57.6	6.5417	37648000	187440000	64752000	9412000	46861000	16188000
tr|A0A140N7G5|A0A140N7G5_ECOBD Ethanolamine utilization protein, EutP OS=Escherichia coli (strain B / BL21-DE3) OX=469008 GN=ECBD_1229 PE=4 SV=1	>tr|A0A140N7G5|A0A140N7G5_ECOBD Ethanolamine utilization protein, EutP OS=Escherichia coli (strain B / BL21-DE3) OX=469008 GN=ECBD_1229 PE=4 SV=1	1	2	2	2	0	0	2	0	0	15.1	17.628	12145000	0	0	1349400	0	0
tr|A0A140N7G9|A0A140N7G9_ECOBD PTS system, mannose/fructose/sorbose family, IIC subunit OS=Escherichia coli (strain B / BL21-DE3) OX=469008 GN=ECBD_0601 PE=4 SV=1	>tr|A0A140N7G9|A0A140N7G9_ECOBD PTS system, mannose/fructose/sorbose family, IIC subunit OS=Escherichia coli (strain B / BL21-DE3) OX=469008 GN=ECBD_0601 PE=4 SV=1	1	1	1	0	1	0	0	1	0	3.4	28.645	0	3802000	0	0	760390	0
tr|A0A140N7H1|A0A140N7H1_ECOBD VacJ family lipoprotein OS=Escherichia coli (strain B / BL21-DE3) OX=469008 GN=ECBD_1311 PE=4 SV=1	>tr|A0A140N7H1|A0A140N7H1_ECOBD VacJ family lipoprotein OS=Escherichia coli (strain B / BL21-DE3) OX=469008 GN=ECBD_1311 PE=4 SV=1	1	9	9	9	9	7	9	9	7	54.6	28.007	1973400000	2451500000	2672100000	179400000	222860000	242920000
tr|A0A140N7H3|A0A140N7H3_ECOBD Transcriptional regulator, MerR family OS=Escherichia coli (strain B / BL21-DE3) OX=469008 GN=ECBD_0459 PE=4 SV=1	>tr|A0A140N7H3|A0A140N7H3_ECOBD Transcriptional regulator, MerR family OS=Escherichia coli (strain B / BL21-DE3) OX=469008 GN=ECBD_0459 PE=4 SV=1	1	3	3	3	2	2	3	2	2	22	16.179	37317000	12552000	32763000	4664700	1569000	4095400
tr|A0A140N7H4|A0A140N7H4_ECOBD Ethanolamine utilisation protein EutH OS=Escherichia coli (strain B / BL21-DE3) OX=469008 GN=ECBD_1239 PE=4 SV=1	>tr|A0A140N7H4|A0A140N7H4_ECOBD Ethanolamine utilisation protein EutH OS=Escherichia coli (strain B / BL21-DE3) OX=469008 GN=ECBD_1239 PE=4 SV=1	1	2	2	2	1	2	2	1	2	5.1	42.836	37579000	7114400	16601000	3416200	646770	1509200
tr|A0A140N7H7|A0A140N7H7_ECOBD Uncharacterized protein OS=Escherichia coli (strain B / BL21-DE3) OX=469008 GN=ECBD_1506 PE=4 SV=1	>tr|A0A140N7H7|A0A140N7H7_ECOBD Uncharacterized protein OS=Escherichia coli (strain B / BL21-DE3) OX=469008 GN=ECBD_1506 PE=4 SV=1	1	2	2	2	2	1	2	2	1	6.2	43.351	24958000	0	10095000	1663900	0	673000
tr|A0A140N7H8|A0A140N7H8_ECOBD Transcriptional regulator, DeoR family OS=Escherichia coli (strain B / BL21-DE3) OX=469008 GN=ECBD_0611 PE=4 SV=1	>tr|A0A140N7H8|A0A140N7H8_ECOBD Transcriptional regulator, DeoR family OS=Escherichia coli (strain B / BL21-DE3) OX=469008 GN=ECBD_0611 PE=4 SV=1	1	1	1	1	0	1	1	0	1	4.1	29.572	2400000	0	1655700	184620	0	127360
tr|A0A140N7I0|A0A140N7I0_ECOBD Uncharacterized protein OS=Escherichia coli (strain B / BL21-DE3) OX=469008 GN=ECBD_1958 PE=4 SV=1	>tr|A0A140N7I0|A0A140N7I0_ECOBD Uncharacterized protein OS=Escherichia coli (strain B / BL21-DE3) OX=469008 GN=ECBD_1958 PE=4 SV=1	1	3	3	3	3	2	3	3	2	12.4	39.841	193410000	228540000	64931000	32235000	38090000	10822000
tr|A0A140N7I5|A0A140N7I5_ECOBD UspA domain protein OS=Escherichia coli (strain B / BL21-DE3) OX=469008 GN=ECBD_2248 PE=4 SV=1	>tr|A0A140N7I5|A0A140N7I5_ECOBD UspA domain protein OS=Escherichia coli (strain B / BL21-DE3) OX=469008 GN=ECBD_2248 PE=4 SV=1	1	8	8	8	7	8	8	7	8	45.1	16.016	1186300000	798840000	1347600000	197720000	133140000	224600000
tr|A0A140N7J1|A0A140N7J1_ECOBD 50S ribosomal protein L2 OS=Escherichia coli (strain B / BL21-DE3) OX=469008 GN=rplB PE=3 SV=1	>tr|A0A140N7J1|A0A140N7J1_ECOBD 50S ribosomal protein L2 OS=Escherichia coli (strain B / BL21-DE3) OX=469008 GN=rplB PE=3 SV=1	1	14	14	13	14	14	13	14	14	55.3	29.86	3112000000	7759600000	3095400000	207470000	517300000	206360000
tr|A0A140N7J2|A0A140N7J2_ECOBD LPP repeat-containing protein OS=Escherichia coli (strain B / BL21-DE3) OX=469008 GN=ECBD_1968 PE=4 SV=1	>tr|A0A140N7J2|A0A140N7J2_ECOBD LPP repeat-containing protein OS=Escherichia coli (strain B / BL21-DE3) OX=469008 GN=ECBD_1968 PE=4 SV=1	1	11	11	11	10	11	11	10	11	65.4	8.3234	26511000000	24565000000	31302000000	5302300000	4913100000	6260400000
tr|A0A140N7J3|A0A140N7J3_ECOBD Sulfate/thiosulfate import ATP-binding protein CysA OS=Escherichia coli (strain B / BL21-DE3) OX=469008 GN=cysA PE=3 SV=1	>tr|A0A140N7J3|A0A140N7J3_ECOBD Sulfate/thiosulfate import ATP-binding protein CysA OS=Escherichia coli (strain B / BL21-DE3) OX=469008 GN=cysA PE=3 SV=1	1	2	2	0	1	1	0	1	1	9.3	41.07	0	0	4705200	0	0	224060
tr|A0A140N7J6|A0A140N7J6_ECOBD Uncharacterized protein OS=Escherichia coli (strain B / BL21-DE3) OX=469008 GN=ECBD_0640 PE=4 SV=1	>tr|A0A140N7J6|A0A140N7J6_ECOBD Uncharacterized protein OS=Escherichia coli (strain B / BL21-DE3) OX=469008 GN=ECBD_0640 PE=4 SV=1	1	6	6	4	4	6	4	4	6	38.8	15.147	208410000	185190000	244960000	29773000	26455000	34994000
tr|A0A140N7J9|A0A140N7J9_ECOBD Acetyl-CoA carboxylase, biotin carboxylase OS=Escherichia coli (strain B / BL21-DE3) OX=469008 GN=ECBD_0489 PE=4 SV=1	>tr|A0A140N7J9|A0A140N7J9_ECOBD Acetyl-CoA carboxylase, biotin carboxylase OS=Escherichia coli (strain B / BL21-DE3) OX=469008 GN=ECBD_0489 PE=4 SV=1	1	18	18	11	16	8	11	16	8	48.8	49.32	252840000	578120000	138720000	10535000	24088000	5780000
tr|A0A140N7K1|A0A140N7K1_ECOBD Putative mono-oxygenase ydhR OS=Escherichia coli (strain B / BL21-DE3) OX=469008 GN=ECBD_1978 PE=4 SV=1	>tr|A0A140N7K1|A0A140N7K1_ECOBD Putative mono-oxygenase ydhR OS=Escherichia coli (strain B / BL21-DE3) OX=469008 GN=ECBD_1978 PE=4 SV=1	1	2	2	1	1	1	1	1	1	24.8	11.334	12559000	0	13117000	2511800	0	2623500
tr|A0A140N7K3|A0A140N7K3_ECOBD Acetyl-coenzyme A carboxylase carboxyl transferase subunit beta OS=Escherichia coli (strain B / BL21-DE3) OX=469008 GN=accD PE=3 SV=1;tr|A0A140N976|A0A140N976_ECOBD Acyl-CoA dehydrogenase domain protein OS=Escherichia coli (strain B / BL21-DE3) OX=469008 GN=ECBD_1951 PE=3 SV=1	>tr|A0A140N7K3|A0A140N7K3_ECOBD Acetyl-coenzyme A carboxylase carboxyl transferase subunit beta OS=Escherichia coli (strain B / BL21-DE3) OX=469008 GN=accD PE=3 SV=1	2	21	21	17	19	18	17	19	18	60.5	33.322	2983700000	4493500000	2372900000	165760000	249640000	131830000
tr|A0A140N7K6|A0A140N7K6_ECOBD Ribonuclease, Rne/Rng family OS=Escherichia coli (strain B / BL21-DE3) OX=469008 GN=ECBD_0500 PE=4 SV=1	>tr|A0A140N7K6|A0A140N7K6_ECOBD Ribonuclease, Rne/Rng family OS=Escherichia coli (strain B / BL21-DE3) OX=469008 GN=ECBD_0500 PE=4 SV=1	1	1	1	0	1	0	0	1	0	1.8	55.364	0	3867100	0	0	138110	0
tr|A0A140N7K8|A0A140N7K8_ECOBD 30S ribosomal protein S14 OS=Escherichia coli (strain B / BL21-DE3) OX=469008 GN=rpsN PE=3 SV=1	>tr|A0A140N7K8|A0A140N7K8_ECOBD 30S ribosomal protein S14 OS=Escherichia coli (strain B / BL21-DE3) OX=469008 GN=rpsN PE=3 SV=1	1	2	2	1	2	2	1	2	2	19.8	11.58	26609000	93039000	40004000	8869600	31013000	13335000
tr|A0A140N7L0|A0A140N7L0_ECOBD Sulfate transporter CysZ OS=Escherichia coli (strain B / BL21-DE3) OX=469008 GN=cysZ PE=3 SV=1	>tr|A0A140N7L0|A0A140N7L0_ECOBD Sulfate transporter CysZ OS=Escherichia coli (strain B / BL21-DE3) OX=469008 GN=cysZ PE=3 SV=1	1	2	2	2	2	2	2	2	2	9.9	29.305	142700000	93921000	135780000	28541000	18784000	27157000
tr|A0A140N7L7|A0A140N7L7_ECOBD ABC transporter related OS=Escherichia coli (strain B / BL21-DE3) OX=469008 GN=ECBD_1353 PE=4 SV=1	>tr|A0A140N7L7|A0A140N7L7_ECOBD ABC transporter related OS=Escherichia coli (strain B / BL21-DE3) OX=469008 GN=ECBD_1353 PE=4 SV=1	1	7	7	7	6	6	7	6	6	36.2	28.653	128600000	119360000	106370000	12860000	11936000	10637000
tr|A0A140N7L8|A0A140N7L8_ECOBD Diguanylate cyclase/phosphodiesterase OS=Escherichia coli (strain B / BL21-DE3) OX=469008 GN=ECBD_1279 PE=4 SV=1	>tr|A0A140N7L8|A0A140N7L8_ECOBD Diguanylate cyclase/phosphodiesterase OS=Escherichia coli (strain B / BL21-DE3) OX=469008 GN=ECBD_1279 PE=4 SV=1	1	4	4	1	1	3	1	1	3	6.4	83.539	32870000	2119900	7533200	1095700	70665	251110
tr|A0A140N7L9|A0A140N7L9_ECOBD 30S ribosomal protein S11 OS=Escherichia coli (strain B / BL21-DE3) OX=469008 GN=rpsK PE=3 SV=1	>tr|A0A140N7L9|A0A140N7L9_ECOBD 30S ribosomal protein S11 OS=Escherichia coli (strain B / BL21-DE3) OX=469008 GN=rpsK PE=3 SV=1	1	5	5	5	5	5	5	5	5	51.2	13.845	766210000	2520700000	389160000	127700000	420120000	64861000
tr|A0A140N7M4|A0A140N7M4_ECOBD ADP-ribosylation/Crystallin J1 OS=Escherichia coli (strain B / BL21-DE3) OX=469008 GN=ECBD_1558 PE=4 SV=1	>tr|A0A140N7M4|A0A140N7M4_ECOBD ADP-ribosylation/Crystallin J1 OS=Escherichia coli (strain B / BL21-DE3) OX=469008 GN=ECBD_1558 PE=4 SV=1	1	3	3	0	3	0	0	3	0	7.8	35.619	0	4492700	0	0	280790	0
tr|A0A140N7M5|A0A140N7M5_ECOBD Acetate kinase OS=Escherichia coli (strain B / BL21-DE3) OX=469008 GN=ackA PE=3 SV=1	>tr|A0A140N7M5|A0A140N7M5_ECOBD Acetate kinase OS=Escherichia coli (strain B / BL21-DE3) OX=469008 GN=ackA PE=3 SV=1	1	5	5	3	3	4	3	3	4	22.2	43.29	63673000	40940000	67159000	3745500	2408300	3950500
tr|A0A140N7N0|A0A140N7N0_ECOBD Penicillin-binding protein 1C OS=Escherichia coli (strain B / BL21-DE3) OX=469008 GN=ECBD_1167 PE=4 SV=1	>tr|A0A140N7N0|A0A140N7N0_ECOBD Penicillin-binding protein 1C OS=Escherichia coli (strain B / BL21-DE3) OX=469008 GN=ECBD_1167 PE=4 SV=1	1	2	2	0	1	1	0	1	1	2.1	85.092	0	0	0	0	0	0
tr|A0A140N7N4|A0A140N7N4_ECOBD NADH-quinone oxidoreductase subunit A OS=Escherichia coli (strain B / BL21-DE3) OX=469008 GN=nuoA PE=1 SV=1	>tr|A0A140N7N4|A0A140N7N4_ECOBD NADH-quinone oxidoreductase subunit A OS=Escherichia coli (strain B / BL21-DE3) OX=469008 GN=nuoA PE=1 SV=1	1	3	3	3	3	3	3	3	3	24.5	16.457	2160800000	1727800000	2524100000	432160000	345560000	504820000
tr|A0A140N7N9|A0A140N7N9_ECOBD Uncharacterized protein OS=Escherichia coli (strain B / BL21-DE3) OX=469008 GN=ECBD_2018 PE=4 SV=1	>tr|A0A140N7N9|A0A140N7N9_ECOBD Uncharacterized protein OS=Escherichia coli (strain B / BL21-DE3) OX=469008 GN=ECBD_2018 PE=4 SV=1	1	1	1	0	1	0	0	1	0	4.8	16.336	0	0	0	0	0	0
tr|A0A140N7P0|A0A140N7P0_ECOBD Exodeoxyribonuclease 7 large subunit OS=Escherichia coli (strain B / BL21-DE3) OX=469008 GN=xseA PE=3 SV=1	>tr|A0A140N7P0|A0A140N7P0_ECOBD Exodeoxyribonuclease 7 large subunit OS=Escherichia coli (strain B / BL21-DE3) OX=469008 GN=xseA PE=3 SV=1	1	8	8	6	4	4	6	4	4	16.9	51.832	23141000	15140000	7436000	826470	540730	265570
tr|A0A140N7P2|A0A140N7P2_ECOBD Multidrug resistance protein MdtA OS=Escherichia coli (strain B / BL21-DE3) OX=469008 GN=mdtA PE=2 SV=1	>tr|A0A140N7P2|A0A140N7P2_ECOBD Multidrug resistance protein MdtA OS=Escherichia coli (strain B / BL21-DE3) OX=469008 GN=mdtA PE=2 SV=1	1	9	9	4	6	5	4	6	5	28.4	44.496	45376000	51505000	80072000	2388200	2710800	4214300
tr|A0A140N7P5|A0A140N7P5_ECOBD Glycerol-3-phosphate acyltransferase OS=Escherichia coli (strain B / BL21-DE3) OX=469008 GN=plsY PE=3 SV=1	>tr|A0A140N7P5|A0A140N7P5_ECOBD Glycerol-3-phosphate acyltransferase OS=Escherichia coli (strain B / BL21-DE3) OX=469008 GN=plsY PE=3 SV=1	1	1	1	0	0	1	0	0	1	6.8	22.193	0	0	0	0	0	0
tr|A0A140N7P6|A0A140N7P6_ECOBD Proton-translocating NADH-quinone oxidoreductase, chain L OS=Escherichia coli (strain B / BL21-DE3) OX=469008 GN=ECBD_1383 PE=1 SV=1	>tr|A0A140N7P6|A0A140N7P6_ECOBD Proton-translocating NADH-quinone oxidoreductase, chain L OS=Escherichia coli (strain B / BL21-DE3) OX=469008 GN=ECBD_1383 PE=1 SV=1	1	6	6	6	6	5	6	6	5	9.1	66.467	1753300000	1352300000	2119600000	125240000	96590000	151400000
tr|A0A140N7Q0|A0A140N7Q0_ECOBD Formate/nitrite transporter OS=Escherichia coli (strain B / BL21-DE3) OX=469008 GN=ECBD_1309 PE=4 SV=1	>tr|A0A140N7Q0|A0A140N7Q0_ECOBD Formate/nitrite transporter OS=Escherichia coli (strain B / BL21-DE3) OX=469008 GN=ECBD_1309 PE=4 SV=1	1	2	2	2	0	2	2	0	2	5.8	34.512	12766000	0	20340000	2127700	0	3390000
tr|A0A140N7Q1|A0A140N7Q1_ECOBD Uridine kinase OS=Escherichia coli (strain B / BL21-DE3) OX=469008 GN=udk PE=3 SV=1	>tr|A0A140N7Q1|A0A140N7Q1_ECOBD Uridine kinase OS=Escherichia coli (strain B / BL21-DE3) OX=469008 GN=udk PE=3 SV=1	1	11	11	10	10	7	10	10	7	62	24.353	193600000	422800000	103910000	14892000	32523000	7992700
tr|A0A140N7Q2|A0A140N7Q2_ECOBD Toluene tolerance family protein OS=Escherichia coli (strain B / BL21-DE3) OX=469008 GN=ECBD_0550 PE=4 SV=1	>tr|A0A140N7Q2|A0A140N7Q2_ECOBD Toluene tolerance family protein OS=Escherichia coli (strain B / BL21-DE3) OX=469008 GN=ECBD_0550 PE=4 SV=1	1	8	8	6	6	7	6	6	7	38.9	23.962	206830000	292690000	546380000	15910000	22514000	42029000
tr|A0A140N7Q4|A0A140N7Q4_ECOBD Polyphosphate kinase OS=Escherichia coli (strain B / BL21-DE3) OX=469008 GN=ppk PE=3 SV=1	>tr|A0A140N7Q4|A0A140N7Q4_ECOBD Polyphosphate kinase OS=Escherichia coli (strain B / BL21-DE3) OX=469008 GN=ppk PE=3 SV=1	1	3	3	1	1	3	1	1	3	4.2	80.431	0	4946700	5527000	0	115040	128540
tr|A0A140N7Q7|A0A140N7Q7_ECOBD Two component transcriptional regulator, winged helix family OS=Escherichia coli (strain B / BL21-DE3) OX=469008 GN=ECBD_2038 PE=4 SV=1	>tr|A0A140N7Q7|A0A140N7Q7_ECOBD Two component transcriptional regulator, winged helix family OS=Escherichia coli (strain B / BL21-DE3) OX=469008 GN=ECBD_2038 PE=4 SV=1	1	2	2	0	2	0	0	2	0	10.9	26.704	0	11471000	0	0	882370	0
tr|A0A140N7R0|A0A140N7R0_ECOBD D-alanyl-D-alanine carboxypeptidase/D-alanyl-D-alanine-endopeptidase OS=Escherichia coli (strain B / BL21-DE3) OX=469008 GN=ECBD_0560 PE=4 SV=1	>tr|A0A140N7R0|A0A140N7R0_ECOBD D-alanyl-D-alanine carboxypeptidase/D-alanyl-D-alanine-endopeptidase OS=Escherichia coli (strain B / BL21-DE3) OX=469008 GN=ECBD_0560 PE=4 SV=1	1	12	12	8	10	10	8	10	10	35.4	51.815	231920000	153620000	193150000	10083000	6679200	8397700
tr|A0A140N7R1|A0A140N7R1_ECOBD Trypanothione synthase OS=Escherichia coli (strain B / BL21-DE3) OX=469008 GN=ECBD_0702 PE=4 SV=1	>tr|A0A140N7R1|A0A140N7R1_ECOBD Trypanothione synthase OS=Escherichia coli (strain B / BL21-DE3) OX=469008 GN=ECBD_0702 PE=4 SV=1	1	8	8	5	4	6	5	4	6	21.2	45.025	36429000	43896000	46311000	1821500	2194800	2315500
tr|A0A140N7R5|A0A140N7R5_ECOBD Probable 4-deoxy-4-formamido-L-arabinose-phosphoundecaprenol deformylase ArnD OS=Escherichia coli (strain B / BL21-DE3) OX=469008 GN=arnD PE=3 SV=1	>tr|A0A140N7R5|A0A140N7R5_ECOBD Probable 4-deoxy-4-formamido-L-arabinose-phosphoundecaprenol deformylase ArnD OS=Escherichia coli (strain B / BL21-DE3) OX=469008 GN=arnD PE=3 SV=1	1	13	13	10	13	9	10	13	9	67.6	33.111	2109600000	1799600000	1601900000	162280000	138430000	123220000
tr|A0A140N7R8|A0A140N7R8_ECOBD Lipopolysaccharide assembly protein A OS=Escherichia coli (strain B / BL21-DE3) OX=469008 GN=lapA PE=3 SV=1	>tr|A0A140N7R8|A0A140N7R8_ECOBD Lipopolysaccharide assembly protein A OS=Escherichia coli (strain B / BL21-DE3) OX=469008 GN=lapA PE=3 SV=1	1	4	4	4	3	4	4	3	4	22.5	11.351	641520000	537490000	593100000	320760000	268740000	296550000
tr|A0A140N7S3|A0A140N7S3_ECOBD Antibiotic biosynthesis monooxygenase OS=Escherichia coli (strain B / BL21-DE3) OX=469008 GN=ECBD_0710 PE=4 SV=1	>tr|A0A140N7S3|A0A140N7S3_ECOBD Antibiotic biosynthesis monooxygenase OS=Escherichia coli (strain B / BL21-DE3) OX=469008 GN=ECBD_0710 PE=4 SV=1	1	2	2	1	2	1	1	2	1	17.3	11.532	8631500	28810000	8776600	1438600	4801600	1462800
tr|A0A140N7S4|A0A140N7S4_ECOBD p-hydroxybenzoic acid efflux pump subunit AaeA OS=Escherichia coli (strain B / BL21-DE3) OX=469008 GN=aaeA PE=2 SV=1	>tr|A0A140N7S4|A0A140N7S4_ECOBD p-hydroxybenzoic acid efflux pump subunit AaeA OS=Escherichia coli (strain B / BL21-DE3) OX=469008 GN=aaeA PE=2 SV=1	1	9	9	8	5	8	8	5	8	41.3	34.76	229240000	136860000	223400000	15282000	9124000	14893000
tr|A0A140N7S5|A0A140N7S5_ECOBD 1-acyl-sn-glycerol-3-phosphate acyltransferase OS=Escherichia coli (strain B / BL21-DE3) OX=469008 GN=ECBD_0722 PE=3 SV=1	>tr|A0A140N7S5|A0A140N7S5_ECOBD 1-acyl-sn-glycerol-3-phosphate acyltransferase OS=Escherichia coli (strain B / BL21-DE3) OX=469008 GN=ECBD_0722 PE=3 SV=1	1	8	8	8	8	8	8	8	8	55.1	27.423	613180000	592380000	703070000	68131000	65820000	78119000
tr|A0A140N7S6|A0A140N7S6_ECOBD Major facilitator superfamily MFS_1 OS=Escherichia coli (strain B / BL21-DE3) OX=469008 GN=ECBD_1413 PE=4 SV=1	>tr|A0A140N7S6|A0A140N7S6_ECOBD Major facilitator superfamily MFS_1 OS=Escherichia coli (strain B / BL21-DE3) OX=469008 GN=ECBD_1413 PE=4 SV=1	1	1	1	1	1	1	1	1	1	3.3	46.175	21613000	12854000	26026000	2401400	1428200	2891800
tr|A0A140N7S8|A0A140N7S8_ECOBD Peptidase S49 domain protein OS=Escherichia coli (strain B / BL21-DE3) OX=469008 GN=ECBD_2350 PE=4 SV=1	>tr|A0A140N7S8|A0A140N7S8_ECOBD Peptidase S49 domain protein OS=Escherichia coli (strain B / BL21-DE3) OX=469008 GN=ECBD_2350 PE=4 SV=1	1	19	19	16	18	17	16	18	17	59.9	39.366	3085900000	2408300000	2848700000	171440000	133790000	158260000
tr|A0A140N7S9|A0A140N7S9_ECOBD Anaerobic dimethyl sulfoxide reductase, A subunit, DmsA/YnfE family OS=Escherichia coli (strain B / BL21-DE3) OX=469008 GN=ECBD_2058 PE=3 SV=1	>tr|A0A140N7S9|A0A140N7S9_ECOBD Anaerobic dimethyl sulfoxide reductase, A subunit, DmsA/YnfE family OS=Escherichia coli (strain B / BL21-DE3) OX=469008 GN=ECBD_2058 PE=3 SV=1	1	4	3	2	1	2	1	1	1	4.7	89.986	0	2609000	0	0	65226	0
tr|A0A140N7T0|A0A140N7T0_ECOBD Luciferase-like monooxygenase OS=Escherichia coli (strain B / BL21-DE3) OX=469008 GN=ECBD_0580 PE=4 SV=1	>tr|A0A140N7T0|A0A140N7T0_ECOBD Luciferase-like monooxygenase OS=Escherichia coli (strain B / BL21-DE3) OX=469008 GN=ECBD_0580 PE=4 SV=1	1	6	6	5	4	3	5	4	3	20.9	37.182	84131000	88452000	119790000	6009400	6318000	8556800
tr|A0A140N7T2|A0A140N7T2_ECOBD tRNA pseudouridine synthase A OS=Escherichia coli (strain B / BL21-DE3) OX=469008 GN=truA PE=3 SV=1	>tr|A0A140N7T2|A0A140N7T2_ECOBD tRNA pseudouridine synthase A OS=Escherichia coli (strain B / BL21-DE3) OX=469008 GN=truA PE=3 SV=1	1	5	5	3	1	1	3	1	1	23.3	30.369	24493000	12617000	16279000	1360700	700940	904370
tr|A0A140N7T3|A0A140N7T3_ECOBD Cell division protein ZapE OS=Escherichia coli (strain B / BL21-DE3) OX=469008 GN=zapE PE=3 SV=1	>tr|A0A140N7T3|A0A140N7T3_ECOBD Cell division protein ZapE OS=Escherichia coli (strain B / BL21-DE3) OX=469008 GN=zapE PE=3 SV=1	1	8	8	4	7	3	4	7	3	26.4	43.095	90547000	84987000	31065000	4765700	4473000	1635000
tr|A0A140N7T5|A0A140N7T5_ECOBD Lipopolysaccharide kinase OS=Escherichia coli (strain B / BL21-DE3) OX=469008 GN=ECBD_1423 PE=4 SV=1	>tr|A0A140N7T5|A0A140N7T5_ECOBD Lipopolysaccharide kinase OS=Escherichia coli (strain B / BL21-DE3) OX=469008 GN=ECBD_1423 PE=4 SV=1	1	11	11	8	11	8	8	11	8	57.4	25.296	561180000	590610000	596290000	46765000	49218000	49690000
tr|A0A140N7T6|A0A140N7T6_ECOBD Tryptophan synthase beta chain OS=Escherichia coli (strain B / BL21-DE3) OX=469008 GN=trpB PE=3 SV=1	>tr|A0A140N7T6|A0A140N7T6_ECOBD Tryptophan synthase beta chain OS=Escherichia coli (strain B / BL21-DE3) OX=469008 GN=trpB PE=3 SV=1	1	13	13	12	7	10	12	7	10	50.9	42.999	695890000	344650000	255880000	38661000	19147000	14215000
tr|A0A140N7T7|A0A140N7T7_ECOBD DegT/DnrJ/EryC1/StrS aminotransferase OS=Escherichia coli (strain B / BL21-DE3) OX=469008 GN=ECBD_1619 PE=3 SV=1	>tr|A0A140N7T7|A0A140N7T7_ECOBD DegT/DnrJ/EryC1/StrS aminotransferase OS=Escherichia coli (strain B / BL21-DE3) OX=469008 GN=ECBD_1619 PE=3 SV=1	1	17	17	16	17	13	16	17	13	58.1	41.369	1345800000	1449700000	668650000	79166000	85279000	39332000
tr|A0A140N7U0|A0A140N7U0_ECOBD Transport-associated OS=Escherichia coli (strain B / BL21-DE3) OX=469008 GN=ECBD_0590 PE=4 SV=1	>tr|A0A140N7U0|A0A140N7U0_ECOBD Transport-associated OS=Escherichia coli (strain B / BL21-DE3) OX=469008 GN=ECBD_0590 PE=4 SV=1	1	11	11	11	10	11	11	10	11	68.1	20.028	2022000000	2459900000	2987700000	202200000	245990000	298770000
tr|A0A140N7U1|A0A140N7U1_ECOBD Polar amino acid ABC transporter, inner membrane subunit OS=Escherichia coli (strain B / BL21-DE3) OX=469008 GN=ECBD_1351 PE=3 SV=1	>tr|A0A140N7U1|A0A140N7U1_ECOBD Polar amino acid ABC transporter, inner membrane subunit OS=Escherichia coli (strain B / BL21-DE3) OX=469008 GN=ECBD_1351 PE=3 SV=1	1	2	2	1	2	1	1	2	1	10.1	24.649	30141000	26917000	29085000	4305800	3845300	4155000
tr|A0A140N7U4|A0A140N7U4_ECOBD 6-phosphogluconate dehydrogenase, decarboxylating OS=Escherichia coli (strain B / BL21-DE3) OX=469008 GN=ECBD_1630 PE=3 SV=1	>tr|A0A140N7U4|A0A140N7U4_ECOBD 6-phosphogluconate dehydrogenase, decarboxylating OS=Escherichia coli (strain B / BL21-DE3) OX=469008 GN=ECBD_1630 PE=3 SV=1	1	10	10	7	7	7	7	7	7	32.3	51.496	143540000	124830000	60930000	5980800	5201200	2538700
tr|A0A140N7U7|A0A140N7U7_ECOBD Transcriptional regulator, AraC family OS=Escherichia coli (strain B / BL21-DE3) OX=469008 GN=ECBD_0730 PE=4 SV=1	>tr|A0A140N7U7|A0A140N7U7_ECOBD Transcriptional regulator, AraC family OS=Escherichia coli (strain B / BL21-DE3) OX=469008 GN=ECBD_0730 PE=4 SV=1	1	3	3	2	3	0	2	3	0	10.4	36.028	7954200	10922000	0	568160	780160	0
tr|A0A140N7U8|A0A140N7U8_ECOBD PTS system, mannose/fructose/sorbose family, IID subunit OS=Escherichia coli (strain B / BL21-DE3) OX=469008 GN=ECBD_0600 PE=4 SV=1	>tr|A0A140N7U8|A0A140N7U8_ECOBD PTS system, mannose/fructose/sorbose family, IID subunit OS=Escherichia coli (strain B / BL21-DE3) OX=469008 GN=ECBD_0600 PE=4 SV=1	1	3	3	0	2	2	0	2	2	11.8	28.974	0	2175500	10932000	0	241720	1214700
tr|A0A140N7V1|A0A140N7V1_ECOBD 4Fe-4S ferredoxin iron-sulfur binding domain protein OS=Escherichia coli (strain B / BL21-DE3) OX=469008 GN=ECBD_0742 PE=4 SV=1	>tr|A0A140N7V1|A0A140N7V1_ECOBD 4Fe-4S ferredoxin iron-sulfur binding domain protein OS=Escherichia coli (strain B / BL21-DE3) OX=469008 GN=ECBD_0742 PE=4 SV=1	1	8	8	4	6	6	4	6	6	28	36.003	33974000	113100000	64161000	1698700	5654900	3208000
tr|A0A140N7V3|A0A140N7V3_ECOBD Uncharacterized protein OS=Escherichia coli (strain B / BL21-DE3) OX=469008 GN=ECBD_2093 PE=4 SV=1;tr|A0A140NCB9|A0A140NCB9_ECOBD Uncharacterized protein OS=Escherichia coli (strain B / BL21-DE3) OX=469008 GN=ECBD_2251 PE=4 SV=1	>tr|A0A140N7V3|A0A140N7V3_ECOBD Uncharacterized protein OS=Escherichia coli (strain B / BL21-DE3) OX=469008 GN=ECBD_2093 PE=4 SV=1;>tr|A0A140NCB9|A0A140NCB9_ECOBD Uncharacterized protein OS=Escherichia coli (strain B / BL21-DE3) OX=469008 GN=ECBD_2251 PE=4	2	1	1	1	0	0	1	0	0	8.2	10.931	3115500	0	0	778870	0	0
tr|A0A140N7V5|A0A140N7V5_ECOBD Transcriptional regulator, LysR family OS=Escherichia coli (strain B / BL21-DE3) OX=469008 GN=ECBD_1371 PE=4 SV=1	>tr|A0A140N7V5|A0A140N7V5_ECOBD Transcriptional regulator, LysR family OS=Escherichia coli (strain B / BL21-DE3) OX=469008 GN=ECBD_1371 PE=4 SV=1	1	7	7	3	7	2	3	7	2	32.1	34.609	58433000	203850000	16455000	4869400	16988000	1371300
tr|A0A140N7W1|A0A140N7W1_ECOBD Acetyltransferase YpeA OS=Escherichia coli (strain B / BL21-DE3) OX=469008 GN=ypeA PE=3 SV=1	>tr|A0A140N7W1|A0A140N7W1_ECOBD Acetyltransferase YpeA OS=Escherichia coli (strain B / BL21-DE3) OX=469008 GN=ypeA PE=3 SV=1	1	1	1	0	1	0	0	1	0	9.2	16.325	0	15006000	0	0	1875800	0
tr|A0A140N7W3|A0A140N7W3_ECOBD UPF0265 protein YeeX OS=Escherichia coli (strain B / BL21-DE3) OX=469008 GN=yeeX PE=3 SV=1	>tr|A0A140N7W3|A0A140N7W3_ECOBD UPF0265 protein YeeX OS=Escherichia coli (strain B / BL21-DE3) OX=469008 GN=yeeX PE=3 SV=1	1	5	5	5	2	2	5	2	2	45	12.778	202630000	145900000	29013000	50657000	36474000	7253300
tr|A0A140N7W5|A0A140N7W5_ECOBD Periplasmic nitrate reductase OS=Escherichia coli (strain B / BL21-DE3) OX=469008 GN=napA PE=3 SV=1	>tr|A0A140N7W5|A0A140N7W5_ECOBD Periplasmic nitrate reductase OS=Escherichia coli (strain B / BL21-DE3) OX=469008 GN=napA PE=3 SV=1	1	3	3	2	2	0	2	2	0	3	93.059	7082400	0	0	168630	0	0
tr|A0A140N7W8|A0A140N7W8_ECOBD NADH dehydrogenase (Quinone) OS=Escherichia coli (strain B / BL21-DE3) OX=469008 GN=ECBD_1381 PE=1 SV=1	>tr|A0A140N7W8|A0A140N7W8_ECOBD NADH dehydrogenase (Quinone) OS=Escherichia coli (strain B / BL21-DE3) OX=469008 GN=ECBD_1381 PE=1 SV=1	1	1	1	1	1	1	1	1	1	4.3	19.874	1006100000	627540000	1220100000	503060000	313770000	610070000
tr|A0A140N7X3|A0A140N7X3_ECOBD Cytochrome c assembly protein OS=Escherichia coli (strain B / BL21-DE3) OX=469008 GN=ECBD_1464 PE=4 SV=1	>tr|A0A140N7X3|A0A140N7X3_ECOBD Cytochrome c assembly protein OS=Escherichia coli (strain B / BL21-DE3) OX=469008 GN=ECBD_1464 PE=4 SV=1	1	2	2	2	0	1	2	0	1	2.9	71.389	14850000	0	12170000	742500	0	608490
tr|A0A140N7X4|A0A140N7X4_ECOBD UPF0056 inner membrane protein OS=Escherichia coli (strain B / BL21-DE3) OX=469008 GN=ECBD_2113 PE=3 SV=1	>tr|A0A140N7X4|A0A140N7X4_ECOBD UPF0056 inner membrane protein OS=Escherichia coli (strain B / BL21-DE3) OX=469008 GN=ECBD_2113 PE=3 SV=1	1	3	3	2	2	1	2	2	1	10.4	23.617	14113000	144560000	0	2016100	20652000	0
tr|A0A140N7Y1|A0A140N7Y1_ECOBD Uncharacterized protein OS=Escherichia coli (strain B / BL21-DE3) OX=469008 GN=ECBD_0641 PE=4 SV=1	>tr|A0A140N7Y1|A0A140N7Y1_ECOBD Uncharacterized protein OS=Escherichia coli (strain B / BL21-DE3) OX=469008 GN=ECBD_0641 PE=4 SV=1	1	7	7	5	5	5	5	5	5	52.5	11.051	11788000000	6702700000	11510000000	2947100000	1675700000	2877500000
tr|A0A140N7Z4|A0A140N7Z4_ECOBD Cobalamin synthesis protein P47K OS=Escherichia coli (strain B / BL21-DE3) OX=469008 GN=ECBD_1484 PE=4 SV=1	>tr|A0A140N7Z4|A0A140N7Z4_ECOBD Cobalamin synthesis protein P47K OS=Escherichia coli (strain B / BL21-DE3) OX=469008 GN=ECBD_1484 PE=4 SV=1	1	5	5	2	4	1	2	4	1	18.3	36.083	13556000	19535000	5487100	753120	1085300	304840
tr|A0A140N7Z6|A0A140N7Z6_ECOBD Glutamyl-tRNA reductase OS=Escherichia coli (strain B / BL21-DE3) OX=469008 GN=hemA PE=3 SV=1	>tr|A0A140N7Z6|A0A140N7Z6_ECOBD Glutamyl-tRNA reductase OS=Escherichia coli (strain B / BL21-DE3) OX=469008 GN=hemA PE=3 SV=1	1	3	3	3	2	1	3	2	1	9.8	46.32	21291000	16566000	9289000	967750	753010	422230
tr|A0A140N7Z9|A0A140N7Z9_ECOBD NADH:flavin oxidoreductase/NADH oxidase OS=Escherichia coli (strain B / BL21-DE3) OX=469008 GN=ECBD_0661 PE=4 SV=1	>tr|A0A140N7Z9|A0A140N7Z9_ECOBD NADH:flavin oxidoreductase/NADH oxidase OS=Escherichia coli (strain B / BL21-DE3) OX=469008 GN=ECBD_0661 PE=4 SV=1	1	1	1	0	1	0	0	1	0	1.9	72.677	0	0	0	0	0	0
tr|A0A140N801|A0A140N801_ECOBD Glutathione synthetase OS=Escherichia coli (strain B / BL21-DE3) OX=469008 GN=gshB PE=3 SV=1	>tr|A0A140N801|A0A140N801_ECOBD Glutathione synthetase OS=Escherichia coli (strain B / BL21-DE3) OX=469008 GN=gshB PE=3 SV=1	1	3	3	3	1	1	3	1	1	11.1	35.56	23390000	15090000	0	1299400	838310	0
tr|A0A140N802|A0A140N802_ECOBD Glycerophosphoryl diester phosphodiesterase OS=Escherichia coli (strain B / BL21-DE3) OX=469008 GN=ECBD_1421 PE=4 SV=1	>tr|A0A140N802|A0A140N802_ECOBD Glycerophosphoryl diester phosphodiesterase OS=Escherichia coli (strain B / BL21-DE3) OX=469008 GN=ECBD_1421 PE=4 SV=1	1	17	17	14	14	14	14	14	14	58.7	40.833	636810000	521350000	555170000	33516000	27439000	29219000
tr|A0A140N810|A0A140N810_ECOBD Transketolase OS=Escherichia coli (strain B / BL21-DE3) OX=469008 GN=ECBD_0803 PE=3 SV=1;tr|A0A140N9J8|A0A140N9J8_ECOBD Transketolase OS=Escherichia coli (strain B / BL21-DE3) OX=469008 GN=ECBD_1225 PE=3 SV=1	>tr|A0A140N810|A0A140N810_ECOBD Transketolase OS=Escherichia coli (strain B / BL21-DE3) OX=469008 GN=ECBD_0803 PE=3 SV=1	2	17	17	11	16	10	11	16	10	32.9	72.211	180310000	274660000	167110000	6934900	10564000	6427400
tr|A0A140N811|A0A140N811_ECOBD 30S ribosomal protein S15 OS=Escherichia coli (strain B / BL21-DE3) OX=469008 GN=rpsO PE=3 SV=1	>tr|A0A140N811|A0A140N811_ECOBD 30S ribosomal protein S15 OS=Escherichia coli (strain B / BL21-DE3) OX=469008 GN=rpsO PE=3 SV=1	1	4	4	4	4	1	4	4	1	59.6	10.269	188910000	577870000	32496000	47227000	144470000	8124100
tr|A0A140N812|A0A140N812_ECOBD Transcriptional regulator, PadR-like family OS=Escherichia coli (strain B / BL21-DE3) OX=469008 GN=ECBD_0671 PE=4 SV=1	>tr|A0A140N812|A0A140N812_ECOBD Transcriptional regulator, PadR-like family OS=Escherichia coli (strain B / BL21-DE3) OX=469008 GN=ECBD_0671 PE=4 SV=1	1	3	3	2	2	1	2	2	1	14.5	23.401	10518000	10419000	0	956180	947150	0
tr|A0A140N813|A0A140N813_ECOBD Agmatinase OS=Escherichia coli (strain B / BL21-DE3) OX=469008 GN=speB PE=3 SV=1	>tr|A0A140N813|A0A140N813_ECOBD Agmatinase OS=Escherichia coli (strain B / BL21-DE3) OX=469008 GN=speB PE=3 SV=1	1	2	2	2	1	1	2	1	1	6.2	33.557	21008000	17242000	5218900	1750700	1436800	434900
tr|A0A140N816|A0A140N816_ECOBD K(+)/H(+) antiporter NhaP2 OS=Escherichia coli (strain B / BL21-DE3) OX=469008 GN=nhaP2 PE=3 SV=1	>tr|A0A140N816|A0A140N816_ECOBD K(+)/H(+) antiporter NhaP2 OS=Escherichia coli (strain B / BL21-DE3) OX=469008 GN=nhaP2 PE=3 SV=1	1	7	7	7	3	4	7	3	4	13.8	62.285	96532000	86816000	92907000	6033200	5426000	5806700
tr|A0A140N820|A0A140N820_ECOBD Sensor histidine kinase RcsC OS=Escherichia coli (strain B / BL21-DE3) OX=469008 GN=rcsC PE=3 SV=1	>tr|A0A140N820|A0A140N820_ECOBD Sensor histidine kinase RcsC OS=Escherichia coli (strain B / BL21-DE3) OX=469008 GN=rcsC PE=3 SV=1	1	11	11	6	7	7	6	7	7	14.3	106.52	57940000	55547000	52487000	1259600	1207500	1141000
tr|A0A140N821|A0A140N821_ECOBD Fructose-bisphosphate aldolase, class II OS=Escherichia coli (strain B / BL21-DE3) OX=469008 GN=ECBD_0813 PE=3 SV=1	>tr|A0A140N821|A0A140N821_ECOBD Fructose-bisphosphate aldolase, class II OS=Escherichia coli (strain B / BL21-DE3) OX=469008 GN=ECBD_0813 PE=3 SV=1	1	9	9	6	9	7	6	9	7	45.1	39.147	442460000	472740000	333030000	34035000	36365000	25618000
tr|A0A140N825|A0A140N825_ECOBD 5-carboxymethyl-2-hydroxymuconate Delta-isomerase OS=Escherichia coli (strain B / BL21-DE3) OX=469008 GN=ECBD_2442 PE=4 SV=1	>tr|A0A140N825|A0A140N825_ECOBD 5-carboxymethyl-2-hydroxymuconate Delta-isomerase OS=Escherichia coli (strain B / BL21-DE3) OX=469008 GN=ECBD_2442 PE=4 SV=1	1	1	1	0	1	1	0	1	1	3.7	23.681	0	7090900	2321900	0	787870	257990
tr|A0A140N827|A0A140N827_ECOBD D-erythrose-4-phosphate dehydrogenase OS=Escherichia coli (strain B / BL21-DE3) OX=469008 GN=epd PE=3 SV=1	>tr|A0A140N827|A0A140N827_ECOBD D-erythrose-4-phosphate dehydrogenase OS=Escherichia coli (strain B / BL21-DE3) OX=469008 GN=epd PE=3 SV=1	1	9	9	6	7	3	6	7	3	42.2	37.299	118740000	138860000	42068000	6249700	7308600	2214100
tr|A0A140N831|A0A140N831_ECOBD Glycoside hydrolase family 3 domain protein OS=Escherichia coli (strain B / BL21-DE3) OX=469008 GN=ECBD_1526 PE=3 SV=1	>tr|A0A140N831|A0A140N831_ECOBD Glycoside hydrolase family 3 domain protein OS=Escherichia coli (strain B / BL21-DE3) OX=469008 GN=ECBD_1526 PE=3 SV=1	1	4	4	2	2	1	2	2	1	5.8	83.517	11748000	11814000	7154100	273200	274740	166370
tr|A0A140N835|A0A140N835_ECOBD Methylmalonyl-CoA mutase, large subunit OS=Escherichia coli (strain B / BL21-DE3) OX=469008 GN=ECBD_0821 PE=4 SV=1	>tr|A0A140N835|A0A140N835_ECOBD Methylmalonyl-CoA mutase, large subunit OS=Escherichia coli (strain B / BL21-DE3) OX=469008 GN=ECBD_0821 PE=4 SV=1	1	2	2	2	1	2	2	1	2	2.5	77.87	67817000	68036000	76307000	1832900	1838800	2062400
tr|A0A140N843|A0A140N843_ECOBD Ubiquinone biosynthesis hydroxylase, UbiH/UbiF/VisC/COQ6 family OS=Escherichia coli (strain B / BL21-DE3) OX=469008 GN=ECBD_0831 PE=4 SV=1	>tr|A0A140N843|A0A140N843_ECOBD Ubiquinone biosynthesis hydroxylase, UbiH/UbiF/VisC/COQ6 family OS=Escherichia coli (strain B / BL21-DE3) OX=469008 GN=ECBD_0831 PE=4 SV=1	1	13	13	9	9	6	9	9	6	33.2	44.217	62971000	95041000	62904000	3314300	5002100	3310700
tr|A0A140N846|A0A140N846_ECOBD 50S ribosomal protein L25 OS=Escherichia coli (strain B / BL21-DE3) OX=469008 GN=rplY PE=3 SV=1	>tr|A0A140N846|A0A140N846_ECOBD 50S ribosomal protein L25 OS=Escherichia coli (strain B / BL21-DE3) OX=469008 GN=rplY PE=3 SV=1	1	6	6	5	6	5	5	6	5	63.8	10.693	133660000	266230000	156080000	22277000	44371000	26013000
tr|A0A140N849|A0A140N849_ECOBD Aspartate-semialdehyde dehydrogenase OS=Escherichia coli (strain B / BL21-DE3) OX=469008 GN=ECBD_1340 PE=3 SV=1	>tr|A0A140N849|A0A140N849_ECOBD Aspartate-semialdehyde dehydrogenase OS=Escherichia coli (strain B / BL21-DE3) OX=469008 GN=ECBD_1340 PE=3 SV=1	1	8	8	5	5	5	5	5	5	35.9	36.364	132320000	117930000	151950000	11026000	9827900	12663000
tr|A0A140N853|A0A140N853_ECOBD Uncharacterized protein OS=Escherichia coli (strain B / BL21-DE3) OX=469008 GN=ECBD_0841 PE=4 SV=1	>tr|A0A140N853|A0A140N853_ECOBD Uncharacterized protein OS=Escherichia coli (strain B / BL21-DE3) OX=469008 GN=ECBD_0841 PE=4 SV=1	1	4	4	2	3	2	2	3	2	22.2	15.995	60769000	61693000	57888000	12154000	12339000	11578000
tr|A0A140N854|A0A140N854_ECOBD Binding-protein-dependent transport systems inner membrane component OS=Escherichia coli (strain B / BL21-DE3) OX=469008 GN=ECBD_2474 PE=3 SV=1	>tr|A0A140N854|A0A140N854_ECOBD Binding-protein-dependent transport systems inner membrane component OS=Escherichia coli (strain B / BL21-DE3) OX=469008 GN=ECBD_2474 PE=3 SV=1	1	3	3	2	3	2	2	3	2	10.2	32.208	51140000	38053000	25982000	5682200	4228100	2886900
tr|A0A140N864|A0A140N864_ECOBD Lipoprotein releasing system, transmembrane protein, LolC/E family OS=Escherichia coli (strain B / BL21-DE3) OX=469008 GN=ECBD_2485 PE=4 SV=1	>tr|A0A140N864|A0A140N864_ECOBD Lipoprotein releasing system, transmembrane protein, LolC/E family OS=Escherichia coli (strain B / BL21-DE3) OX=469008 GN=ECBD_2485 PE=4 SV=1	1	12	12	8	9	8	8	9	8	40.9	43.263	453290000	372600000	492940000	28330000	23288000	30809000
tr|A0A140N865|A0A140N865_ECOBD Xanthine/uracil/vitamin C permease OS=Escherichia coli (strain B / BL21-DE3) OX=469008 GN=ECBD_0853 PE=4 SV=1	>tr|A0A140N865|A0A140N865_ECOBD Xanthine/uracil/vitamin C permease OS=Escherichia coli (strain B / BL21-DE3) OX=469008 GN=ECBD_0853 PE=4 SV=1	1	3	3	3	3	3	3	3	3	12.7	46.757	89123000	260750000	289450000	12732000	37250000	41351000
tr|A0A140N870|A0A140N870_ECOBD Alcohol dehydrogenase GroES domain protein OS=Escherichia coli (strain B / BL21-DE3) OX=469008 GN=ECBD_1566 PE=3 SV=1	>tr|A0A140N870|A0A140N870_ECOBD Alcohol dehydrogenase GroES domain protein OS=Escherichia coli (strain B / BL21-DE3) OX=469008 GN=ECBD_1566 PE=3 SV=1	1	13	13	11	12	9	11	12	9	44.2	37.39	654660000	1082600000	500410000	54555000	90213000	41701000
tr|A0A140N871|A0A140N871_ECOBD Uncharacterized protein OS=Escherichia coli (strain B / BL21-DE3) OX=469008 GN=ECBD_0861 PE=4 SV=1	>tr|A0A140N871|A0A140N871_ECOBD Uncharacterized protein OS=Escherichia coli (strain B / BL21-DE3) OX=469008 GN=ECBD_0861 PE=4 SV=1	1	2	2	2	1	1	2	1	1	5.5	28.293	16841000	10238000	7575800	1295400	787540	582750
tr|A0A140N874|A0A140N874_ECOBD Carbamate kinase OS=Escherichia coli (strain B / BL21-DE3) OX=469008 GN=ECBD_0863 PE=3 SV=1	>tr|A0A140N874|A0A140N874_ECOBD Carbamate kinase OS=Escherichia coli (strain B / BL21-DE3) OX=469008 GN=ECBD_0863 PE=3 SV=1	1	3	3	1	3	2	1	3	2	8.4	33.101	2767800	35951000	4567500	212910	2765500	351340
tr|A0A140N877|A0A140N877_ECOBD Hydrogenase (NiFe) small subunit HydA OS=Escherichia coli (strain B / BL21-DE3) OX=469008 GN=ECBD_0741 PE=4 SV=1	>tr|A0A140N877|A0A140N877_ECOBD Hydrogenase (NiFe) small subunit HydA OS=Escherichia coli (strain B / BL21-DE3) OX=469008 GN=ECBD_0741 PE=4 SV=1	1	10	10	7	10	5	7	10	5	36.3	39.652	330220000	318040000	165250000	25402000	24465000	12712000
tr|A0A140N879|A0A140N879_ECOBD Amino acid permease-associated region OS=Escherichia coli (strain B / BL21-DE3) OX=469008 GN=ECBD_1502 PE=4 SV=1	>tr|A0A140N879|A0A140N879_ECOBD Amino acid permease-associated region OS=Escherichia coli (strain B / BL21-DE3) OX=469008 GN=ECBD_1502 PE=4 SV=1	1	1	1	0	1	1	0	1	1	3.1	53.575	0	34879000	25291000	0	4359800	3161400
tr|A0A140N883|A0A140N883_ECOBD Regulatory protein GntR HTH OS=Escherichia coli (strain B / BL21-DE3) OX=469008 GN=ECBD_0646 PE=4 SV=1	>tr|A0A140N883|A0A140N883_ECOBD Regulatory protein GntR HTH OS=Escherichia coli (strain B / BL21-DE3) OX=469008 GN=ECBD_0646 PE=4 SV=1	1	2	2	1	2	1	1	2	1	12	29.822	6212700	8340200	5982100	414180	556010	398810
tr|A0A140N884|A0A140N884_ECOBD Aminodeoxychorismate lyase OS=Escherichia coli (strain B / BL21-DE3) OX=469008 GN=ECBD_2505 PE=3 SV=1	>tr|A0A140N884|A0A140N884_ECOBD Aminodeoxychorismate lyase OS=Escherichia coli (strain B / BL21-DE3) OX=469008 GN=ECBD_2505 PE=3 SV=1	1	1	1	0	1	0	0	1	0	4.8	29.824	0	9399100	0	0	626610	0
tr|A0A140N885|A0A140N885_ECOBD NADH-quinone oxidoreductase subunit I OS=Escherichia coli (strain B / BL21-DE3) OX=469008 GN=nuoI PE=3 SV=1	>tr|A0A140N885|A0A140N885_ECOBD NADH-quinone oxidoreductase subunit I OS=Escherichia coli (strain B / BL21-DE3) OX=469008 GN=nuoI PE=3 SV=1	1	15	15	14	14	15	14	14	15	75	20.538	5961500000	4987600000	6617300000	496790000	415640000	551440000
tr|A0A140N889|A0A140N889_ECOBD Holliday junction ATP-dependent DNA helicase RuvA OS=Escherichia coli (strain B / BL21-DE3) OX=469008 GN=ruvA PE=3 SV=1	>tr|A0A140N889|A0A140N889_ECOBD Holliday junction ATP-dependent DNA helicase RuvA OS=Escherichia coli (strain B / BL21-DE3) OX=469008 GN=ruvA PE=3 SV=1	1	2	2	1	2	2	1	2	2	12.3	22.06	4118000	18597000	15432000	823590	3719400	3086300
tr|A0A140N893|A0A140N893_ECOBD D-isomer specific 2-hydroxyacid dehydrogenase NAD-binding OS=Escherichia coli (strain B / BL21-DE3) OX=469008 GN=ECBD_2243 PE=1 SV=1	>tr|A0A140N893|A0A140N893_ECOBD D-isomer specific 2-hydroxyacid dehydrogenase NAD-binding OS=Escherichia coli (strain B / BL21-DE3) OX=469008 GN=ECBD_2243 PE=1 SV=1	1	5	5	5	5	2	5	5	2	16.1	36.52	30423000	45722000	4445900	2173100	3265800	317560
tr|A0A140N896|A0A140N896_ECOBD Pseudouridine synthase OS=Escherichia coli (strain B / BL21-DE3) OX=469008 GN=ECBD_2515 PE=3 SV=1	>tr|A0A140N896|A0A140N896_ECOBD Pseudouridine synthase OS=Escherichia coli (strain B / BL21-DE3) OX=469008 GN=ECBD_2515 PE=3 SV=1	1	1	1	0	1	0	0	1	0	3.4	36.026	0	3041100	0	0	152060	0
tr|A0A140N898|A0A140N898_ECOBD Integral membrane protein TerC OS=Escherichia coli (strain B / BL21-DE3) OX=469008 GN=ECBD_0892 PE=4 SV=1	>tr|A0A140N898|A0A140N898_ECOBD Integral membrane protein TerC OS=Escherichia coli (strain B / BL21-DE3) OX=469008 GN=ECBD_0892 PE=4 SV=1	1	1	1	1	1	1	1	1	1	5.9	26.157	17917000	15232000	20680000	2239600	1904100	2585000
tr|A0A140N899|A0A140N899_ECOBD Glucose-6-phosphate 1-dehydrogenase OS=Escherichia coli (strain B / BL21-DE3) OX=469008 GN=zwf PE=3 SV=1	>tr|A0A140N899|A0A140N899_ECOBD Glucose-6-phosphate 1-dehydrogenase OS=Escherichia coli (strain B / BL21-DE3) OX=469008 GN=zwf PE=3 SV=1	1	5	5	3	2	0	3	2	0	11.6	55.731	10909000	5689800	0	376160	196200	0
tr|A0A140N8A9|A0A140N8A9_ECOBD Two component transcriptional regulator, LytTR family OS=Escherichia coli (strain B / BL21-DE3) OX=469008 GN=ECBD_1534 PE=4 SV=1	>tr|A0A140N8A9|A0A140N8A9_ECOBD Two component transcriptional regulator, LytTR family OS=Escherichia coli (strain B / BL21-DE3) OX=469008 GN=ECBD_1534 PE=4 SV=1	1	1	1	1	1	0	1	1	0	3.8	27.399	4939500	5634300	0	352820	402450	0
tr|A0A140N8B0|A0A140N8B0_ECOBD Uncharacterized protein OS=Escherichia coli (strain B / BL21-DE3) OX=469008 GN=ECBD_2263 PE=4 SV=1	>tr|A0A140N8B0|A0A140N8B0_ECOBD Uncharacterized protein OS=Escherichia coli (strain B / BL21-DE3) OX=469008 GN=ECBD_2263 PE=4 SV=1	1	2	2	1	1	2	1	1	2	12.3	19.244	0	18470000	9469800	0	3078300	1578300
tr|A0A140N8B2|A0A140N8B2_ECOBD Nitrilase/cyanide hydratase and apolipoprotein N-acyltransferase OS=Escherichia coli (strain B / BL21-DE3) OX=469008 GN=ECBD_1797 PE=4 SV=1	>tr|A0A140N8B2|A0A140N8B2_ECOBD Nitrilase/cyanide hydratase and apolipoprotein N-acyltransferase OS=Escherichia coli (strain B / BL21-DE3) OX=469008 GN=ECBD_1797 PE=4 SV=1	1	1	1	0	0	1	0	0	1	6	24.376	0	0	5425800	0	0	493250
tr|A0A140N8B4|A0A140N8B4_ECOBD 30S ribosomal protein S21 OS=Escherichia coli (strain B / BL21-DE3) OX=469008 GN=rpsU PE=3 SV=1	>tr|A0A140N8B4|A0A140N8B4_ECOBD 30S ribosomal protein S21 OS=Escherichia coli (strain B / BL21-DE3) OX=469008 GN=rpsU PE=3 SV=1	1	3	3	2	3	2	2	3	2	39.4	8.4999	7037400	21895000	15000000	2345800	7298400	5000200
tr|A0A140N8B5|A0A140N8B5_ECOBD CinA-like protein OS=Escherichia coli (strain B / BL21-DE3) OX=469008 GN=ECBD_1410 PE=3 SV=1	>tr|A0A140N8B5|A0A140N8B5_ECOBD CinA-like protein OS=Escherichia coli (strain B / BL21-DE3) OX=469008 GN=ECBD_1410 PE=3 SV=1	1	1	1	1	1	0	1	1	0	3.2	44.225	0	4166400	0	0	260400	0
tr|A0A140N8B6|A0A140N8B6_ECOBD Uncharacterized protein OS=Escherichia coli (strain B / BL21-DE3) OX=469008 GN=ECBD_0782 PE=4 SV=1	>tr|A0A140N8B6|A0A140N8B6_ECOBD Uncharacterized protein OS=Escherichia coli (strain B / BL21-DE3) OX=469008 GN=ECBD_0782 PE=4 SV=1	1	3	3	0	3	0	0	3	0	11.7	26.429	0	25277000	0	0	1944400	0
tr|A0A140N8B9|A0A140N8B9_ECOBD dTDP-4-dehydrorhamnose 3,5-epimerase OS=Escherichia coli (strain B / BL21-DE3) OX=469008 GN=ECBD_1617 PE=3 SV=1	>tr|A0A140N8B9|A0A140N8B9_ECOBD dTDP-4-dehydrorhamnose 3,5-epimerase OS=Escherichia coli (strain B / BL21-DE3) OX=469008 GN=ECBD_1617 PE=3 SV=1	1	6	6	3	5	2	3	5	2	34.8	21.133	23491000	49149000	46292000	2349100	4914900	4629200
tr|A0A140N8C1|A0A140N8C1_ECOBD Transcriptional regulator, LysR family OS=Escherichia coli (strain B / BL21-DE3) OX=469008 GN=ECBD_0914 PE=4 SV=1	>tr|A0A140N8C1|A0A140N8C1_ECOBD Transcriptional regulator, LysR family OS=Escherichia coli (strain B / BL21-DE3) OX=469008 GN=ECBD_0914 PE=4 SV=1	1	2	2	0	2	0	0	2	0	6.6	34.401	0	8884500	0	0	522620	0
tr|A0A140N8C2|A0A140N8C2_ECOBD Glycerol-3-phosphate transporter OS=Escherichia coli (strain B / BL21-DE3) OX=469008 GN=ECBD_1420 PE=4 SV=1	>tr|A0A140N8C2|A0A140N8C2_ECOBD Glycerol-3-phosphate transporter OS=Escherichia coli (strain B / BL21-DE3) OX=469008 GN=ECBD_1420 PE=4 SV=1	1	15	15	13	15	14	13	15	14	24.6	50.309	8190900000	7574700000	8083500000	546060000	504980000	538900000
tr|A0A140N8C6|A0A140N8C6_ECOBD Methionine--tRNA ligase OS=Escherichia coli (strain B / BL21-DE3) OX=469008 GN=metG PE=3 SV=1	>tr|A0A140N8C6|A0A140N8C6_ECOBD Methionine--tRNA ligase OS=Escherichia coli (strain B / BL21-DE3) OX=469008 GN=metG PE=3 SV=1	1	7	7	3	6	0	3	6	0	13.3	76.209	10024000	58989000	0	270920	1594300	0
tr|A0A140N8C7|A0A140N8C7_ECOBD Mannose-1-phosphate guanylyltransferase/mannose-6-phosphate isomerase OS=Escherichia coli (strain B / BL21-DE3) OX=469008 GN=ECBD_1628 PE=3 SV=1	>tr|A0A140N8C7|A0A140N8C7_ECOBD Mannose-1-phosphate guanylyltransferase/mannose-6-phosphate isomerase OS=Escherichia coli (strain B / BL21-DE3) OX=469008 GN=ECBD_1628 PE=3 SV=1	1	9	9	5	6	5	5	6	5	20.5	53.799	24886000	61956000	37264000	888780	2212700	1330900
tr|A0A140N8C8|A0A140N8C8_ECOBD SH3 domain protein OS=Escherichia coli (strain B / BL21-DE3) OX=469008 GN=ECBD_0686 PE=4 SV=1	>tr|A0A140N8C8|A0A140N8C8_ECOBD SH3 domain protein OS=Escherichia coli (strain B / BL21-DE3) OX=469008 GN=ECBD_0686 PE=4 SV=1	1	16	16	15	15	13	15	15	13	60.2	23.076	1939700000	3337900000	2617300000	161640000	278160000	218110000
tr|A0A140N8D2|A0A140N8D2_ECOBD Peptidase M48 Ste24p OS=Escherichia coli (strain B / BL21-DE3) OX=469008 GN=ECBD_0802 PE=3 SV=1	>tr|A0A140N8D2|A0A140N8D2_ECOBD Peptidase M48 Ste24p OS=Escherichia coli (strain B / BL21-DE3) OX=469008 GN=ECBD_0802 PE=3 SV=1	1	9	9	7	9	7	7	9	7	54	26.842	533830000	776350000	778080000	48530000	70577000	70735000
tr|A0A140N8D7|A0A140N8D7_ECOBD Phosphomethylpyrimidine kinase OS=Escherichia coli (strain B / BL21-DE3) OX=469008 GN=ECBD_1554 PE=4 SV=1	>tr|A0A140N8D7|A0A140N8D7_ECOBD Phosphomethylpyrimidine kinase OS=Escherichia coli (strain B / BL21-DE3) OX=469008 GN=ECBD_1554 PE=4 SV=1	1	10	10	9	9	10	9	9	10	58.6	28.667	384130000	318880000	331840000	27438000	22777000	23703000
tr|A0A140N8E1|A0A140N8E1_ECOBD Phosphoglycerate kinase OS=Escherichia coli (strain B / BL21-DE3) OX=469008 GN=pgk PE=3 SV=1	>tr|A0A140N8E1|A0A140N8E1_ECOBD Phosphoglycerate kinase OS=Escherichia coli (strain B / BL21-DE3) OX=469008 GN=pgk PE=3 SV=1	1	16	16	14	14	10	14	14	10	51.9	41.118	719860000	756700000	367230000	37887000	39826000	19328000
tr|A0A140N8E2|A0A140N8E2_ECOBD Signal transduction histidine kinase, nitrogen specific, NtrB OS=Escherichia coli (strain B / BL21-DE3) OX=469008 GN=ECBD_1440 PE=4 SV=1	>tr|A0A140N8E2|A0A140N8E2_ECOBD Signal transduction histidine kinase, nitrogen specific, NtrB OS=Escherichia coli (strain B / BL21-DE3) OX=469008 GN=ECBD_1440 PE=4 SV=1	1	5	5	3	2	4	3	2	4	10.7	67.758	11246000	13566000	16793000	374880	452210	559780
tr|A0A140N8E4|A0A140N8E4_ECOBD UPF0283 membrane protein YcjF OS=Escherichia coli (strain B / BL21-DE3) OX=469008 GN=ycjF PE=3 SV=1	>tr|A0A140N8E4|A0A140N8E4_ECOBD UPF0283 membrane protein YcjF OS=Escherichia coli (strain B / BL21-DE3) OX=469008 GN=ycjF PE=3 SV=1	1	9	9	7	8	7	7	8	7	34.6	39.392	263910000	320120000	268620000	20301000	24625000	20663000
tr|A0A140N8E5|A0A140N8E5_ECOBD Histidine kinase OS=Escherichia coli (strain B / BL21-DE3) OX=469008 GN=ECBD_0943 PE=4 SV=1	>tr|A0A140N8E5|A0A140N8E5_ECOBD Histidine kinase OS=Escherichia coli (strain B / BL21-DE3) OX=469008 GN=ECBD_0943 PE=4 SV=1	1	15	15	7	10	12	7	10	12	21.5	102.42	80656000	85848000	192820000	1613100	1717000	3856400
tr|A0A140N8E6|A0A140N8E6_ECOBD Protein-N(Pi)-phosphohistidine--sugar phosphotransferase OS=Escherichia coli (strain B / BL21-DE3) OX=469008 GN=ECBD_1564 PE=4 SV=1	>tr|A0A140N8E6|A0A140N8E6_ECOBD Protein-N(Pi)-phosphohistidine--sugar phosphotransferase OS=Escherichia coli (strain B / BL21-DE3) OX=469008 GN=ECBD_1564 PE=4 SV=1	1	5	5	4	5	4	4	5	4	85.1	10.27	1526000000	974630000	1267900000	305200000	194930000	253580000
tr|A0A140N8E8|A0A140N8E8_ECOBD (P)ppGpp synthetase I, SpoT/RelA OS=Escherichia coli (strain B / BL21-DE3) OX=469008 GN=ECBD_0945 PE=3 SV=1	>tr|A0A140N8E8|A0A140N8E8_ECOBD (P)ppGpp synthetase I, SpoT/RelA OS=Escherichia coli (strain B / BL21-DE3) OX=469008 GN=ECBD_0945 PE=3 SV=1	1	11	11	2	10	1	2	10	1	14.4	83.875	69813000	152030000	56176000	1790100	3898200	1440400
tr|A0A140N8F0|A0A140N8F0_ECOBD Long-chain-fatty-acid--CoA ligase OS=Escherichia coli (strain B / BL21-DE3) OX=469008 GN=ECBD_1837 PE=4 SV=1	>tr|A0A140N8F0|A0A140N8F0_ECOBD Long-chain-fatty-acid--CoA ligase OS=Escherichia coli (strain B / BL21-DE3) OX=469008 GN=ECBD_1837 PE=4 SV=1	1	8	8	7	6	5	7	6	5	23.7	64.712	398810000	141080000	187220000	17339000	6134000	8140200
tr|A0A140N8F1|A0A140N8F1_ECOBD DNA gyrase inhibitor OS=Escherichia coli (strain B / BL21-DE3) OX=469008 GN=sbmC PE=3 SV=1	>tr|A0A140N8F1|A0A140N8F1_ECOBD DNA gyrase inhibitor OS=Escherichia coli (strain B / BL21-DE3) OX=469008 GN=sbmC PE=3 SV=1	1	1	1	0	1	1	0	1	1	10.8	18.061	0	5447000	3628600	0	1815700	1209500
tr|A0A140N8F2|A0A140N8F2_ECOBD 7-carboxy-7-deazaguanine synthase OS=Escherichia coli (strain B / BL21-DE3) OX=469008 GN=queE PE=3 SV=1	>tr|A0A140N8F2|A0A140N8F2_ECOBD 7-carboxy-7-deazaguanine synthase OS=Escherichia coli (strain B / BL21-DE3) OX=469008 GN=queE PE=3 SV=1	1	1	1	0	1	0	0	1	0	6.3	25.029	0	7333100	0	0	611090	0
tr|A0A140N8F6|A0A140N8F6_ECOBD HTH-type transcriptional regulator ArgP OS=Escherichia coli (strain B / BL21-DE3) OX=469008 GN=argP PE=3 SV=1	>tr|A0A140N8F6|A0A140N8F6_ECOBD HTH-type transcriptional regulator ArgP OS=Escherichia coli (strain B / BL21-DE3) OX=469008 GN=argP PE=3 SV=1	1	1	1	0	1	0	0	1	0	3.7	33.471	0	0	0	0	0	0
tr|A0A140N8F7|A0A140N8F7_ECOBD Histidine kinase OS=Escherichia coli (strain B / BL21-DE3) OX=469008 GN=ECBD_1575 PE=4 SV=1	>tr|A0A140N8F7|A0A140N8F7_ECOBD Histidine kinase OS=Escherichia coli (strain B / BL21-DE3) OX=469008 GN=ECBD_1575 PE=4 SV=1	1	4	4	4	2	3	4	2	3	13.5	51.991	28959000	20026000	33226000	1034200	715200	1186600
tr|A0A140N8G1|A0A140N8G1_ECOBD FAD dependent oxidoreductase OS=Escherichia coli (strain B / BL21-DE3) OX=469008 GN=ECBD_0963 PE=4 SV=1	>tr|A0A140N8G1|A0A140N8G1_ECOBD FAD dependent oxidoreductase OS=Escherichia coli (strain B / BL21-DE3) OX=469008 GN=ECBD_0963 PE=4 SV=1	1	1	1	0	1	0	0	1	0	3.5	46.393	0	0	0	0	0	0
tr|A0A140N8G3|A0A140N8G3_ECOBD Aminomethyltransferase OS=Escherichia coli (strain B / BL21-DE3) OX=469008 GN=gcvT PE=3 SV=1	>tr|A0A140N8G3|A0A140N8G3_ECOBD Aminomethyltransferase OS=Escherichia coli (strain B / BL21-DE3) OX=469008 GN=gcvT PE=3 SV=1	1	1	1	1	1	1	1	1	1	2.7	40.146	0	10780000	4617200	0	718650	307810
tr|A0A140N8G4|A0A140N8G4_ECOBD Transcriptional regulator, LysR family OS=Escherichia coli (strain B / BL21-DE3) OX=469008 GN=ECBD_1661 PE=4 SV=1	>tr|A0A140N8G4|A0A140N8G4_ECOBD Transcriptional regulator, LysR family OS=Escherichia coli (strain B / BL21-DE3) OX=469008 GN=ECBD_1661 PE=4 SV=1	1	1	1	1	1	1	1	1	1	2.8	35.855	32713000	12580000	18705000	1721700	662090	984460
tr|A0A140N8H1|A0A140N8H1_ECOBD UPF0114 protein YqhA OS=Escherichia coli (strain B / BL21-DE3) OX=469008 GN=yqhA PE=3 SV=1	>tr|A0A140N8H1|A0A140N8H1_ECOBD UPF0114 protein YqhA OS=Escherichia coli (strain B / BL21-DE3) OX=469008 GN=yqhA PE=3 SV=1	1	1	1	1	1	1	1	1	1	6.1	18.641	81204000	121470000	94794000	16241000	24293000	18959000
tr|A0A140N8H2|A0A140N8H2_ECOBD Nucleoid-associated protein YejK OS=Escherichia coli (strain B / BL21-DE3) OX=469008 GN=yejK PE=3 SV=1	>tr|A0A140N8H2|A0A140N8H2_ECOBD Nucleoid-associated protein YejK OS=Escherichia coli (strain B / BL21-DE3) OX=469008 GN=yejK PE=3 SV=1	1	3	3	0	3	1	0	3	1	11.9	37.837	0	1048500000	918130000	0	61679000	54007000
tr|A0A140N8H3|A0A140N8H3_ECOBD Binding-protein-dependent transport systems inner membrane component OS=Escherichia coli (strain B / BL21-DE3) OX=469008 GN=ECBD_2325 PE=3 SV=1	>tr|A0A140N8H3|A0A140N8H3_ECOBD Binding-protein-dependent transport systems inner membrane component OS=Escherichia coli (strain B / BL21-DE3) OX=469008 GN=ECBD_2325 PE=3 SV=1	1	3	3	1	1	2	1	1	2	6.4	31.548	16288000	25341000	18009000	2326900	3620200	2572700
tr|A0A140N8H5|A0A140N8H5_ECOBD Cytochrome B561 OS=Escherichia coli (strain B / BL21-DE3) OX=469008 GN=ECBD_1673 PE=4 SV=1	>tr|A0A140N8H5|A0A140N8H5_ECOBD Cytochrome B561 OS=Escherichia coli (strain B / BL21-DE3) OX=469008 GN=ECBD_1673 PE=4 SV=1	1	2	2	2	2	1	2	2	1	21.3	19.415	391520000	394460000	449400000	55932000	56352000	64200000
tr|A0A140N8H9|A0A140N8H9_ECOBD Hydrogenase-2 operon protein HybE OS=Escherichia coli (strain B / BL21-DE3) OX=469008 GN=ECBD_0746 PE=4 SV=1	>tr|A0A140N8H9|A0A140N8H9_ECOBD Hydrogenase-2 operon protein HybE OS=Escherichia coli (strain B / BL21-DE3) OX=469008 GN=ECBD_0746 PE=4 SV=1	1	2	2	0	2	0	0	2	0	17.9	17.963	0	9005700	0	0	2251400	0
tr|A0A140N8I0|A0A140N8I0_ECOBD Diguanylate phosphodiesterase OS=Escherichia coli (strain B / BL21-DE3) OX=469008 GN=ECBD_1481 PE=4 SV=1	>tr|A0A140N8I0|A0A140N8I0_ECOBD Diguanylate phosphodiesterase OS=Escherichia coli (strain B / BL21-DE3) OX=469008 GN=ECBD_1481 PE=4 SV=1	1	4	4	3	3	2	3	3	2	11.2	58.61	23909000	16733000	16621000	956380	669330	664830
tr|A0A140N8I2|A0A140N8I2_ECOBD Transcriptional regulator, DeoR family OS=Escherichia coli (strain B / BL21-DE3) OX=469008 GN=ECBD_2335 PE=4 SV=1	>tr|A0A140N8I2|A0A140N8I2_ECOBD Transcriptional regulator, DeoR family OS=Escherichia coli (strain B / BL21-DE3) OX=469008 GN=ECBD_2335 PE=4 SV=1	1	7	7	5	6	3	5	6	3	30.5	27.588	50583000	108890000	27820000	3161400	6805400	1738700
tr|A0A140N8J0|A0A140N8J0_ECOBD PTS system, fructose subfamily, IIC subunit OS=Escherichia coli (strain B / BL21-DE3) OX=469008 GN=ECBD_1491 PE=4 SV=1	>tr|A0A140N8J0|A0A140N8J0_ECOBD PTS system, fructose subfamily, IIC subunit OS=Escherichia coli (strain B / BL21-DE3) OX=469008 GN=ECBD_1491 PE=4 SV=1	1	13	13	9	11	10	9	11	10	31.4	57.518	1066900000	657420000	1062000000	59273000	36523000	58998000
tr|A0A140N8K2|A0A140N8K2_ECOBD Peptidase M23 OS=Escherichia coli (strain B / BL21-DE3) OX=469008 GN=ECBD_0872 PE=4 SV=1	>tr|A0A140N8K2|A0A140N8K2_ECOBD Peptidase M23 OS=Escherichia coli (strain B / BL21-DE3) OX=469008 GN=ECBD_0872 PE=4 SV=1	1	11	11	10	9	8	10	9	8	51.4	26.564	193510000	198320000	192870000	12094000	12395000	12054000
tr|A0A140N8K8|A0A140N8K8_ECOBD Sua5/YciO/YrdC/YwlC family protein OS=Escherichia coli (strain B / BL21-DE3) OX=469008 GN=ECBD_2356 PE=3 SV=1	>tr|A0A140N8K8|A0A140N8K8_ECOBD Sua5/YciO/YrdC/YwlC family protein OS=Escherichia coli (strain B / BL21-DE3) OX=469008 GN=ECBD_2356 PE=3 SV=1	1	2	2	1	2	0	1	2	0	15	23.211	6825400	12616000	0	853180	1577000	0
tr|A0A140N8L0|A0A140N8L0_ECOBD FAD-dependent pyridine nucleotide-disulphide oxidoreductase OS=Escherichia coli (strain B / BL21-DE3) OX=469008 GN=ECBD_1512 PE=4 SV=1	>tr|A0A140N8L0|A0A140N8L0_ECOBD FAD-dependent pyridine nucleotide-disulphide oxidoreductase OS=Escherichia coli (strain B / BL21-DE3) OX=469008 GN=ECBD_1512 PE=4 SV=1	1	5	5	0	5	2	0	5	2	15.8	44.329	0	13722000	4206400	0	596620	182890
tr|A0A140N8L7|A0A140N8L7_ECOBD OmpW family protein OS=Escherichia coli (strain B / BL21-DE3) OX=469008 GN=ECBD_2366 PE=4 SV=1	>tr|A0A140N8L7|A0A140N8L7_ECOBD OmpW family protein OS=Escherichia coli (strain B / BL21-DE3) OX=469008 GN=ECBD_2366 PE=4 SV=1	1	4	4	4	4	4	4	4	4	30.7	22.928	1220100000	564710000	1695200000	152510000	70588000	211900000
tr|A0A140N8M1|A0A140N8M1_ECOBD PTS system, glucitol/sorbitol-specific, IIC subunit OS=Escherichia coli (strain B / BL21-DE3) OX=469008 GN=ECBD_1023 PE=4 SV=1	>tr|A0A140N8M1|A0A140N8M1_ECOBD PTS system, glucitol/sorbitol-specific, IIC subunit OS=Escherichia coli (strain B / BL21-DE3) OX=469008 GN=ECBD_1023 PE=4 SV=1	1	1	1	1	0	1	1	0	1	4.3	20.58	0	0	0	0	0	0
tr|A0A140N8M5|A0A140N8M5_ECOBD Oligopeptide/dipeptide ABC transporter, ATPase subunit OS=Escherichia coli (strain B / BL21-DE3) OX=469008 GN=ECBD_2376 PE=3 SV=1	>tr|A0A140N8M5|A0A140N8M5_ECOBD Oligopeptide/dipeptide ABC transporter, ATPase subunit OS=Escherichia coli (strain B / BL21-DE3) OX=469008 GN=ECBD_2376 PE=3 SV=1	1	17	17	11	17	11	11	17	11	73.9	37.146	1305300000	2224600000	1623600000	65266000	111230000	81182000
tr|A0A140N8M9|A0A140N8M9_ECOBD Signal transduction histidine kinase, LytS OS=Escherichia coli (strain B / BL21-DE3) OX=469008 GN=ECBD_1533 PE=4 SV=1	>tr|A0A140N8M9|A0A140N8M9_ECOBD Signal transduction histidine kinase, LytS OS=Escherichia coli (strain B / BL21-DE3) OX=469008 GN=ECBD_1533 PE=4 SV=1	1	7	7	4	5	4	4	5	4	15	62.092	58148000	65118000	56930000	2643100	2959900	2587700
tr|A0A140N8N0|A0A140N8N0_ECOBD S-ribosylhomocysteine lyase OS=Escherichia coli (strain B / BL21-DE3) OX=469008 GN=luxS PE=3 SV=1	>tr|A0A140N8N0|A0A140N8N0_ECOBD S-ribosylhomocysteine lyase OS=Escherichia coli (strain B / BL21-DE3) OX=469008 GN=luxS PE=3 SV=1	1	4	4	3	4	1	3	4	1	26.9	19.416	43084000	73917000	25482000	5385500	9239600	3185200
tr|A0A140N8N1|A0A140N8N1_ECOBD Efflux pump membrane protein OS=Escherichia coli (strain B / BL21-DE3) OX=469008 GN=ECBD_1035 PE=4 SV=1	>tr|A0A140N8N1|A0A140N8N1_ECOBD Efflux pump membrane protein OS=Escherichia coli (strain B / BL21-DE3) OX=469008 GN=ECBD_1035 PE=4 SV=1	1	21	21	17	19	19	17	19	19	68.2	42.721	1373500000	1546900000	1807700000	54940000	61874000	72308000
tr|A0A140N8N2|A0A140N8N2_ECOBD Ferritin OS=Escherichia coli (strain B / BL21-DE3) OX=469008 GN=ECBD_1735 PE=3 SV=1	>tr|A0A140N8N2|A0A140N8N2_ECOBD Ferritin OS=Escherichia coli (strain B / BL21-DE3) OX=469008 GN=ECBD_1735 PE=3 SV=1	1	5	5	5	5	5	5	5	5	30.9	19.424	286810000	269880000	252120000	40972000	38554000	36017000
tr|A0A140N8N3|A0A140N8N3_ECOBD UTP--glucose-1-phosphate uridylyltransferase OS=Escherichia coli (strain B / BL21-DE3) OX=469008 GN=ECBD_2386 PE=3 SV=1	>tr|A0A140N8N3|A0A140N8N3_ECOBD UTP--glucose-1-phosphate uridylyltransferase OS=Escherichia coli (strain B / BL21-DE3) OX=469008 GN=ECBD_2386 PE=3 SV=1	1	3	3	1	3	0	1	3	0	13.6	32.942	4672400	8355300	0	333740	596810	0
tr|A0A140N8N4|A0A140N8N4_ECOBD Phenylalanine--tRNA ligase beta subunit OS=Escherichia coli (strain B / BL21-DE3) OX=469008 GN=pheT PE=3 SV=1	>tr|A0A140N8N4|A0A140N8N4_ECOBD Phenylalanine--tRNA ligase beta subunit OS=Escherichia coli (strain B / BL21-DE3) OX=469008 GN=pheT PE=3 SV=1	1	4	4	0	4	0	0	4	0	6	87.377	0	17594000	0	0	462990	0
tr|A0A140N8N5|A0A140N8N5_ECOBD Sugar transporter OS=Escherichia coli (strain B / BL21-DE3) OX=469008 GN=ECBD_0797 PE=3 SV=1	>tr|A0A140N8N5|A0A140N8N5_ECOBD Sugar transporter OS=Escherichia coli (strain B / BL21-DE3) OX=469008 GN=ECBD_0797 PE=3 SV=1	1	6	6	5	5	6	5	5	6	9.9	50.954	4881600000	2573600000	3977200000	697380000	367650000	568170000
tr|A0A140N8N6|A0A140N8N6_ECOBD ErfK/YbiS/YcfS/YnhG family protein OS=Escherichia coli (strain B / BL21-DE3) OX=469008 GN=ECBD_1659 PE=4 SV=1	>tr|A0A140N8N6|A0A140N8N6_ECOBD ErfK/YbiS/YcfS/YnhG family protein OS=Escherichia coli (strain B / BL21-DE3) OX=469008 GN=ECBD_1659 PE=4 SV=1	1	7	7	6	4	4	6	4	4	21.5	34.542	90302000	40748000	67892000	5311900	2397000	3993700
tr|A0A140N8N7|A0A140N8N7_ECOBD WGR domain protein OS=Escherichia coli (strain B / BL21-DE3) OX=469008 GN=ECBD_1543 PE=4 SV=1	>tr|A0A140N8N7|A0A140N8N7_ECOBD WGR domain protein OS=Escherichia coli (strain B / BL21-DE3) OX=469008 GN=ECBD_1543 PE=4 SV=1	1	2	2	1	1	0	1	1	0	1.3	141.21	4652600	24634000	0	81624	432170	0
tr|A0A140N8N8|A0A140N8N8_ECOBD Integral membrane protein, PqiA family OS=Escherichia coli (strain B / BL21-DE3) OX=469008 GN=ECBD_2645 PE=4 SV=1	>tr|A0A140N8N8|A0A140N8N8_ECOBD Integral membrane protein, PqiA family OS=Escherichia coli (strain B / BL21-DE3) OX=469008 GN=ECBD_2645 PE=4 SV=1	1	4	4	2	3	2	2	3	2	13.7	46.463	22328000	34221000	18725000	1717600	2632400	1440400
tr|A0A140N8P7|A0A140N8P7_ECOBD Hydroxyethylthiazole kinase OS=Escherichia coli (strain B / BL21-DE3) OX=469008 GN=thiM PE=3 SV=1	>tr|A0A140N8P7|A0A140N8P7_ECOBD Hydroxyethylthiazole kinase OS=Escherichia coli (strain B / BL21-DE3) OX=469008 GN=thiM PE=3 SV=1	1	3	3	2	3	3	2	3	3	19.1	27.339	64915000	33649000	60500000	8114400	4206200	7562500
tr|A0A140N8P9|A0A140N8P9_ECOBD Uncharacterized protein OS=Escherichia coli (strain B / BL21-DE3) OX=469008 GN=ECBD_0913 PE=4 SV=1	>tr|A0A140N8P9|A0A140N8P9_ECOBD Uncharacterized protein OS=Escherichia coli (strain B / BL21-DE3) OX=469008 GN=ECBD_0913 PE=4 SV=1	1	1	1	1	1	1	1	1	1	26.7	8.1741	318130000	213510000	381130000	106040000	71171000	127040000
tr|A0A140N8Q5|A0A140N8Q5_ECOBD Putative PTS IIA-like nitrogen-regulatory protein PtsN OS=Escherichia coli (strain B / BL21-DE3) OX=469008 GN=ECBD_1563 PE=4 SV=1	>tr|A0A140N8Q5|A0A140N8Q5_ECOBD Putative PTS IIA-like nitrogen-regulatory protein PtsN OS=Escherichia coli (strain B / BL21-DE3) OX=469008 GN=ECBD_1563 PE=4 SV=1	1	7	7	6	7	6	6	7	6	81.3	17.006	5382200000	5296700000	2977000000	672780000	662090000	372130000
tr|A0A140N8Q6|A0A140N8Q6_ECOBD 2-dehydro-3-deoxyphosphooctonate aldolase OS=Escherichia coli (strain B / BL21-DE3) OX=469008 GN=kdsA PE=3 SV=1	>tr|A0A140N8Q6|A0A140N8Q6_ECOBD 2-dehydro-3-deoxyphosphooctonate aldolase OS=Escherichia coli (strain B / BL21-DE3) OX=469008 GN=kdsA PE=3 SV=1	1	9	9	5	6	4	5	6	4	39.4	30.832	89998000	114720000	69927000	5294000	6747900	4113400
tr|A0A140N8Q9|A0A140N8Q9_ECOBD Asparagine--tRNA ligase OS=Escherichia coli (strain B / BL21-DE3) OX=469008 GN=asnS PE=3 SV=1	>tr|A0A140N8Q9|A0A140N8Q9_ECOBD Asparagine--tRNA ligase OS=Escherichia coli (strain B / BL21-DE3) OX=469008 GN=asnS PE=3 SV=1	1	16	16	9	15	13	9	15	13	40.6	52.57	114600000	245250000	131410000	4584100	9809900	5256300
tr|A0A140N8R3|A0A140N8R3_ECOBD RepB plasmid partition OS=Escherichia coli (strain B / BL21-DE3) OX=469008 GN=ECBD_1063 PE=4 SV=1	>tr|A0A140N8R3|A0A140N8R3_ECOBD RepB plasmid partition OS=Escherichia coli (strain B / BL21-DE3) OX=469008 GN=ECBD_1063 PE=4 SV=1	1	5	5	3	4	2	3	4	2	23.5	33.826	12717000	21407000	14384000	706520	1189300	799090
tr|A0A140N8R4|A0A140N8R4_ECOBD Cell division protein ZapA OS=Escherichia coli (strain B / BL21-DE3) OX=469008 GN=zapA PE=3 SV=1	>tr|A0A140N8R4|A0A140N8R4_ECOBD Cell division protein ZapA OS=Escherichia coli (strain B / BL21-DE3) OX=469008 GN=zapA PE=3 SV=1	1	3	3	3	3	3	3	3	3	36.7	12.594	66121000	58732000	59404000	11020000	9788700	9900600
tr|A0A140N8R5|A0A140N8R5_ECOBD Uncharacterized protein OS=Escherichia coli (strain B / BL21-DE3) OX=469008 GN=ECBD_0934 PE=4 SV=1	>tr|A0A140N8R5|A0A140N8R5_ECOBD Uncharacterized protein OS=Escherichia coli (strain B / BL21-DE3) OX=469008 GN=ECBD_0934 PE=4 SV=1	1	7	7	3	6	1	3	6	1	17.4	50.971	249720000	424680000	163250000	10405000	17695000	6802200
tr|A0A140N8R7|A0A140N8R7_ECOBD Uncharacterized protein OS=Escherichia coli (strain B / BL21-DE3) OX=469008 GN=ECBD_2675 PE=4 SV=1	>tr|A0A140N8R7|A0A140N8R7_ECOBD Uncharacterized protein OS=Escherichia coli (strain B / BL21-DE3) OX=469008 GN=ECBD_2675 PE=4 SV=1	1	6	6	4	4	3	4	4	3	37.1	28.666	38769000	24477000	30568000	2982300	1882900	2351400
tr|A0A140N8R8|A0A140N8R8_ECOBD Uncharacterized protein OS=Escherichia coli (strain B / BL21-DE3) OX=469008 GN=ECBD_2416 PE=4 SV=1	>tr|A0A140N8R8|A0A140N8R8_ECOBD Uncharacterized protein OS=Escherichia coli (strain B / BL21-DE3) OX=469008 GN=ECBD_2416 PE=4 SV=1	1	1	1	1	1	1	1	1	1	10.9	10.486	161490000	70504000	143670000	161490000	70504000	143670000
tr|A0A140N8S4|A0A140N8S4_ECOBD Crossover junction endodeoxyribonuclease RuvC OS=Escherichia coli (strain B / BL21-DE3) OX=469008 GN=ruvC PE=3 SV=1	>tr|A0A140N8S4|A0A140N8S4_ECOBD Crossover junction endodeoxyribonuclease RuvC OS=Escherichia coli (strain B / BL21-DE3) OX=469008 GN=ruvC PE=3 SV=1	1	2	2	1	1	0	1	1	0	11.6	18.747	4454200	0	0	494910	0	0
tr|A0A140N8S5|A0A140N8S5_ECOBD Protein GrpE OS=Escherichia coli (strain B / BL21-DE3) OX=469008 GN=grpE PE=3 SV=1;REV__tr|A0A140NE23|A0A140NE23_ECOBD Asparagine synthase (Glutamine-hydrolyzing) OS=Escherichia coli (strain B / BL21-DE3) OX=469008 GN=ECBD_2988 PE=4 SV=1	>tr|A0A140N8S5|A0A140N8S5_ECOBD Protein GrpE OS=Escherichia coli (strain B / BL21-DE3) OX=469008 GN=grpE PE=3 SV=1	2	4	4	3	3	3	3	3	3	18.3	21.812	24942000	31969000	21106000	2771300	3552100	2345100
tr|A0A140N8S8|A0A140N8S8_ECOBD Lysine--tRNA ligase OS=Escherichia coli (strain B / BL21-DE3) OX=469008 GN=lysS PE=3 SV=1	>tr|A0A140N8S8|A0A140N8S8_ECOBD Lysine--tRNA ligase OS=Escherichia coli (strain B / BL21-DE3) OX=469008 GN=lysS PE=3 SV=1	1	9	5	5	7	3	2	4	1	19.8	57.603	21698000	59820000	13336000	774940	2136400	476290
tr|A0A140N8T2|A0A140N8T2_ECOBD Cytochrome c assembly protein OS=Escherichia coli (strain B / BL21-DE3) OX=469008 GN=ECBD_1075 PE=4 SV=1	>tr|A0A140N8T2|A0A140N8T2_ECOBD Cytochrome c assembly protein OS=Escherichia coli (strain B / BL21-DE3) OX=469008 GN=ECBD_1075 PE=4 SV=1	1	1	1	0	1	1	0	1	1	5.2	32.129	0	80310000	141550000	0	16062000	28309000
tr|A0A140N8T5|A0A140N8T5_ECOBD Transcriptional regulator, RpiR family OS=Escherichia coli (strain B / BL21-DE3) OX=469008 GN=ECBD_1785 PE=4 SV=1	>tr|A0A140N8T5|A0A140N8T5_ECOBD Transcriptional regulator, RpiR family OS=Escherichia coli (strain B / BL21-DE3) OX=469008 GN=ECBD_1785 PE=4 SV=1	1	7	7	4	6	0	4	6	0	27.3	31.975	6460100	195240000	0	496930	15019000	0
tr|A0A140N8T8|A0A140N8T8_ECOBD Selenate reductase, FAD-binding subunit OS=Escherichia coli (strain B / BL21-DE3) OX=469008 GN=ECBD_0857 PE=4 SV=1	>tr|A0A140N8T8|A0A140N8T8_ECOBD Selenate reductase, FAD-binding subunit OS=Escherichia coli (strain B / BL21-DE3) OX=469008 GN=ECBD_0857 PE=4 SV=1	1	3	3	0	3	1	0	3	1	9.7	28.663	0	32950000	12673000	0	2745800	1056100
tr|A0A140N8T9|A0A140N8T9_ECOBD Metabolite/H+ symporter, major facilitator superfamily (MFS) OS=Escherichia coli (strain B / BL21-DE3) OX=469008 GN=ECBD_1093 PE=4 SV=1	>tr|A0A140N8T9|A0A140N8T9_ECOBD Metabolite/H+ symporter, major facilitator superfamily (MFS) OS=Escherichia coli (strain B / BL21-DE3) OX=469008 GN=ECBD_1093 PE=4 SV=1	1	3	3	3	3	2	3	3	2	6.9	47.052	30654000	67714000	32225000	3406000	7523700	3580600
tr|A0A140N8U1|A0A140N8U1_ECOBD Na(+)/H(+) antiporter NhaB OS=Escherichia coli (strain B / BL21-DE3) OX=469008 GN=nhaB PE=3 SV=1	>tr|A0A140N8U1|A0A140N8U1_ECOBD Na(+)/H(+) antiporter NhaB OS=Escherichia coli (strain B / BL21-DE3) OX=469008 GN=nhaB PE=3 SV=1	1	7	7	5	6	6	5	6	6	12.5	56.728	562800000	800490000	792040000	43292000	61576000	60926000
tr|A0A140N8U5|A0A140N8U5_ECOBD Carbamoyltransferase YgeW OS=Escherichia coli (strain B / BL21-DE3) OX=469008 GN=ECBD_0867 PE=3 SV=1	>tr|A0A140N8U5|A0A140N8U5_ECOBD Carbamoyltransferase YgeW OS=Escherichia coli (strain B / BL21-DE3) OX=469008 GN=ECBD_0867 PE=3 SV=1	1	7	7	1	7	1	1	7	1	19.2	44.056	3285300	66477000	0	136890	2769900	0
tr|A0A140N8U7|A0A140N8U7_ECOBD Cell divisionFtsK/SpoIIIE OS=Escherichia coli (strain B / BL21-DE3) OX=469008 GN=ECBD_2705 PE=3 SV=1	>tr|A0A140N8U7|A0A140N8U7_ECOBD Cell divisionFtsK/SpoIIIE OS=Escherichia coli (strain B / BL21-DE3) OX=469008 GN=ECBD_2705 PE=3 SV=1	1	2	2	1	0	1	1	0	1	2.4	148.1	0	0	5619200	0	0	124870
tr|A0A140N8U8|A0A140N8U8_ECOBD Aromatic amino acid transporter OS=Escherichia coli (strain B / BL21-DE3) OX=469008 GN=ECBD_1733 PE=3 SV=1	>tr|A0A140N8U8|A0A140N8U8_ECOBD Aromatic amino acid transporter OS=Escherichia coli (strain B / BL21-DE3) OX=469008 GN=ECBD_1733 PE=3 SV=1	1	2	2	1	2	1	1	2	1	2.2	42.819	37446000	47230000	19321000	7489200	9446000	3864300
tr|A0A140N8V0|A0A140N8V0_ECOBD dTDP-glucose 4,6-dehydratase OS=Escherichia coli (strain B / BL21-DE3) OX=469008 GN=ECBD_1614 PE=3 SV=1;tr|A0A140NDX6|A0A140NDX6_ECOBD dTDP-glucose 4,6-dehydratase OS=Escherichia coli (strain B / BL21-DE3) OX=469008 GN=ECBD_4251 PE=3 SV=1	>tr|A0A140N8V0|A0A140N8V0_ECOBD dTDP-glucose 4,6-dehydratase OS=Escherichia coli (strain B / BL21-DE3) OX=469008 GN=ECBD_1614 PE=3 SV=1;>tr|A0A140NDX6|A0A140NDX6_ECOBD dTDP-glucose 4,6-dehydratase OS=Escherichia coli (strain B / BL21-DE3) OX=469008 GN=ECBD	2	2	2	0	2	0	0	2	0	5.5	40.713	0	11667000	0	0	583370	0
tr|A0A140N8V1|A0A140N8V1_ECOBD Serine transporter OS=Escherichia coli (strain B / BL21-DE3) OX=469008 GN=ECBD_0877 PE=4 SV=1	>tr|A0A140N8V1|A0A140N8V1_ECOBD Serine transporter OS=Escherichia coli (strain B / BL21-DE3) OX=469008 GN=ECBD_0877 PE=4 SV=1	1	4	4	3	4	3	3	4	3	10.8	45.099	121960000	136060000	94788000	12196000	13606000	9478800
tr|A0A140N8V2|A0A140N8V2_ECOBD Site-determining protein OS=Escherichia coli (strain B / BL21-DE3) OX=469008 GN=ECBD_2447 PE=3 SV=1	>tr|A0A140N8V2|A0A140N8V2_ECOBD Site-determining protein OS=Escherichia coli (strain B / BL21-DE3) OX=469008 GN=ECBD_2447 PE=3 SV=1	1	16	16	11	14	12	11	14	12	61.9	29.614	609950000	1597500000	452120000	43568000	114110000	32294000
tr|A0A140N8V5|A0A140N8V5_ECOBD Phospholipase D/Transphosphatidylase OS=Escherichia coli (strain B / BL21-DE3) OX=469008 GN=ECBD_1095 PE=4 SV=1	>tr|A0A140N8V5|A0A140N8V5_ECOBD Phospholipase D/Transphosphatidylase OS=Escherichia coli (strain B / BL21-DE3) OX=469008 GN=ECBD_1095 PE=4 SV=1	1	21	21	19	17	16	19	17	16	60.3	52.801	1150800000	607890000	753060000	44261000	23380000	28964000
tr|A0A140N8V6|A0A140N8V6_ECOBD Putative lipoprotein OS=Escherichia coli (strain B / BL21-DE3) OX=469008 GN=ECBD_2004 PE=4 SV=1	>tr|A0A140N8V6|A0A140N8V6_ECOBD Putative lipoprotein OS=Escherichia coli (strain B / BL21-DE3) OX=469008 GN=ECBD_2004 PE=4 SV=1	1	5	5	5	4	4	5	4	4	58.9	12.291	223310000	155590000	219960000	31901000	22227000	31423000
tr|A0A140N8V8|A0A140N8V8_ECOBD Glycosyl transferase group 1 OS=Escherichia coli (strain B / BL21-DE3) OX=469008 GN=ECBD_1624 PE=4 SV=1	>tr|A0A140N8V8|A0A140N8V8_ECOBD Glycosyl transferase group 1 OS=Escherichia coli (strain B / BL21-DE3) OX=469008 GN=ECBD_1624 PE=4 SV=1	1	19	19	16	19	15	16	19	15	62.7	42.405	1655100000	1588100000	1251500000	78814000	75622000	59594000
tr|A0A140N8W0|A0A140N8W0_ECOBD Macrolide export ATP-binding/permease protein MacB OS=Escherichia coli (strain B / BL21-DE3) OX=469008 GN=macB PE=3 SV=1	>tr|A0A140N8W0|A0A140N8W0_ECOBD Macrolide export ATP-binding/permease protein MacB OS=Escherichia coli (strain B / BL21-DE3) OX=469008 GN=macB PE=3 SV=1	1	17	17	14	12	12	14	12	12	33.8	70.686	236200000	237530000	208100000	8145000	8190600	7175900
tr|A0A140N8W1|A0A140N8W1_ECOBD Signal peptidase I OS=Escherichia coli (strain B / BL21-DE3) OX=469008 GN=ECBD_1113 PE=3 SV=1	>tr|A0A140N8W1|A0A140N8W1_ECOBD Signal peptidase I OS=Escherichia coli (strain B / BL21-DE3) OX=469008 GN=ECBD_1113 PE=3 SV=1	1	18	18	17	18	18	17	18	18	51.9	35.946	3194600000	3375200000	4154400000	228190000	241090000	296740000
tr|A0A140N8W2|A0A140N8W2_ECOBD Diguanylate phosphodiesterase OS=Escherichia coli (strain B / BL21-DE3) OX=469008 GN=ECBD_2459 PE=4 SV=1	>tr|A0A140N8W2|A0A140N8W2_ECOBD Diguanylate phosphodiesterase OS=Escherichia coli (strain B / BL21-DE3) OX=469008 GN=ECBD_2459 PE=4 SV=1	1	3	3	1	2	0	1	2	0	6.9	45.265	12906000	35697000	0	614580	1699800	0
tr|A0A140N8W3|A0A140N8W3_ECOBD Ion-translocating oxidoreductase complex subunit D OS=Escherichia coli (strain B / BL21-DE3) OX=469008 GN=rsxD PE=3 SV=1	>tr|A0A140N8W3|A0A140N8W3_ECOBD Ion-translocating oxidoreductase complex subunit D OS=Escherichia coli (strain B / BL21-DE3) OX=469008 GN=rsxD PE=3 SV=1	1	1	1	1	1	1	1	1	1	3.1	38.124	11191000	10545000	8421500	2238300	2109000	1684300
tr|A0A140N8W6|A0A140N8W6_ECOBD Bifunctional protein Aas OS=Escherichia coli (strain B / BL21-DE3) OX=469008 GN=aas PE=3 SV=1	>tr|A0A140N8W6|A0A140N8W6_ECOBD Bifunctional protein Aas OS=Escherichia coli (strain B / BL21-DE3) OX=469008 GN=aas PE=3 SV=1	1	28	28	20	26	22	20	26	22	41.3	80.681	769840000	882550000	652750000	18776000	21526000	15921000
tr|A0A140N8W9|A0A140N8W9_ECOBD NAD-dependent epimerase/dehydratase OS=Escherichia coli (strain B / BL21-DE3) OX=469008 GN=ECBD_2725 PE=4 SV=1	>tr|A0A140N8W9|A0A140N8W9_ECOBD NAD-dependent epimerase/dehydratase OS=Escherichia coli (strain B / BL21-DE3) OX=469008 GN=ECBD_2725 PE=4 SV=1	1	9	9	6	9	9	6	9	9	21	53.734	99823000	115840000	125910000	3697100	4290500	4663300
tr|A0A140N8X1|A0A140N8X1_ECOBD PTS system, maltose and glucose-specific IIBC subunit OS=Escherichia coli (strain B / BL21-DE3) OX=469008 GN=ECBD_2024 PE=4 SV=1	>tr|A0A140N8X1|A0A140N8X1_ECOBD PTS system, maltose and glucose-specific IIBC subunit OS=Escherichia coli (strain B / BL21-DE3) OX=469008 GN=ECBD_2024 PE=4 SV=1	1	3	3	2	3	0	2	3	0	6	56.622	2193300	18760000	0	156670	1340000	0
tr|A0A140N8X2|A0A140N8X2_ECOBD Two component transcriptional regulator, winged helix family OS=Escherichia coli (strain B / BL21-DE3) OX=469008 GN=ECBD_2469 PE=4 SV=1	>tr|A0A140N8X2|A0A140N8X2_ECOBD Two component transcriptional regulator, winged helix family OS=Escherichia coli (strain B / BL21-DE3) OX=469008 GN=ECBD_2469 PE=4 SV=1	1	4	4	2	4	1	2	4	1	22.4	25.535	14800000	36236000	9342600	1233300	3019600	778550
tr|A0A140N8X3|A0A140N8X3_ECOBD GTPase Era OS=Escherichia coli (strain B / BL21-DE3) OX=469008 GN=era PE=3 SV=1	>tr|A0A140N8X3|A0A140N8X3_ECOBD GTPase Era OS=Escherichia coli (strain B / BL21-DE3) OX=469008 GN=era PE=3 SV=1	1	5	5	2	5	1	2	5	1	24.6	33.81	11033000	162090000	2613800	788110	11578000	186700
tr|A0A140N8X9|A0A140N8X9_ECOBD Serine hydroxymethyltransferase OS=Escherichia coli (strain B / BL21-DE3) OX=469008 GN=glyA PE=3 SV=1	>tr|A0A140N8X9|A0A140N8X9_ECOBD Serine hydroxymethyltransferase OS=Escherichia coli (strain B / BL21-DE3) OX=469008 GN=glyA PE=3 SV=1	1	12	12	11	11	7	11	11	7	31.2	45.316	123390000	230660000	101300000	5875600	10984000	4823900
tr|A0A140N8Y0|A0A140N8Y0_ECOBD Fumarate hydratase class I OS=Escherichia coli (strain B / BL21-DE3) OX=469008 GN=ECBD_2034 PE=3 SV=1	>tr|A0A140N8Y0|A0A140N8Y0_ECOBD Fumarate hydratase class I OS=Escherichia coli (strain B / BL21-DE3) OX=469008 GN=ECBD_2034 PE=3 SV=1	1	15	9	8	14	9	4	9	5	32.5	60.298	114670000	308490000	82535000	3185300	8569100	2292600
tr|A0A140N8Y8|A0A140N8Y8_ECOBD NAD(P) transhydrogenase subunit beta OS=Escherichia coli (strain B / BL21-DE3) OX=469008 GN=ECBD_2044 PE=3 SV=1	>tr|A0A140N8Y8|A0A140N8Y8_ECOBD NAD(P) transhydrogenase subunit beta OS=Escherichia coli (strain B / BL21-DE3) OX=469008 GN=ECBD_2044 PE=3 SV=1	1	11	11	11	11	11	11	11	11	33.8	48.722	2853500000	2902400000	3252700000	219500000	223260000	250210000
tr|A0A140N8Z2|A0A140N8Z2_ECOBD N-acetylmuramoyl-L-alanine amidase OS=Escherichia coli (strain B / BL21-DE3) OX=469008 GN=ECBD_0908 PE=4 SV=1	>tr|A0A140N8Z2|A0A140N8Z2_ECOBD N-acetylmuramoyl-L-alanine amidase OS=Escherichia coli (strain B / BL21-DE3) OX=469008 GN=ECBD_0908 PE=4 SV=1	1	1	1	0	1	1	0	1	1	2.2	45.634	0	5455600	2647200	0	227320	110300
tr|A0A140N8Z8|A0A140N8Z8_ECOBD Lipid A biosynthesis myristoyltransferase OS=Escherichia coli (strain B / BL21-DE3) OX=469008 GN=lpxM PE=3 SV=1	>tr|A0A140N8Z8|A0A140N8Z8_ECOBD Lipid A biosynthesis myristoyltransferase OS=Escherichia coli (strain B / BL21-DE3) OX=469008 GN=lpxM PE=3 SV=1	1	12	12	10	10	8	10	10	8	38.4	37.41	658690000	477050000	401650000	47049000	34075000	28689000
tr|A0A140N8Z9|A0A140N8Z9_ECOBD Diguanylate cyclase OS=Escherichia coli (strain B / BL21-DE3) OX=469008 GN=ECBD_1858 PE=4 SV=1	>tr|A0A140N8Z9|A0A140N8Z9_ECOBD Diguanylate cyclase OS=Escherichia coli (strain B / BL21-DE3) OX=469008 GN=ECBD_1858 PE=4 SV=1	1	16	16	13	14	14	13	14	14	39.5	56.586	244060000	432270000	385880000	9386900	16626000	14842000
tr|A0A140N901|A0A140N901_ECOBD L-fucose mutarotase OS=Escherichia coli (strain B / BL21-DE3) OX=469008 GN=fucU PE=3 SV=1	>tr|A0A140N901|A0A140N901_ECOBD L-fucose mutarotase OS=Escherichia coli (strain B / BL21-DE3) OX=469008 GN=fucU PE=3 SV=1	1	1	1	0	1	0	0	1	0	8.6	15.473	0	5543800	0	0	1108800	0
tr|A0A140N903|A0A140N903_ECOBD PTS system, glucose-specific IIBC subunit OS=Escherichia coli (strain B / BL21-DE3) OX=469008 GN=ECBD_2500 PE=4 SV=1	>tr|A0A140N903|A0A140N903_ECOBD PTS system, glucose-specific IIBC subunit OS=Escherichia coli (strain B / BL21-DE3) OX=469008 GN=ECBD_2500 PE=4 SV=1	1	13	13	13	13	13	13	13	13	31	50.676	2207600000	1160000000	2190300000	137970000	72499000	136890000
tr|A0A140N906|A0A140N906_ECOBD RNA-directed DNA polymerase OS=Escherichia coli (strain B / BL21-DE3) OX=469008 GN=ECBD_2766 PE=4 SV=1	>tr|A0A140N906|A0A140N906_ECOBD RNA-directed DNA polymerase OS=Escherichia coli (strain B / BL21-DE3) OX=469008 GN=ECBD_2766 PE=4 SV=1	1	5	5	0	4	1	0	4	1	16.2	36.423	0	10578000	0	0	528900	0
tr|A0A140N908|A0A140N908_ECOBD Lytic murein transglycosylase B OS=Escherichia coli (strain B / BL21-DE3) OX=469008 GN=ECBD_1024 PE=4 SV=1	>tr|A0A140N908|A0A140N908_ECOBD Lytic murein transglycosylase B OS=Escherichia coli (strain B / BL21-DE3) OX=469008 GN=ECBD_1024 PE=4 SV=1	1	8	8	6	7	6	6	7	6	39.3	40.325	373190000	399780000	307480000	28707000	30753000	23652000
tr|A0A140N913|A0A140N913_ECOBD 3-oxoacyl-[acyl-carrier-protein] synthase 3 OS=Escherichia coli (strain B / BL21-DE3) OX=469008 GN=fabH PE=3 SV=1	>tr|A0A140N913|A0A140N913_ECOBD 3-oxoacyl-[acyl-carrier-protein] synthase 3 OS=Escherichia coli (strain B / BL21-DE3) OX=469008 GN=fabH PE=3 SV=1	1	3	3	1	3	1	1	3	1	16.1	33.546	47166000	66005000	17260000	3144400	4400300	1150700
tr|A0A140N914|A0A140N914_ECOBD Nitroreductase OS=Escherichia coli (strain B / BL21-DE3) OX=469008 GN=ECBD_1879 PE=4 SV=1	>tr|A0A140N914|A0A140N914_ECOBD Nitroreductase OS=Escherichia coli (strain B / BL21-DE3) OX=469008 GN=ECBD_1879 PE=4 SV=1	1	3	3	0	2	1	0	2	1	20.2	20.059	0	21475000	5607600	0	2386100	623070
tr|A0A140N916|A0A140N916_ECOBD Uncharacterized protein OS=Escherichia coli (strain B / BL21-DE3) OX=469008 GN=ECBD_2776 PE=4 SV=1	>tr|A0A140N916|A0A140N916_ECOBD Uncharacterized protein OS=Escherichia coli (strain B / BL21-DE3) OX=469008 GN=ECBD_2776 PE=4 SV=1	1	2	2	1	0	2	1	0	2	20.9	12.407	5026300	0	20049000	837720	0	3341500
tr|A0A140N917|A0A140N917_ECOBD Drug resistance transporter, EmrB/QacA subfamily OS=Escherichia coli (strain B / BL21-DE3) OX=469008 GN=ECBD_1034 PE=3 SV=1	>tr|A0A140N917|A0A140N917_ECOBD Drug resistance transporter, EmrB/QacA subfamily OS=Escherichia coli (strain B / BL21-DE3) OX=469008 GN=ECBD_1034 PE=3 SV=1	1	1	1	0	1	1	0	1	1	2.3	55.624	0	19931000	6217900	0	3321800	1036300
tr|A0A140N919|A0A140N919_ECOBD Uncharacterized protein OS=Escherichia coli (strain B / BL21-DE3) OX=469008 GN=ECBD_1173 PE=4 SV=1	>tr|A0A140N919|A0A140N919_ECOBD Uncharacterized protein OS=Escherichia coli (strain B / BL21-DE3) OX=469008 GN=ECBD_1173 PE=4 SV=1	1	12	12	10	12	11	10	12	11	72.3	22.176	2036300000	1992000000	2336900000	169690000	166000000	194740000
tr|A0A140N923|A0A140N923_ECOBD Iron-sulfur cluster assembly scaffold protein IscU OS=Escherichia coli (strain B / BL21-DE3) OX=469008 GN=ECBD_1155 PE=3 SV=1	>tr|A0A140N923|A0A140N923_ECOBD Iron-sulfur cluster assembly scaffold protein IscU OS=Escherichia coli (strain B / BL21-DE3) OX=469008 GN=ECBD_1155 PE=3 SV=1	1	1	1	1	0	0	1	0	0	8.6	13.848	7904400	0	0	988050	0	0
tr|A0A140N924|A0A140N924_ECOBD Flagellar P-ring protein OS=Escherichia coli (strain B / BL21-DE3) OX=469008 GN=flgI PE=3 SV=1	>tr|A0A140N924|A0A140N924_ECOBD Flagellar P-ring protein OS=Escherichia coli (strain B / BL21-DE3) OX=469008 GN=flgI PE=3 SV=1	1	12	12	9	12	11	9	12	11	42.2	38.169	583500000	747190000	960730000	38900000	49813000	64048000
tr|A0A140N929|A0A140N929_ECOBD Transcriptional regulator, IclR family OS=Escherichia coli (strain B / BL21-DE3) OX=469008 GN=ECBD_1813 PE=4 SV=1	>tr|A0A140N929|A0A140N929_ECOBD Transcriptional regulator, IclR family OS=Escherichia coli (strain B / BL21-DE3) OX=469008 GN=ECBD_1813 PE=4 SV=1	1	4	4	1	2	1	1	2	1	17.1	30.029	2759400	5348400	0	153300	297140	0
tr|A0A140N930|A0A140N930_ECOBD Uncharacterized protein OS=Escherichia coli (strain B / BL21-DE3) OX=469008 GN=ECBD_1183 PE=4 SV=1	>tr|A0A140N930|A0A140N930_ECOBD Uncharacterized protein OS=Escherichia coli (strain B / BL21-DE3) OX=469008 GN=ECBD_1183 PE=4 SV=1	1	1	1	0	1	1	0	1	1	23.8	7.4615	0	9814000	0	0	2453500	0
tr|A0A140N932|A0A140N932_ECOBD CTP synthase OS=Escherichia coli (strain B / BL21-DE3) OX=469008 GN=pyrG PE=3 SV=1	>tr|A0A140N932|A0A140N932_ECOBD CTP synthase OS=Escherichia coli (strain B / BL21-DE3) OX=469008 GN=pyrG PE=3 SV=1	1	21	21	9	19	8	9	19	8	45.3	60.373	79098000	429270000	41991000	2636600	14309000	1399700
tr|A0A140N935|A0A140N935_ECOBD Peptidoglycan-binding LysM OS=Escherichia coli (strain B / BL21-DE3) OX=469008 GN=ECBD_1054 PE=4 SV=1	>tr|A0A140N935|A0A140N935_ECOBD Peptidoglycan-binding LysM OS=Escherichia coli (strain B / BL21-DE3) OX=469008 GN=ECBD_1054 PE=4 SV=1	1	16	16	16	15	16	16	15	16	89.3	16.036	15237000000	6933000000	15442000000	1269700000	577750000	1286800000
tr|A0A140N936|A0A140N936_ECOBD PTS system, mannose/fructose/sorbose family, IIC subunit OS=Escherichia coli (strain B / BL21-DE3) OX=469008 GN=ECBD_1823 PE=4 SV=1	>tr|A0A140N936|A0A140N936_ECOBD PTS system, mannose/fructose/sorbose family, IIC subunit OS=Escherichia coli (strain B / BL21-DE3) OX=469008 GN=ECBD_1823 PE=4 SV=1	1	2	2	2	2	2	2	2	2	11.7	27.635	271290000	178080000	246400000	90431000	59361000	82133000
tr|A0A140N937|A0A140N937_ECOBD Transcriptional regulator, GntR family OS=Escherichia coli (strain B / BL21-DE3) OX=469008 GN=ECBD_2099 PE=4 SV=1	>tr|A0A140N937|A0A140N937_ECOBD Transcriptional regulator, GntR family OS=Escherichia coli (strain B / BL21-DE3) OX=469008 GN=ECBD_2099 PE=4 SV=1	1	2	2	0	2	0	0	2	0	11	26.565	0	13786000	0	0	1253300	0
tr|A0A140N942|A0A140N942_ECOBD GTPase Der OS=Escherichia coli (strain B / BL21-DE3) OX=469008 GN=der PE=3 SV=1	>tr|A0A140N942|A0A140N942_ECOBD GTPase Der OS=Escherichia coli (strain B / BL21-DE3) OX=469008 GN=der PE=3 SV=1	1	19	19	7	18	4	7	18	4	47.3	55.035	49903000	366300000	15141000	1848200	13567000	560790
tr|A0A140N944|A0A140N944_ECOBD ParB domain protein nuclease OS=Escherichia coli (strain B / BL21-DE3) OX=469008 GN=ECBD_1064 PE=3 SV=1	>tr|A0A140N944|A0A140N944_ECOBD ParB domain protein nuclease OS=Escherichia coli (strain B / BL21-DE3) OX=469008 GN=ECBD_1064 PE=3 SV=1	1	7	7	5	5	2	5	5	2	31.5	34.062	121740000	83209000	21518000	7160900	4894700	1265800
tr|A0A140N947|A0A140N947_ECOBD Uncharacterized protein OS=Escherichia coli (strain B / BL21-DE3) OX=469008 GN=ECBD_1919 PE=4 SV=1	>tr|A0A140N947|A0A140N947_ECOBD Uncharacterized protein OS=Escherichia coli (strain B / BL21-DE3) OX=469008 GN=ECBD_1919 PE=4 SV=1	1	3	3	3	3	3	3	3	3	15.7	20.367	299110000	135190000	301520000	74778000	33798000	75380000
tr|A0A140N950|A0A140N950_ECOBD Uncharacterized protein OS=Escherichia coli (strain B / BL21-DE3) OX=469008 GN=ECBD_2807 PE=4 SV=1	>tr|A0A140N950|A0A140N950_ECOBD Uncharacterized protein OS=Escherichia coli (strain B / BL21-DE3) OX=469008 GN=ECBD_2807 PE=4 SV=1	1	1	1	1	0	0	1	0	0	19	5.031	0	0	0	0	0	0
tr|A0A140N953|A0A140N953_ECOBD YecA family protein OS=Escherichia coli (strain B / BL21-DE3) OX=469008 GN=ECBD_1732 PE=3 SV=1	>tr|A0A140N953|A0A140N953_ECOBD YecA family protein OS=Escherichia coli (strain B / BL21-DE3) OX=469008 GN=ECBD_1732 PE=3 SV=1	1	3	2	1	3	2	1	2	1	14.5	25.039	9958200	25959000	5506800	1106500	2884400	611860
tr|A0A140N955|A0A140N955_ECOBD Uncharacterized protein OS=Escherichia coli (strain B / BL21-DE3) OX=469008 GN=ECBD_1074 PE=4 SV=1	>tr|A0A140N955|A0A140N955_ECOBD Uncharacterized protein OS=Escherichia coli (strain B / BL21-DE3) OX=469008 GN=ECBD_1074 PE=4 SV=1	1	8	8	6	5	7	6	5	7	24.5	47.127	141460000	93143000	178590000	8321100	5479000	10505000
tr|A0A140N956|A0A140N956_ECOBD Glucans biosynthesis glucosyltransferase H OS=Escherichia coli (strain B / BL21-DE3) OX=469008 GN=mdoH PE=3 SV=1	>tr|A0A140N956|A0A140N956_ECOBD Glucans biosynthesis glucosyltransferase H OS=Escherichia coli (strain B / BL21-DE3) OX=469008 GN=mdoH PE=3 SV=1	1	28	28	24	24	22	24	24	22	38.5	95.769	2216000000	1734400000	1606600000	59893000	46876000	43421000
tr|A0A140N958|A0A140N958_ECOBD Uncharacterized protein OS=Escherichia coli (strain B / BL21-DE3) OX=469008 GN=ECBD_1214 PE=4 SV=1	>tr|A0A140N958|A0A140N958_ECOBD Uncharacterized protein OS=Escherichia coli (strain B / BL21-DE3) OX=469008 GN=ECBD_1214 PE=4 SV=1	1	10	10	9	9	7	9	9	7	37.3	31.46	164330000	202940000	133130000	16433000	20294000	13313000
tr|A0A140N962|A0A140N962_ECOBD Inner-membrane translocator OS=Escherichia coli (strain B / BL21-DE3) OX=469008 GN=ECBD_1742 PE=3 SV=1	>tr|A0A140N962|A0A140N962_ECOBD Inner-membrane translocator OS=Escherichia coli (strain B / BL21-DE3) OX=469008 GN=ECBD_1742 PE=3 SV=1	1	4	4	3	2	3	3	2	3	11.3	34.211	47491000	26626000	50972000	5276800	2958400	5663500
tr|A0A140N963|A0A140N963_ECOBD Uncharacterized protein OS=Escherichia coli (strain B / BL21-DE3) OX=469008 GN=ECBD_1195 PE=4 SV=1	>tr|A0A140N963|A0A140N963_ECOBD Uncharacterized protein OS=Escherichia coli (strain B / BL21-DE3) OX=469008 GN=ECBD_1195 PE=4 SV=1	1	6	6	4	5	5	4	5	5	17.6	39.194	144280000	81958000	95465000	13116000	7450700	8678600
tr|A0A140N967|A0A140N967_ECOBD Uncharacterized protein OS=Escherichia coli (strain B / BL21-DE3) OX=469008 GN=ECBD_1084 PE=4 SV=1	>tr|A0A140N967|A0A140N967_ECOBD Uncharacterized protein OS=Escherichia coli (strain B / BL21-DE3) OX=469008 GN=ECBD_1084 PE=4 SV=1	1	1	1	0	0	1	0	0	1	8.3	13.204	0	0	21462000	0	0	4292300
tr|A0A140N969|A0A140N969_ECOBD Phospho-2-dehydro-3-deoxyheptonate aldolase OS=Escherichia coli (strain B / BL21-DE3) OX=469008 GN=ECBD_1941 PE=3 SV=1	>tr|A0A140N969|A0A140N969_ECOBD Phospho-2-dehydro-3-deoxyheptonate aldolase OS=Escherichia coli (strain B / BL21-DE3) OX=469008 GN=ECBD_1941 PE=3 SV=1	1	3	3	1	3	1	1	3	1	8.9	38.735	105810000	82540000	106850000	6224400	4855300	6285200
tr|A0A140N973|A0A140N973_ECOBD Transcriptional regulator, DeoR family OS=Escherichia coli (strain B / BL21-DE3) OX=469008 GN=ECBD_0989 PE=4 SV=1	>tr|A0A140N973|A0A140N973_ECOBD Transcriptional regulator, DeoR family OS=Escherichia coli (strain B / BL21-DE3) OX=469008 GN=ECBD_0989 PE=4 SV=1	1	2	2	1	2	1	1	2	1	8.2	27.406	12567000	10252000	3577400	966710	788600	275180
tr|A0A140N974|A0A140N974_ECOBD Biofilm PGA synthesis protein PgaA OS=Escherichia coli (strain B / BL21-DE3) OX=469008 GN=ECBD_2570 PE=4 SV=1	>tr|A0A140N974|A0A140N974_ECOBD Biofilm PGA synthesis protein PgaA OS=Escherichia coli (strain B / BL21-DE3) OX=469008 GN=ECBD_2570 PE=4 SV=1	1	2	2	2	0	0	2	0	0	2.4	92.206	10062000	0	0	218730	0	0
tr|A0A140N977|A0A140N977_ECOBD Putative lipoprotein OS=Escherichia coli (strain B / BL21-DE3) OX=469008 GN=ECBD_1094 PE=4 SV=1	>tr|A0A140N977|A0A140N977_ECOBD Putative lipoprotein OS=Escherichia coli (strain B / BL21-DE3) OX=469008 GN=ECBD_1094 PE=4 SV=1	1	1	1	0	1	1	0	1	1	13.2	12.59	0	4095200	17153000	0	682530	2858900
tr|A0A140N979|A0A140N979_ECOBD Uncharacterized protein OS=Escherichia coli (strain B / BL21-DE3) OX=469008 GN=ECBD_2837 PE=3 SV=1	>tr|A0A140N979|A0A140N979_ECOBD Uncharacterized protein OS=Escherichia coli (strain B / BL21-DE3) OX=469008 GN=ECBD_2837 PE=3 SV=1	1	1	1	1	1	1	1	1	1	3.4	25.902	511790000	114920000	418340000	85299000	19153000	69723000
tr|A0A140N982|A0A140N982_ECOBD Bifunctional protein PutA OS=Escherichia coli (strain B / BL21-DE3) OX=469008 GN=ECBD_2580 PE=3 SV=1	>tr|A0A140N982|A0A140N982_ECOBD Bifunctional protein PutA OS=Escherichia coli (strain B / BL21-DE3) OX=469008 GN=ECBD_2580 PE=3 SV=1	1	43	43	18	42	21	18	42	21	44.4	143.74	336730000	2149100000	424850000	5520200	35231000	6964700
tr|A0A140N986|A0A140N986_ECOBD Microcompartments protein OS=Escherichia coli (strain B / BL21-DE3) OX=469008 GN=ECBD_1244 PE=4 SV=1	>tr|A0A140N986|A0A140N986_ECOBD Microcompartments protein OS=Escherichia coli (strain B / BL21-DE3) OX=469008 GN=ECBD_1244 PE=4 SV=1	1	7	7	1	1	5	1	1	5	74.7	17.892	14240000	12936000	97648000	1780000	1616900	12206000
tr|A0A140N989|A0A140N989_ECOBD ATP-dependent RNA helicase SrmB OS=Escherichia coli (strain B / BL21-DE3) OX=469008 GN=srmB PE=3 SV=1	>tr|A0A140N989|A0A140N989_ECOBD ATP-dependent RNA helicase SrmB OS=Escherichia coli (strain B / BL21-DE3) OX=469008 GN=srmB PE=3 SV=1	1	9	9	4	7	3	4	7	3	27.3	49.898	37538000	94943000	36126000	1564100	3956000	1505300
tr|A0A140N991|A0A140N991_ECOBD Transaldolase OS=Escherichia coli (strain B / BL21-DE3) OX=469008 GN=tal PE=3 SV=1	>tr|A0A140N991|A0A140N991_ECOBD Transaldolase OS=Escherichia coli (strain B / BL21-DE3) OX=469008 GN=tal PE=3 SV=1	1	2	2	2	1	1	2	1	1	6.3	35.658	6341900	4919600	4755800	288270	223620	216170
tr|A0A140N993|A0A140N993_ECOBD NAD(P)H dehydrogenase (quinone) OS=Escherichia coli (strain B / BL21-DE3) OX=469008 GN=ECBD_2590 PE=3 SV=1	>tr|A0A140N993|A0A140N993_ECOBD NAD(P)H dehydrogenase (quinone) OS=Escherichia coli (strain B / BL21-DE3) OX=469008 GN=ECBD_2590 PE=3 SV=1	1	4	4	4	1	2	4	1	2	23.2	20.845	14342000	4465900	11774000	1434200	446590	1177400
tr|A0A140N996|A0A140N996_ECOBD Aspartate--tRNA ligase OS=Escherichia coli (strain B / BL21-DE3) OX=469008 GN=aspS PE=3 SV=1	>tr|A0A140N996|A0A140N996_ECOBD Aspartate--tRNA ligase OS=Escherichia coli (strain B / BL21-DE3) OX=469008 GN=aspS PE=3 SV=1	1	10	10	4	8	3	4	8	3	20.8	65.913	46222000	126830000	34854000	1320600	3623800	995830
tr|A0A140N998|A0A140N998_ECOBD Ribonuclease 3 OS=Escherichia coli (strain B / BL21-DE3) OX=469008 GN=rnc PE=3 SV=1	>tr|A0A140N998|A0A140N998_ECOBD Ribonuclease 3 OS=Escherichia coli (strain B / BL21-DE3) OX=469008 GN=rnc PE=3 SV=1	1	3	3	3	1	1	3	1	1	11.1	25.55	32385000	0	0	2313200	0	0
tr|A0A140N9A3|A0A140N9A3_ECOBD Cyclopropane-fatty-acyl-phospholipid synthase OS=Escherichia coli (strain B / BL21-DE3) OX=469008 GN=ECBD_1982 PE=4 SV=1	>tr|A0A140N9A3|A0A140N9A3_ECOBD Cyclopropane-fatty-acyl-phospholipid synthase OS=Escherichia coli (strain B / BL21-DE3) OX=469008 GN=ECBD_1982 PE=4 SV=1	1	12	12	4	11	4	4	11	4	34.6	43.909	77711000	196370000	30382000	3532300	8926000	1381000
tr|A0A140N9A4|A0A140N9A4_ECOBD PTS system, glucose subfamily, IIA subunit OS=Escherichia coli (strain B / BL21-DE3) OX=469008 GN=ECBD_1264 PE=4 SV=1	>tr|A0A140N9A4|A0A140N9A4_ECOBD PTS system, glucose subfamily, IIA subunit OS=Escherichia coli (strain B / BL21-DE3) OX=469008 GN=ECBD_1264 PE=4 SV=1	1	10	10	10	8	9	10	8	9	71	18.251	1210200000	725430000	733330000	134460000	80603000	81481000
tr|A0A140N9A7|A0A140N9A7_ECOBD Translational regulator CsrA OS=Escherichia coli (strain B / BL21-DE3) OX=469008 GN=csrA PE=3 SV=1	>tr|A0A140N9A7|A0A140N9A7_ECOBD Translational regulator CsrA OS=Escherichia coli (strain B / BL21-DE3) OX=469008 GN=csrA PE=3 SV=1	1	1	1	1	1	1	1	1	1	11.5	6.8558	155170000	66916000	114210000	77586000	33458000	57105000
tr|A0A140N9B3|A0A140N9B3_ECOBD Lactoylglutathione lyase OS=Escherichia coli (strain B / BL21-DE3) OX=469008 GN=ECBD_1992 PE=3 SV=1	>tr|A0A140N9B3|A0A140N9B3_ECOBD Lactoylglutathione lyase OS=Escherichia coli (strain B / BL21-DE3) OX=469008 GN=ECBD_1992 PE=3 SV=1	1	1	1	1	0	1	1	0	1	5.9	14.92	7140700	0	0	892580	0	0
tr|A0A140N9B6|A0A140N9B6_ECOBD Succinylornithine transaminase OS=Escherichia coli (strain B / BL21-DE3) OX=469008 GN=astC PE=3 SV=1	>tr|A0A140N9B6|A0A140N9B6_ECOBD Succinylornithine transaminase OS=Escherichia coli (strain B / BL21-DE3) OX=469008 GN=astC PE=3 SV=1	1	19	19	19	13	13	19	13	13	63.3	43.655	1671600000	301920000	346420000	72677000	13127000	15062000
tr|A0A140N9C3|A0A140N9C3_ECOBD Glucokinase OS=Escherichia coli (strain B / BL21-DE3) OX=469008 GN=glk PE=3 SV=1	>tr|A0A140N9C3|A0A140N9C3_ECOBD Glucokinase OS=Escherichia coli (strain B / BL21-DE3) OX=469008 GN=glk PE=3 SV=1	1	1	1	1	0	0	1	0	0	2.2	34.723	5742800	0	0	382860	0	0
tr|A0A140N9C4|A0A140N9C4_ECOBD 17 kDa surface antigen OS=Escherichia coli (strain B / BL21-DE3) OX=469008 GN=ECBD_2002 PE=4 SV=1	>tr|A0A140N9C4|A0A140N9C4_ECOBD 17 kDa surface antigen OS=Escherichia coli (strain B / BL21-DE3) OX=469008 GN=ECBD_2002 PE=4 SV=1	1	6	6	5	6	5	5	6	5	70.3	15.601	14309000000	11085000000	14977000000	3577300000	2771300000	3744200000
tr|A0A140N9C7|A0A140N9C7_ECOBD PTS system, lactose/cellobiose family IIB subunit OS=Escherichia coli (strain B / BL21-DE3) OX=469008 GN=ECBD_1907 PE=4 SV=1	>tr|A0A140N9C7|A0A140N9C7_ECOBD PTS system, lactose/cellobiose family IIB subunit OS=Escherichia coli (strain B / BL21-DE3) OX=469008 GN=ECBD_1907 PE=4 SV=1	1	2	2	0	2	1	0	2	1	14.2	11.426	0	0	7163600	0	0	1193900
tr|A0A140N9C9|A0A140N9C9_ECOBD Bis(5'nucleosyl)-tetraphosphatase, ApaH OS=Escherichia coli (strain B / BL21-DE3) OX=469008 GN=ECBD_1802 PE=4 SV=1	>tr|A0A140N9C9|A0A140N9C9_ECOBD Bis(5nucleosyl)-tetraphosphatase, ApaH OS=Escherichia coli (strain B / BL21-DE3) OX=469008 GN=ECBD_1802 PE=4 SV=1	1	1	1	0	1	1	0	1	1	5.5	25.274	0	8206900	6199600	0	820690	619960
tr|A0A140N9D3|A0A140N9D3_ECOBD Phosphotransferase system, phosphocarrier protein HPr OS=Escherichia coli (strain B / BL21-DE3) OX=469008 GN=ECBD_1266 PE=4 SV=1	>tr|A0A140N9D3|A0A140N9D3_ECOBD Phosphotransferase system, phosphocarrier protein HPr OS=Escherichia coli (strain B / BL21-DE3) OX=469008 GN=ECBD_1266 PE=4 SV=1	1	2	2	2	2	2	2	2	2	23.5	9.1193	94382000	34588000	90224000	23595000	8647100	22556000
tr|A0A140N9D4|A0A140N9D4_ECOBD L-2-hydroxyglutarate oxidase LhgO OS=Escherichia coli (strain B / BL21-DE3) OX=469008 GN=lhgO PE=3 SV=1	>tr|A0A140N9D4|A0A140N9D4_ECOBD L-2-hydroxyglutarate oxidase LhgO OS=Escherichia coli (strain B / BL21-DE3) OX=469008 GN=lhgO PE=3 SV=1	1	2	2	1	1	2	1	1	2	4.7	46.059	0	563770000	33441000	0	24512000	1454000
tr|A0A140N9D5|A0A140N9D5_ECOBD Cysteine desulfurase IscS OS=Escherichia coli (strain B / BL21-DE3) OX=469008 GN=iscS PE=3 SV=1	>tr|A0A140N9D5|A0A140N9D5_ECOBD Cysteine desulfurase IscS OS=Escherichia coli (strain B / BL21-DE3) OX=469008 GN=iscS PE=3 SV=1	1	15	15	7	13	6	7	13	6	42.3	45.089	126150000	203760000	61387000	5484900	8859200	2669000
tr|A0A140N9D7|A0A140N9D7_ECOBD Transcriptional regulator, LysR family OS=Escherichia coli (strain B / BL21-DE3) OX=469008 GN=ECBD_2217 PE=4 SV=1	>tr|A0A140N9D7|A0A140N9D7_ECOBD Transcriptional regulator, LysR family OS=Escherichia coli (strain B / BL21-DE3) OX=469008 GN=ECBD_2217 PE=4 SV=1	1	6	6	1	4	1	1	4	1	26.7	33.401	11368000	73417000	5642600	631580	4078700	313480
tr|A0A140N9D9|A0A140N9D9_ECOBD 2,3-bisphosphoglycerate-dependent phosphoglycerate mutase OS=Escherichia coli (strain B / BL21-DE3) OX=469008 GN=gpmA PE=3 SV=1	>tr|A0A140N9D9|A0A140N9D9_ECOBD 2,3-bisphosphoglycerate-dependent phosphoglycerate mutase OS=Escherichia coli (strain B / BL21-DE3) OX=469008 GN=gpmA PE=3 SV=1	1	7	7	6	7	5	6	7	5	37.2	28.556	144420000	281270000	83845000	11109000	21636000	6449600
tr|A0A140N9E0|A0A140N9E0_ECOBD Major facilitator superfamily MFS_1 OS=Escherichia coli (strain B / BL21-DE3) OX=469008 GN=ECBD_1812 PE=4 SV=1	>tr|A0A140N9E0|A0A140N9E0_ECOBD Major facilitator superfamily MFS_1 OS=Escherichia coli (strain B / BL21-DE3) OX=469008 GN=ECBD_1812 PE=4 SV=1	1	1	1	1	1	0	1	1	0	2.6	48.165	6540200	0	0	726690	0	0
tr|A0A140N9E1|A0A140N9E1_ECOBD Ion-translocating oxidoreductase complex subunit E OS=Escherichia coli (strain B / BL21-DE3) OX=469008 GN=rsxE PE=3 SV=1	>tr|A0A140N9E1|A0A140N9E1_ECOBD Ion-translocating oxidoreductase complex subunit E OS=Escherichia coli (strain B / BL21-DE3) OX=469008 GN=rsxE PE=3 SV=1	1	1	1	1	1	0	1	1	0	3.5	24.459	6248900	8930500	0	781110	1116300	0
tr|A0A140N9E3|A0A140N9E3_ECOBD 50S ribosomal protein L35 OS=Escherichia coli (strain B / BL21-DE3) OX=469008 GN=rpmI PE=3 SV=1	>tr|A0A140N9E3|A0A140N9E3_ECOBD 50S ribosomal protein L35 OS=Escherichia coli (strain B / BL21-DE3) OX=469008 GN=rpmI PE=3 SV=1	1	1	1	0	1	1	0	1	1	20	7.2888	0	6905300	18220000	0	6905300	18220000
tr|A0A140N9E5|A0A140N9E5_ECOBD Glutamate--tRNA ligase OS=Escherichia coli (strain B / BL21-DE3) OX=469008 GN=gltX PE=3 SV=1	>tr|A0A140N9E5|A0A140N9E5_ECOBD Glutamate--tRNA ligase OS=Escherichia coli (strain B / BL21-DE3) OX=469008 GN=gltX PE=3 SV=1	1	10	10	3	8	2	3	8	2	24.8	53.815	27247000	69374000	18555000	1089900	2775000	742190
tr|A0A140N9E7|A0A140N9E7_ECOBD ATP-dependent helicase HrpA OS=Escherichia coli (strain B / BL21-DE3) OX=469008 GN=ECBD_2227 PE=4 SV=1	>tr|A0A140N9E7|A0A140N9E7_ECOBD ATP-dependent helicase HrpA OS=Escherichia coli (strain B / BL21-DE3) OX=469008 GN=ECBD_2227 PE=4 SV=1	1	16	16	3	16	3	3	16	3	13.6	148.96	7330200	171670000	14527000	91627	2145800	181580
tr|A0A140N9E8|A0A140N9E8_ECOBD Endopeptidase La OS=Escherichia coli (strain B / BL21-DE3) OX=469008 GN=ECBD_2640 PE=3 SV=1	>tr|A0A140N9E8|A0A140N9E8_ECOBD Endopeptidase La OS=Escherichia coli (strain B / BL21-DE3) OX=469008 GN=ECBD_2640 PE=3 SV=1	1	17	17	14	16	14	14	16	14	35.8	65.832	610920000	437180000	545640000	25455000	18216000	22735000
tr|A0A140N9E9|A0A140N9E9_ECOBD PTS system, mannose/fructose/sorbose family, IID subunit OS=Escherichia coli (strain B / BL21-DE3) OX=469008 GN=ECBD_1822 PE=4 SV=1	>tr|A0A140N9E9|A0A140N9E9_ECOBD PTS system, mannose/fructose/sorbose family, IID subunit OS=Escherichia coli (strain B / BL21-DE3) OX=469008 GN=ECBD_1822 PE=4 SV=1	1	13	13	12	11	11	12	11	11	42	30.955	3456900000	1981900000	3113400000	265910000	152460000	239490000
tr|A0A140N9F0|A0A140N9F0_ECOBD Adenosine deaminase OS=Escherichia coli (strain B / BL21-DE3) OX=469008 GN=add PE=3 SV=1	>tr|A0A140N9F0|A0A140N9F0_ECOBD Adenosine deaminase OS=Escherichia coli (strain B / BL21-DE3) OX=469008 GN=add PE=3 SV=1	1	12	12	11	9	6	11	9	6	62.5	36.397	646400000	354800000	289080000	46171000	25343000	20648000
tr|A0A140N9F1|A0A140N9F1_ECOBD Membrane protein involved in aromatic hydrocarbon degradation OS=Escherichia coli (strain B / BL21-DE3) OX=469008 GN=ECBD_1316 PE=4 SV=1	>tr|A0A140N9F1|A0A140N9F1_ECOBD Membrane protein involved in aromatic hydrocarbon degradation OS=Escherichia coli (strain B / BL21-DE3) OX=469008 GN=ECBD_1316 PE=4 SV=1	1	11	11	10	11	11	10	11	11	43.5	48.541	2147500000	3237500000	2548000000	165190000	249040000	196000000
tr|A0A140N9F2|A0A140N9F2_ECOBD Tol-Pal system protein TolR OS=Escherichia coli (strain B / BL21-DE3) OX=469008 GN=tolR PE=3 SV=1	>tr|A0A140N9F2|A0A140N9F2_ECOBD Tol-Pal system protein TolR OS=Escherichia coli (strain B / BL21-DE3) OX=469008 GN=tolR PE=3 SV=1	1	4	4	4	4	4	4	4	4	29.6	15.382	379940000	338990000	324450000	75989000	67798000	64890000
tr|A0A140N9F5|A0A140N9F5_ECOBD Outer membrane protein assembly factor BamB OS=Escherichia coli (strain B / BL21-DE3) OX=469008 GN=bamB PE=3 SV=1	>tr|A0A140N9F5|A0A140N9F5_ECOBD Outer membrane protein assembly factor BamB OS=Escherichia coli (strain B / BL21-DE3) OX=469008 GN=bamB PE=3 SV=1	1	19	19	17	19	18	17	19	18	80.9	41.857	8570300000	8620500000	8976200000	504130000	507090000	528010000
tr|A0A140N9F7|A0A140N9F7_ECOBD Uncharacterized protein OS=Escherichia coli (strain B / BL21-DE3) OX=469008 GN=ECBD_2032 PE=4 SV=1	>tr|A0A140N9F7|A0A140N9F7_ECOBD Uncharacterized protein OS=Escherichia coli (strain B / BL21-DE3) OX=469008 GN=ECBD_2032 PE=4 SV=1	1	29	29	28	28	28	28	28	28	74.1	54.688	11655000000	7466100000	13948000000	431680000	276520000	516580000
tr|A0A140N9G0|A0A140N9G0_ECOBD Dihydroorotate dehydrogenase (quinone) OS=Escherichia coli (strain B / BL21-DE3) OX=469008 GN=pyrD PE=3 SV=1	>tr|A0A140N9G0|A0A140N9G0_ECOBD Dihydroorotate dehydrogenase (quinone) OS=Escherichia coli (strain B / BL21-DE3) OX=469008 GN=pyrD PE=3 SV=1	1	11	11	9	3	8	9	3	8	35.7	36.774	207320000	41916000	187720000	9423900	1905300	8532800
tr|A0A140N9G2|A0A140N9G2_ECOBD Succinate--CoA ligase [ADP-forming] subunit alpha OS=Escherichia coli (strain B / BL21-DE3) OX=469008 GN=sucD PE=3 SV=1	>tr|A0A140N9G2|A0A140N9G2_ECOBD Succinate--CoA ligase [ADP-forming] subunit alpha OS=Escherichia coli (strain B / BL21-DE3) OX=469008 GN=sucD PE=3 SV=1	1	13	13	13	12	10	13	12	10	56.4	29.777	473030000	770830000	391080000	29564000	48177000	24443000
tr|A0A140N9G6|A0A140N9G6_ECOBD Outer membrane protein assembly factor BamD OS=Escherichia coli (strain B / BL21-DE3) OX=469008 GN=bamD PE=3 SV=1	>tr|A0A140N9G6|A0A140N9G6_ECOBD Outer membrane protein assembly factor BamD OS=Escherichia coli (strain B / BL21-DE3) OX=469008 GN=bamD PE=3 SV=1	1	14	14	12	14	13	12	14	13	64.5	27.829	5851200000	5943000000	6948200000	365700000	371440000	434260000
tr|A0A140N9G9|A0A140N9G9_ECOBD Beta-ketoacyl synthase OS=Escherichia coli (strain B / BL21-DE3) OX=469008 GN=ECBD_1336 PE=3 SV=1	>tr|A0A140N9G9|A0A140N9G9_ECOBD Beta-ketoacyl synthase OS=Escherichia coli (strain B / BL21-DE3) OX=469008 GN=ECBD_1336 PE=3 SV=1	1	8	8	6	7	6	6	7	6	24.4	42.613	81490000	159570000	79507000	5093100	9973100	4969200
tr|A0A140N9H1|A0A140N9H1_ECOBD Beta-barrel assembly-enhancing protease OS=Escherichia coli (strain B / BL21-DE3) OX=469008 GN=bepA PE=3 SV=1	>tr|A0A140N9H1|A0A140N9H1_ECOBD Beta-barrel assembly-enhancing protease OS=Escherichia coli (strain B / BL21-DE3) OX=469008 GN=bepA PE=3 SV=1	1	4	4	1	2	1	1	2	1	7.6	53.907	0	4536900	0	0	226840	0
tr|A0A140N9H6|A0A140N9H6_ECOBD Uncharacterized protein OS=Escherichia coli (strain B / BL21-DE3) OX=469008 GN=ECBD_2042 PE=4 SV=1	>tr|A0A140N9H6|A0A140N9H6_ECOBD Uncharacterized protein OS=Escherichia coli (strain B / BL21-DE3) OX=469008 GN=ECBD_2042 PE=4 SV=1	1	15	15	12	11	12	12	11	12	53.8	33.873	412210000	382320000	582820000	22901000	21240000	32379000
tr|A0A140N9H7|A0A140N9H7_ECOBD ErfK/YbiS/YcfS/YnhG family protein OS=Escherichia coli (strain B / BL21-DE3) OX=469008 GN=ECBD_2670 PE=4 SV=1	>tr|A0A140N9H7|A0A140N9H7_ECOBD ErfK/YbiS/YcfS/YnhG family protein OS=Escherichia coli (strain B / BL21-DE3) OX=469008 GN=ECBD_2670 PE=4 SV=1	1	10	10	3	9	2	3	9	2	21.8	67.84	45518000	142910000	23512000	1820700	5716500	940470
tr|A0A140N9I3|A0A140N9I3_ECOBD Anti-sigma-E factor RseA OS=Escherichia coli (strain B / BL21-DE3) OX=469008 GN=ECBD_1109 PE=3 SV=1	>tr|A0A140N9I3|A0A140N9I3_ECOBD Anti-sigma-E factor RseA OS=Escherichia coli (strain B / BL21-DE3) OX=469008 GN=ECBD_1109 PE=3 SV=1	1	6	6	3	5	5	3	5	5	49.1	24.321	66739000	292810000	265950000	9534200	41829000	37993000
tr|A0A140N9I4|A0A140N9I4_ECOBD Tetraacyldisaccharide 4'-kinase OS=Escherichia coli (strain B / BL21-DE3) OX=469008 GN=lpxK PE=3 SV=1	>tr|A0A140N9I4|A0A140N9I4_ECOBD Tetraacyldisaccharide 4-kinase OS=Escherichia coli (strain B / BL21-DE3) OX=469008 GN=lpxK PE=3 SV=1	1	5	5	4	3	5	4	3	5	23.8	35.589	38406000	81022000	60701000	2400300	5063900	3793800
tr|A0A140N9I5|A0A140N9I5_ECOBD Dihydroneopterin aldolase OS=Escherichia coli (strain B / BL21-DE3) OX=469008 GN=ECBD_1356 PE=4 SV=1	>tr|A0A140N9I5|A0A140N9I5_ECOBD Dihydroneopterin aldolase OS=Escherichia coli (strain B / BL21-DE3) OX=469008 GN=ECBD_1356 PE=4 SV=1	1	3	3	2	0	1	2	0	1	22.5	14.082	17389000	0	0	2173700	0	0
tr|A0A140N9I6|A0A140N9I6_ECOBD ROK family protein OS=Escherichia coli (strain B / BL21-DE3) OX=469008 GN=ECBD_2052 PE=4 SV=1	>tr|A0A140N9I6|A0A140N9I6_ECOBD ROK family protein OS=Escherichia coli (strain B / BL21-DE3) OX=469008 GN=ECBD_2052 PE=4 SV=1	1	4	4	1	2	4	1	2	4	15.8	44.316	7966700	11350000	28805000	419300	597370	1516000
tr|A0A140N9I7|A0A140N9I7_ECOBD 3-ketoacyl-CoA thiolase OS=Escherichia coli (strain B / BL21-DE3) OX=469008 GN=fadI PE=3 SV=1	>tr|A0A140N9I7|A0A140N9I7_ECOBD 3-ketoacyl-CoA thiolase OS=Escherichia coli (strain B / BL21-DE3) OX=469008 GN=fadI PE=3 SV=1	1	20	20	17	20	19	17	20	19	61	46.53	1711200000	1003300000	1257900000	71301000	41805000	52413000
tr|A0A140N9J4|A0A140N9J4_ECOBD Diamine N-acetyltransferase OS=Escherichia coli (strain B / BL21-DE3) OX=469008 GN=ECBD_2062 PE=4 SV=1	>tr|A0A140N9J4|A0A140N9J4_ECOBD Diamine N-acetyltransferase OS=Escherichia coli (strain B / BL21-DE3) OX=469008 GN=ECBD_2062 PE=4 SV=1	1	9	9	8	5	5	8	5	5	54.3	21.887	300530000	116440000	333900000	25044000	9703700	27825000
tr|A0A140N9J5|A0A140N9J5_ECOBD Peptide methionine sulfoxide reductase MsrB OS=Escherichia coli (strain B / BL21-DE3) OX=469008 GN=msrB PE=3 SV=1	>tr|A0A140N9J5|A0A140N9J5_ECOBD Peptide methionine sulfoxide reductase MsrB OS=Escherichia coli (strain B / BL21-DE3) OX=469008 GN=msrB PE=3 SV=1	1	2	2	1	1	1	1	1	1	21.9	15.451	7193800	9660600	13740000	899220	1207600	1717500
tr|A0A140N9J6|A0A140N9J6_ECOBD UPF0115 protein YfcN OS=Escherichia coli (strain B / BL21-DE3) OX=469008 GN=yfcN PE=3 SV=1	>tr|A0A140N9J6|A0A140N9J6_ECOBD UPF0115 protein YfcN OS=Escherichia coli (strain B / BL21-DE3) OX=469008 GN=yfcN PE=3 SV=1	1	1	1	1	1	0	1	1	0	6.6	20.999	7232500	31410000	0	657500	2855500	0
tr|A0A140N9J7|A0A140N9J7_ECOBD Multidrug resistance protein MdtK OS=Escherichia coli (strain B / BL21-DE3) OX=469008 GN=mdtK PE=3 SV=1	>tr|A0A140N9J7|A0A140N9J7_ECOBD Multidrug resistance protein MdtK OS=Escherichia coli (strain B / BL21-DE3) OX=469008 GN=mdtK PE=3 SV=1	1	4	4	3	4	3	3	4	3	10.1	49.461	99408000	171990000	106640000	12426000	21499000	13330000
tr|A0A140N9J9|A0A140N9J9_ECOBD Osmosensitive K channel His kinase sensor OS=Escherichia coli (strain B / BL21-DE3) OX=469008 GN=ECBD_2965 PE=4 SV=1	>tr|A0A140N9J9|A0A140N9J9_ECOBD Osmosensitive K channel His kinase sensor OS=Escherichia coli (strain B / BL21-DE3) OX=469008 GN=ECBD_2965 PE=4 SV=1	1	6	6	3	4	3	3	4	3	9.1	98.674	20683000	22741000	15542000	530330	583090	398500
tr|A0A140N9K1|A0A140N9K1_ECOBD Uncharacterized protein OS=Escherichia coli (strain B / BL21-DE3) OX=469008 GN=ECBD_1129 PE=4 SV=1	>tr|A0A140N9K1|A0A140N9K1_ECOBD Uncharacterized protein OS=Escherichia coli (strain B / BL21-DE3) OX=469008 GN=ECBD_1129 PE=4 SV=1	1	10	10	9	8	8	9	8	8	53.2	27.348	380730000	413970000	418960000	29287000	31844000	32228000
tr|A0A140N9K2|A0A140N9K2_ECOBD Dimethylsulfoxide reductase, chain B OS=Escherichia coli (strain B / BL21-DE3) OX=469008 GN=ECBD_2700 PE=4 SV=1	>tr|A0A140N9K2|A0A140N9K2_ECOBD Dimethylsulfoxide reductase, chain B OS=Escherichia coli (strain B / BL21-DE3) OX=469008 GN=ECBD_2700 PE=4 SV=1	1	4	2	1	2	3	1	2	1	21.5	22.869	16088000	14049000	38925000	1462600	1277200	3538600
tr|A0A140N9K4|A0A140N9K4_ECOBD NADH-quinone oxidoreductase, E subunit OS=Escherichia coli (strain B / BL21-DE3) OX=469008 GN=ECBD_1376 PE=4 SV=1	>tr|A0A140N9K4|A0A140N9K4_ECOBD NADH-quinone oxidoreductase, E subunit OS=Escherichia coli (strain B / BL21-DE3) OX=469008 GN=ECBD_1376 PE=4 SV=1	1	9	9	9	8	9	9	8	9	69.3	18.59	4361800000	3721300000	5993400000	623110000	531620000	856210000
tr|A0A140N9K5|A0A140N9K5_ECOBD Flagellar regulator flk OS=Escherichia coli (strain B / BL21-DE3) OX=469008 GN=ECBD_1338 PE=3 SV=1	>tr|A0A140N9K5|A0A140N9K5_ECOBD Flagellar regulator flk OS=Escherichia coli (strain B / BL21-DE3) OX=469008 GN=ECBD_1338 PE=3 SV=1	1	5	5	1	4	3	1	4	3	15.7	36.668	14457000	37700000	25687000	803140	2094500	1427000
tr|A0A140N9K6|A0A140N9K6_ECOBD Aldehyde Dehydrogenase OS=Escherichia coli (strain B / BL21-DE3) OX=469008 GN=ECBD_1235 PE=4 SV=1	>tr|A0A140N9K6|A0A140N9K6_ECOBD Aldehyde Dehydrogenase OS=Escherichia coli (strain B / BL21-DE3) OX=469008 GN=ECBD_1235 PE=4 SV=1	1	4	4	4	0	2	4	0	2	10.9	49.031	44726000	0	31165000	2484800	0	1731400
tr|A0A140N9L6|A0A140N9L6_ECOBD Outer membrane lipoprotein Blc OS=Escherichia coli (strain B / BL21-DE3) OX=469008 GN=ECBD_2086 PE=3 SV=1	>tr|A0A140N9L6|A0A140N9L6_ECOBD Outer membrane lipoprotein Blc OS=Escherichia coli (strain B / BL21-DE3) OX=469008 GN=ECBD_2086 PE=3 SV=1	1	5	5	3	2	2	3	2	2	27	19.916	47294000	39805000	20180000	4299400	3618600	1834500
tr|A0A140N9L7|A0A140N9L7_ECOBD ROK family protein OS=Escherichia coli (strain B / BL21-DE3) OX=469008 GN=ECBD_2986 PE=4 SV=1	>tr|A0A140N9L7|A0A140N9L7_ECOBD ROK family protein OS=Escherichia coli (strain B / BL21-DE3) OX=469008 GN=ECBD_2986 PE=4 SV=1	1	2	2	1	2	0	1	2	0	6.2	44.541	0	12725000	0	0	508980	0
tr|A0A140N9L8|A0A140N9L8_ECOBD Transcriptional regulator, AraC family OS=Escherichia coli (strain B / BL21-DE3) OX=469008 GN=ECBD_1245 PE=4 SV=1	>tr|A0A140N9L8|A0A140N9L8_ECOBD Transcriptional regulator, AraC family OS=Escherichia coli (strain B / BL21-DE3) OX=469008 GN=ECBD_1245 PE=4 SV=1	1	6	6	5	2	2	5	2	2	23.1	40.159	309190000	21809000	60589000	25766000	1817400	5049000
tr|A0A140N9M5|A0A140N9M5_ECOBD Short-chain dehydrogenase/reductase SDR OS=Escherichia coli (strain B / BL21-DE3) OX=469008 GN=ECBD_1255 PE=4 SV=1	>tr|A0A140N9M5|A0A140N9M5_ECOBD Short-chain dehydrogenase/reductase SDR OS=Escherichia coli (strain B / BL21-DE3) OX=469008 GN=ECBD_1255 PE=4 SV=1	1	15	15	8	15	7	8	15	7	63.5	27.818	274520000	2331700000	161440000	17157000	145730000	10090000
tr|A0A140N9M6|A0A140N9M6_ECOBD Extracellular solute-binding protein family 3 OS=Escherichia coli (strain B / BL21-DE3) OX=469008 GN=ECBD_2996 PE=4 SV=1	>tr|A0A140N9M6|A0A140N9M6_ECOBD Extracellular solute-binding protein family 3 OS=Escherichia coli (strain B / BL21-DE3) OX=469008 GN=ECBD_2996 PE=4 SV=1	1	16	16	11	15	12	11	15	12	67.9	33.375	384520000	929880000	434140000	29579000	71529000	33395000
tr|A0A140N9M9|A0A140N9M9_ECOBD 1,4-dihydroxy-2-naphthoyl-CoA synthase OS=Escherichia coli (strain B / BL21-DE3) OX=469008 GN=menB PE=3 SV=1	>tr|A0A140N9M9|A0A140N9M9_ECOBD 1,4-dihydroxy-2-naphthoyl-CoA synthase OS=Escherichia coli (strain B / BL21-DE3) OX=469008 GN=menB PE=3 SV=1	1	3	3	2	3	1	2	3	1	16.1	31.633	7546600	26249000	3555800	580510	2019200	273530
tr|A0A140N9N0|A0A140N9N0_ECOBD Arginine transporter ATP-binding subunit OS=Escherichia coli (strain B / BL21-DE3) OX=469008 GN=ECBD_2730 PE=4 SV=1	>tr|A0A140N9N0|A0A140N9N0_ECOBD Arginine transporter ATP-binding subunit OS=Escherichia coli (strain B / BL21-DE3) OX=469008 GN=ECBD_2730 PE=4 SV=1	1	6	6	4	5	4	4	5	4	45	27.022	182610000	120530000	187470000	26087000	17218000	26781000
tr|A0A140N9N3|A0A140N9N3_ECOBD Uncharacterized protein OS=Escherichia coli (strain B / BL21-DE3) OX=469008 GN=ECBD_3008 PE=4 SV=1	>tr|A0A140N9N3|A0A140N9N3_ECOBD Uncharacterized protein OS=Escherichia coli (strain B / BL21-DE3) OX=469008 GN=ECBD_3008 PE=4 SV=1	1	4	4	2	2	4	2	2	4	33.1	18.797	41047000	20608000	72318000	4560800	2289800	8035300
tr|A0A140N9N4|A0A140N9N4_ECOBD 5'-deoxynucleotidase YfbR OS=Escherichia coli (strain B / BL21-DE3) OX=469008 GN=yfbR PE=3 SV=1	>tr|A0A140N9N4|A0A140N9N4_ECOBD 5-deoxynucleotidase YfbR OS=Escherichia coli (strain B / BL21-DE3) OX=469008 GN=yfbR PE=3 SV=1	1	1	1	0	0	1	0	0	1	4.5	22.694	0	0	0	0	0	0
tr|A0A140N9N5|A0A140N9N5_ECOBD Phosphoenolpyruvate-protein phosphotransferase OS=Escherichia coli (strain B / BL21-DE3) OX=469008 GN=ECBD_1265 PE=3 SV=1	>tr|A0A140N9N5|A0A140N9N5_ECOBD Phosphoenolpyruvate-protein phosphotransferase OS=Escherichia coli (strain B / BL21-DE3) OX=469008 GN=ECBD_1265 PE=3 SV=1	1	10	10	7	7	7	7	7	7	19.1	63.533	78912000	97623000	36128000	2545600	3149100	1165400
tr|A0A140N9N6|A0A140N9N6_ECOBD Ferredoxin, 2Fe-2S type, ISC system OS=Escherichia coli (strain B / BL21-DE3) OX=469008 GN=ECBD_1159 PE=4 SV=1	>tr|A0A140N9N6|A0A140N9N6_ECOBD Ferredoxin, 2Fe-2S type, ISC system OS=Escherichia coli (strain B / BL21-DE3) OX=469008 GN=ECBD_1159 PE=4 SV=1	1	1	1	0	1	1	0	1	1	10.8	12.331	0	0	0	0	0	0
tr|A0A140N9N7|A0A140N9N7_ECOBD UDP-4-amino-4-deoxy-L-arabinose--oxoglutarate aminotransferase OS=Escherichia coli (strain B / BL21-DE3) OX=469008 GN=arnB PE=3 SV=1	>tr|A0A140N9N7|A0A140N9N7_ECOBD UDP-4-amino-4-deoxy-L-arabinose--oxoglutarate aminotransferase OS=Escherichia coli (strain B / BL21-DE3) OX=469008 GN=arnB PE=3 SV=1	1	13	13	13	11	10	13	11	10	49.3	41.649	834180000	942340000	401180000	55612000	62823000	26746000
tr|A0A140N9N9|A0A140N9N9_ECOBD SmpA/OmlA domain protein OS=Escherichia coli (strain B / BL21-DE3) OX=469008 GN=ECBD_1906 PE=4 SV=1	>tr|A0A140N9N9|A0A140N9N9_ECOBD SmpA/OmlA domain protein OS=Escherichia coli (strain B / BL21-DE3) OX=469008 GN=ECBD_1906 PE=4 SV=1	1	5	5	5	5	5	5	5	5	67	12.021	2676600000	1954300000	4131900000	669150000	488580000	1033000000
tr|A0A140N9P0|A0A140N9P0_ECOBD Phage shock protein C, PspC OS=Escherichia coli (strain B / BL21-DE3) OX=469008 GN=ECBD_2311 PE=4 SV=1	>tr|A0A140N9P0|A0A140N9P0_ECOBD Phage shock protein C, PspC OS=Escherichia coli (strain B / BL21-DE3) OX=469008 GN=ECBD_2311 PE=4 SV=1	1	5	5	3	3	5	3	3	5	34.5	13.586	163250000	126520000	265680000	27209000	21087000	44280000
tr|A0A140N9P1|A0A140N9P1_ECOBD Outer membrane porin OS=Escherichia coli (strain B / BL21-DE3) OX=469008 GN=ECBD_2030 PE=4 SV=1	>tr|A0A140N9P1|A0A140N9P1_ECOBD Outer membrane porin OS=Escherichia coli (strain B / BL21-DE3) OX=469008 GN=ECBD_2030 PE=4 SV=1	1	6	6	0	3	4	0	3	4	13.8	46.573	0	10722000	40241000	0	487350	1829100
tr|A0A140N9P2|A0A140N9P2_ECOBD Endolytic peptidoglycan transglycosylase RlpA OS=Escherichia coli (strain B / BL21-DE3) OX=469008 GN=rlpA PE=3 SV=1	>tr|A0A140N9P2|A0A140N9P2_ECOBD Endolytic peptidoglycan transglycosylase RlpA OS=Escherichia coli (strain B / BL21-DE3) OX=469008 GN=rlpA PE=3 SV=1	1	10	10	7	7	7	7	7	7	27.6	37.5	397030000	446410000	985280000	36094000	40583000	89571000
tr|A0A140N9P3|A0A140N9P3_ECOBD NADH-quinone oxidoreductase OS=Escherichia coli (strain B / BL21-DE3) OX=469008 GN=ECBD_1378 PE=3 SV=1	>tr|A0A140N9P3|A0A140N9P3_ECOBD NADH-quinone oxidoreductase OS=Escherichia coli (strain B / BL21-DE3) OX=469008 GN=ECBD_1378 PE=3 SV=1	1	50	50	48	49	49	48	49	49	74.2	100.23	35125000000	27821000000	39666000000	780540000	618260000	881460000
tr|A0A140N9P4|A0A140N9P4_ECOBD Dual-specificity RNA methyltransferase RlmN OS=Escherichia coli (strain B / BL21-DE3) OX=469008 GN=rlmN PE=3 SV=1	>tr|A0A140N9P4|A0A140N9P4_ECOBD Dual-specificity RNA methyltransferase RlmN OS=Escherichia coli (strain B / BL21-DE3) OX=469008 GN=rlmN PE=3 SV=1	1	8	8	4	6	5	4	6	5	22.9	43.085	67483000	111250000	80407000	3213500	5297900	3828900
tr|A0A140N9Q3|A0A140N9Q3_ECOBD GMP synthase [glutamine-hydrolyzing] OS=Escherichia coli (strain B / BL21-DE3) OX=469008 GN=guaA PE=3 SV=1	>tr|A0A140N9Q3|A0A140N9Q3_ECOBD GMP synthase [glutamine-hydrolyzing] OS=Escherichia coli (strain B / BL21-DE3) OX=469008 GN=guaA PE=3 SV=1	1	4	4	1	4	0	1	4	0	9.1	58.679	0	15228000	0	0	525120	0
tr|A0A140N9Q4|A0A140N9Q4_ECOBD Ribonucleoside-diphosphate reductase OS=Escherichia coli (strain B / BL21-DE3) OX=469008 GN=ECBD_1426 PE=3 SV=1	>tr|A0A140N9Q4|A0A140N9Q4_ECOBD Ribonucleoside-diphosphate reductase OS=Escherichia coli (strain B / BL21-DE3) OX=469008 GN=ECBD_1426 PE=3 SV=1	1	8	8	3	7	0	3	7	0	14.2	85.774	8524600	43729000	0	218580	1121200	0
tr|A0A140N9Q6|A0A140N9Q6_ECOBD Sodium:dicarboxylate symporter OS=Escherichia coli (strain B / BL21-DE3) OX=469008 GN=ECBD_1916 PE=3 SV=1	>tr|A0A140N9Q6|A0A140N9Q6_ECOBD Sodium:dicarboxylate symporter OS=Escherichia coli (strain B / BL21-DE3) OX=469008 GN=ECBD_1916 PE=3 SV=1	1	7	7	6	6	7	6	6	7	19.2	48.691	559130000	616500000	633630000	43010000	47423000	48741000
tr|A0A140N9R3|A0A140N9R3_ECOBD Short chain fatty acid transporter OS=Escherichia coli (strain B / BL21-DE3) OX=469008 GN=ECBD_1436 PE=4 SV=1	>tr|A0A140N9R3|A0A140N9R3_ECOBD Short chain fatty acid transporter OS=Escherichia coli (strain B / BL21-DE3) OX=469008 GN=ECBD_1436 PE=4 SV=1	1	2	2	0	2	0	0	2	0	3.9	47.527	0	22858000	0	0	3265500	0
tr|A0A140N9R4|A0A140N9R4_ECOBD Translation initiation factor IF-3 OS=Escherichia coli (strain B / BL21-DE3) OX=469008 GN=infC PE=3 SV=1	>tr|A0A140N9R4|A0A140N9R4_ECOBD Translation initiation factor IF-3 OS=Escherichia coli (strain B / BL21-DE3) OX=469008 GN=infC PE=3 SV=1	1	9	9	8	8	7	8	8	7	58.9	20.564	291890000	644690000	266010000	36486000	80586000	33251000
tr|A0A140N9R6|A0A140N9R6_ECOBD Exoribonuclease 2 OS=Escherichia coli (strain B / BL21-DE3) OX=469008 GN=rnb PE=3 SV=1	>tr|A0A140N9R6|A0A140N9R6_ECOBD Exoribonuclease 2 OS=Escherichia coli (strain B / BL21-DE3) OX=469008 GN=rnb PE=3 SV=1	1	13	13	5	11	2	5	11	2	23.8	72.475	56118000	123600000	11206000	1700600	3745500	339560
tr|A0A140N9S4|A0A140N9S4_ECOBD NLP/P60 protein OS=Escherichia coli (strain B / BL21-DE3) OX=469008 GN=ECBD_1937 PE=4 SV=1	>tr|A0A140N9S4|A0A140N9S4_ECOBD NLP/P60 protein OS=Escherichia coli (strain B / BL21-DE3) OX=469008 GN=ECBD_1937 PE=4 SV=1	1	1	1	1	1	1	1	1	1	5.8	17.283	8327300	3811900	9094600	925260	423540	1010500
tr|A0A140N9S5|A0A140N9S5_ECOBD Major facilitator superfamily MFS_1 OS=Escherichia coli (strain B / BL21-DE3) OX=469008 GN=ECBD_2781 PE=4 SV=1	>tr|A0A140N9S5|A0A140N9S5_ECOBD Major facilitator superfamily MFS_1 OS=Escherichia coli (strain B / BL21-DE3) OX=469008 GN=ECBD_2781 PE=4 SV=1	1	2	2	1	2	1	1	2	1	4.4	44.32	0	0	2538000	0	0	507600
tr|A0A140N9S7|A0A140N9S7_ECOBD Anaerobic glycerol-3-phosphate dehydrogenase subunit B OS=Escherichia coli (strain B / BL21-DE3) OX=469008 GN=glpB PE=3 SV=1	>tr|A0A140N9S7|A0A140N9S7_ECOBD Anaerobic glycerol-3-phosphate dehydrogenase subunit B OS=Escherichia coli (strain B / BL21-DE3) OX=469008 GN=glpB PE=3 SV=1	1	12	12	9	9	6	9	9	6	41.1	45.324	508230000	245220000	230540000	33882000	16348000	15369000
tr|A0A140N9T2|A0A140N9T2_ECOBD 2,3-dihydroxybenzoate-AMP ligase OS=Escherichia coli (strain B / BL21-DE3) OX=469008 GN=ECBD_3060 PE=4 SV=1	>tr|A0A140N9T2|A0A140N9T2_ECOBD 2,3-dihydroxybenzoate-AMP ligase OS=Escherichia coli (strain B / BL21-DE3) OX=469008 GN=ECBD_3060 PE=4 SV=1	1	1	1	1	1	1	1	1	1	1.5	59.108	12725000	28093000	6727900	578430	1277000	305810
tr|A0A140N9T3|A0A140N9T3_ECOBD Phosphatidylglycerophosphatase OS=Escherichia coli (strain B / BL21-DE3) OX=469008 GN=ECBD_2341 PE=1 SV=1	>tr|A0A140N9T3|A0A140N9T3_ECOBD Phosphatidylglycerophosphatase OS=Escherichia coli (strain B / BL21-DE3) OX=469008 GN=ECBD_2341 PE=1 SV=1	1	4	4	3	4	4	3	4	4	17.3	29.021	42404000	138740000	56841000	3261800	10672000	4372400
tr|A0A140N9T4|A0A140N9T4_ECOBD Binding-protein-dependent transport systems inner membrane component OS=Escherichia coli (strain B / BL21-DE3) OX=469008 GN=ECBD_2792 PE=3 SV=1	>tr|A0A140N9T4|A0A140N9T4_ECOBD Binding-protein-dependent transport systems inner membrane component OS=Escherichia coli (strain B / BL21-DE3) OX=469008 GN=ECBD_2792 PE=3 SV=1	1	2	2	2	2	2	2	2	2	8.2	34.066	20863000	20754000	24023000	2086300	2075400	2402300
tr|A0A140N9T5|A0A140N9T5_ECOBD NAD-dependent malic enzyme OS=Escherichia coli (strain B / BL21-DE3) OX=469008 GN=maeA PE=3 SV=1	>tr|A0A140N9T5|A0A140N9T5_ECOBD NAD-dependent malic enzyme OS=Escherichia coli (strain B / BL21-DE3) OX=469008 GN=maeA PE=3 SV=1	1	6	6	3	6	2	3	6	2	10.8	63.197	26721000	89996000	5540600	989660	3333200	205210
tr|A0A140N9T6|A0A140N9T6_ECOBD Ubiquinone biosynthesis O-methyltransferase OS=Escherichia coli (strain B / BL21-DE3) OX=469008 GN=ubiG PE=3 SV=1;tr|Q4JHR9|Q4JHR9_ECOBD Ubiquinone biosynthesis O-methyltransferase OS=Escherichia coli (strain B / BL21-DE3) OX=469008 GN=ubiG PE=3 SV=1	>tr|A0A140N9T6|A0A140N9T6_ECOBD Ubiquinone biosynthesis O-methyltransferase OS=Escherichia coli (strain B / BL21-DE3) OX=469008 GN=ubiG PE=3 SV=1;>tr|Q4JHR9|Q4JHR9_ECOBD Ubiquinone biosynthesis O-methyltransferase OS=Escherichia coli (strain B / BL21-DE3)	2	8	8	3	7	4	3	7	4	53.3	26.585	37657000	168030000	52521000	2689800	12002000	3751500
tr|A0A140N9U0|A0A140N9U0_ECOBD Two component transcriptional regulator, LuxR family OS=Escherichia coli (strain B / BL21-DE3) OX=469008 GN=ECBD_1467 PE=4 SV=1	>tr|A0A140N9U0|A0A140N9U0_ECOBD Two component transcriptional regulator, LuxR family OS=Escherichia coli (strain B / BL21-DE3) OX=469008 GN=ECBD_1467 PE=4 SV=1	1	2	2	1	2	1	1	2	1	11.2	23.635	12444000	16983000	12079000	1382600	1887000	1342100
tr|A0A140N9U2|A0A140N9U2_ECOBD Short-chain dehydrogenase/reductase SDR OS=Escherichia coli (strain B / BL21-DE3) OX=469008 GN=ECBD_2351 PE=4 SV=1	>tr|A0A140N9U2|A0A140N9U2_ECOBD Short-chain dehydrogenase/reductase SDR OS=Escherichia coli (strain B / BL21-DE3) OX=469008 GN=ECBD_2351 PE=4 SV=1	1	6	6	1	6	0	1	6	0	23.4	27.933	0	36415000	0	0	2601000	0
tr|A0A140N9U3|A0A140N9U3_ECOBD FAD linked oxidase domain protein OS=Escherichia coli (strain B / BL21-DE3) OX=469008 GN=ECBD_1959 PE=4 SV=1	>tr|A0A140N9U3|A0A140N9U3_ECOBD FAD linked oxidase domain protein OS=Escherichia coli (strain B / BL21-DE3) OX=469008 GN=ECBD_1959 PE=4 SV=1	1	42	42	32	35	32	32	35	32	45.5	113.23	1592700000	1385700000	1381400000	28441000	24744000	24668000
tr|A0A140N9U4|A0A140N9U4_ECOBD Nitrate reductase, beta subunit OS=Escherichia coli (strain B / BL21-DE3) OX=469008 GN=ECBD_2171 PE=4 SV=1	>tr|A0A140N9U4|A0A140N9U4_ECOBD Nitrate reductase, beta subunit OS=Escherichia coli (strain B / BL21-DE3) OX=469008 GN=ECBD_2171 PE=4 SV=1	1	16	11	13	12	11	8	9	7	39.9	58.498	315560000	144820000	220000000	10519000	4827200	7333500
tr|A0A140N9U7|A0A140N9U7_ECOBD Uncharacterized protein YdfK OS=Escherichia coli (strain B / BL21-DE3) OX=469008 GN=ECBD_2095 PE=4 SV=1	>tr|A0A140N9U7|A0A140N9U7_ECOBD Uncharacterized protein YdfK OS=Escherichia coli (strain B / BL21-DE3) OX=469008 GN=ECBD_2095 PE=4 SV=1	1	1	1	1	1	1	1	1	1	15.6	8.7782	13482000	8234500	14129000	2246900	1372400	2354900
tr|A0A140N9U8|A0A140N9U8_ECOBD Efflux pump membrane transporter OS=Escherichia coli (strain B / BL21-DE3) OX=469008 GN=ECBD_1220 PE=3 SV=1	>tr|A0A140N9U8|A0A140N9U8_ECOBD Efflux pump membrane transporter OS=Escherichia coli (strain B / BL21-DE3) OX=469008 GN=ECBD_1220 PE=3 SV=1	1	10	10	9	7	6	9	7	6	9.9	113.05	55438000	53946000	49389000	1421500	1383200	1266400
tr|A0A140N9V0|A0A140N9V0_ECOBD ABC transporter related OS=Escherichia coli (strain B / BL21-DE3) OX=469008 GN=ECBD_1477 PE=3 SV=1	>tr|A0A140N9V0|A0A140N9V0_ECOBD ABC transporter related OS=Escherichia coli (strain B / BL21-DE3) OX=469008 GN=ECBD_1477 PE=3 SV=1	1	13	13	6	11	8	6	11	8	33.8	58.693	247060000	401440000	425900000	8823400	14337000	15211000
tr|A0A140N9V3|A0A140N9V3_ECOBD Cationic amino acid ABC transporter, periplasmic binding protein OS=Escherichia coli (strain B / BL21-DE3) OX=469008 GN=ECBD_2812 PE=3 SV=1	>tr|A0A140N9V3|A0A140N9V3_ECOBD Cationic amino acid ABC transporter, periplasmic binding protein OS=Escherichia coli (strain B / BL21-DE3) OX=469008 GN=ECBD_2812 PE=3 SV=1	1	12	12	9	9	9	9	9	9	58.5	27.19	215870000	262290000	173210000	14391000	17486000	11547000
tr|A0A140N9V7|A0A140N9V7_ECOBD Ethanolamine utilisation EutQ family protein OS=Escherichia coli (strain B / BL21-DE3) OX=469008 GN=ECBD_1230 PE=4 SV=1	>tr|A0A140N9V7|A0A140N9V7_ECOBD Ethanolamine utilisation EutQ family protein OS=Escherichia coli (strain B / BL21-DE3) OX=469008 GN=ECBD_1230 PE=4 SV=1	1	7	7	5	4	7	5	4	7	28.3	25.321	81964000	89993000	118050000	8196400	8999300	11805000
tr|A0A140N9V8|A0A140N9V8_ECOBD Pyruvate kinase OS=Escherichia coli (strain B / BL21-DE3) OX=469008 GN=ECBD_1969 PE=3 SV=1	>tr|A0A140N9V8|A0A140N9V8_ECOBD Pyruvate kinase OS=Escherichia coli (strain B / BL21-DE3) OX=469008 GN=ECBD_1969 PE=3 SV=1	1	13	13	6	9	8	6	9	8	27.2	50.729	47772000	49028000	29507000	1769300	1815900	1092800
tr|A0A140N9V9|A0A140N9V9_ECOBD Uncharacterized MFS-type transporter YfcJ OS=Escherichia coli (strain B / BL21-DE3) OX=469008 GN=yfcJ PE=3 SV=1	>tr|A0A140N9V9|A0A140N9V9_ECOBD Uncharacterized MFS-type transporter YfcJ OS=Escherichia coli (strain B / BL21-DE3) OX=469008 GN=yfcJ PE=3 SV=1	1	1	1	1	1	1	1	1	1	2.3	40.479	24410000	18441000	22847000	3051300	2305200	2855800
tr|A0A140N9W2|A0A140N9W2_ECOBD TrkA-N domain protein OS=Escherichia coli (strain B / BL21-DE3) OX=469008 GN=ECBD_2372 PE=4 SV=1	>tr|A0A140N9W2|A0A140N9W2_ECOBD TrkA-N domain protein OS=Escherichia coli (strain B / BL21-DE3) OX=469008 GN=ECBD_2372 PE=4 SV=1	1	1	1	1	1	1	1	1	1	3.8	46.077	17924000	33718000	17719000	1194900	2247900	1181200
tr|A0A140N9W3|A0A140N9W3_ECOBD Malate/L-lactate dehydrogenase OS=Escherichia coli (strain B / BL21-DE3) OX=469008 GN=ECBD_2822 PE=3 SV=1	>tr|A0A140N9W3|A0A140N9W3_ECOBD Malate/L-lactate dehydrogenase OS=Escherichia coli (strain B / BL21-DE3) OX=469008 GN=ECBD_2822 PE=3 SV=1	1	5	5	3	5	1	3	5	1	24.1	38.897	43553000	96127000	10290000	3350200	7394400	791510
tr|A0A140N9X0|A0A140N9X0_ECOBD Ethanolamine utilization protein OS=Escherichia coli (strain B / BL21-DE3) OX=469008 GN=ECBD_1240 PE=4 SV=1	>tr|A0A140N9X0|A0A140N9X0_ECOBD Ethanolamine utilization protein OS=Escherichia coli (strain B / BL21-DE3) OX=469008 GN=ECBD_1240 PE=4 SV=1	1	4	4	3	1	3	3	1	3	14.1	49.498	30002000	2181000	12898000	1666800	121170	716540
tr|A0A140N9X2|A0A140N9X2_ECOBD Sulfatase OS=Escherichia coli (strain B / BL21-DE3) OX=469008 GN=ECBD_1469 PE=4 SV=1	>tr|A0A140N9X2|A0A140N9X2_ECOBD Sulfatase OS=Escherichia coli (strain B / BL21-DE3) OX=469008 GN=ECBD_1469 PE=4 SV=1	1	15	15	12	13	12	12	13	12	37.2	67.295	774110000	645870000	839190000	35187000	29358000	38145000
tr|A0A140N9X6|A0A140N9X6_ECOBD Uncharacterized protein OS=Escherichia coli (strain B / BL21-DE3) OX=469008 GN=ECBD_1250 PE=4 SV=1	>tr|A0A140N9X6|A0A140N9X6_ECOBD Uncharacterized protein OS=Escherichia coli (strain B / BL21-DE3) OX=469008 GN=ECBD_1250 PE=4 SV=1	1	7	7	5	7	7	5	7	7	51.8	20.969	498940000	620790000	654530000	55438000	68977000	72725000
tr|A0A140N9X7|A0A140N9X7_ECOBD Peptidase U32 OS=Escherichia coli (strain B / BL21-DE3) OX=469008 GN=ECBD_2204 PE=4 SV=1	>tr|A0A140N9X7|A0A140N9X7_ECOBD Peptidase U32 OS=Escherichia coli (strain B / BL21-DE3) OX=469008 GN=ECBD_2204 PE=4 SV=1	1	2	2	0	2	0	0	2	0	2.9	72.715	0	4963100	0	0	160100	0
tr|A0A140N9X9|A0A140N9X9_ECOBD Glutaredoxin OS=Escherichia coli (strain B / BL21-DE3) OX=469008 GN=ECBD_1989 PE=3 SV=1	>tr|A0A140N9X9|A0A140N9X9_ECOBD Glutaredoxin OS=Escherichia coli (strain B / BL21-DE3) OX=469008 GN=ECBD_1989 PE=3 SV=1	1	4	4	2	3	4	2	3	4	36.5	12.879	50098000	71269000	142340000	7156800	10181000	20335000
tr|A0A140N9Y3|A0A140N9Y3_ECOBD Transcriptional regulator, LacI family OS=Escherichia coli (strain B / BL21-DE3) OX=469008 GN=ECBD_1507 PE=4 SV=1	>tr|A0A140N9Y3|A0A140N9Y3_ECOBD Transcriptional regulator, LacI family OS=Escherichia coli (strain B / BL21-DE3) OX=469008 GN=ECBD_1507 PE=4 SV=1	1	3	3	2	2	1	2	2	1	9.5	37.47	19374000	21757000	4153900	1019700	1145100	218630
tr|A0A140N9Y5|A0A140N9Y5_ECOBD Binding-protein-dependent transport systems inner membrane component OS=Escherichia coli (strain B / BL21-DE3) OX=469008 GN=ECBD_1479 PE=3 SV=1	>tr|A0A140N9Y5|A0A140N9Y5_ECOBD Binding-protein-dependent transport systems inner membrane component OS=Escherichia coli (strain B / BL21-DE3) OX=469008 GN=ECBD_1479 PE=3 SV=1	1	3	3	2	2	3	2	2	3	11	40.36	24842000	27148000	36000000	1910900	2088300	2769300
tr|A0A140N9Y7|A0A140N9Y7_ECOBD Citrate transporter OS=Escherichia coli (strain B / BL21-DE3) OX=469008 GN=ECBD_1367 PE=4 SV=1	>tr|A0A140N9Y7|A0A140N9Y7_ECOBD Citrate transporter OS=Escherichia coli (strain B / BL21-DE3) OX=469008 GN=ECBD_1367 PE=4 SV=1	1	5	5	2	1	5	2	1	5	8.7	65.871	19458000	13422000	73318000	1024100	706430	3858800
tr|A0A140N9Z0|A0A140N9Z0_ECOBD Uncharacterized protein OS=Escherichia coli (strain B / BL21-DE3) OX=469008 GN=ECBD_2148 PE=4 SV=1	>tr|A0A140N9Z0|A0A140N9Z0_ECOBD Uncharacterized protein OS=Escherichia coli (strain B / BL21-DE3) OX=469008 GN=ECBD_2148 PE=4 SV=1	1	5	5	3	1	3	3	1	3	15	49.531	18523000	4280100	18901000	740930	171200	756030
tr|A0A140N9Z1|A0A140N9Z1_ECOBD Secretion protein HlyD family protein OS=Escherichia coli (strain B / BL21-DE3) OX=469008 GN=ECBD_1999 PE=3 SV=1	>tr|A0A140N9Z1|A0A140N9Z1_ECOBD Secretion protein HlyD family protein OS=Escherichia coli (strain B / BL21-DE3) OX=469008 GN=ECBD_1999 PE=3 SV=1	1	10	10	6	7	5	6	7	5	49.8	31.553	90658000	185630000	166570000	5666100	11602000	10411000
tr|A0A140N9Z5|A0A140N9Z5_ECOBD Cell division protein ZipA OS=Escherichia coli (strain B / BL21-DE3) OX=469008 GN=zipA PE=3 SV=1	>tr|A0A140N9Z5|A0A140N9Z5_ECOBD Cell division protein ZipA OS=Escherichia coli (strain B / BL21-DE3) OX=469008 GN=zipA PE=3 SV=1	1	9	9	9	8	9	9	8	9	41.5	36.494	803000000	908190000	705930000	133830000	151370000	117650000
tr|A0A140N9Z6|A0A140N9Z6_ECOBD Aldehyde Dehydrogenase OS=Escherichia coli (strain B / BL21-DE3) OX=469008 GN=ECBD_2225 PE=3 SV=1	>tr|A0A140N9Z6|A0A140N9Z6_ECOBD Aldehyde Dehydrogenase OS=Escherichia coli (strain B / BL21-DE3) OX=469008 GN=ECBD_2225 PE=3 SV=1	1	5	5	1	4	2	1	4	2	11.9	52.223	0	30669000	3989400	0	1179600	153440
tr|A0A140N9Z7|A0A140N9Z7_ECOBD NADH-quinone oxidoreductase subunit F OS=Escherichia coli (strain B / BL21-DE3) OX=469008 GN=ECBD_1377 PE=3 SV=1	>tr|A0A140N9Z7|A0A140N9Z7_ECOBD NADH-quinone oxidoreductase subunit F OS=Escherichia coli (strain B / BL21-DE3) OX=469008 GN=ECBD_1377 PE=3 SV=1	1	29	29	26	28	28	26	28	28	70.1	49.292	18620000000	17605000000	18203000000	775840000	733530000	758470000
tr|A0A140N9Z8|A0A140N9Z8_ECOBD Phosphocarrier, HPr family OS=Escherichia coli (strain B / BL21-DE3) OX=469008 GN=ECBD_1489 PE=4 SV=1	>tr|A0A140N9Z8|A0A140N9Z8_ECOBD Phosphocarrier, HPr family OS=Escherichia coli (strain B / BL21-DE3) OX=469008 GN=ECBD_1489 PE=4 SV=1	1	6	6	4	4	5	4	4	5	20.2	39.695	79852000	41933000	74048000	4436200	2329600	4113800
tr|A0A140NA00|A0A140NA00_ECOBD Dipeptide and tripeptide permease A OS=Escherichia coli (strain B / BL21-DE3) OX=469008 GN=dtpA PE=3 SV=1	>tr|A0A140NA00|A0A140NA00_ECOBD Dipeptide and tripeptide permease A OS=Escherichia coli (strain B / BL21-DE3) OX=469008 GN=dtpA PE=3 SV=1	1	4	4	3	4	2	3	4	2	9.8	53.991	102250000	105300000	60600000	7865100	8099900	4661600
tr|A0A140NA02|A0A140NA02_ECOBD Nucleoside permease OS=Escherichia coli (strain B / BL21-DE3) OX=469008 GN=ECBD_1280 PE=3 SV=1	>tr|A0A140NA02|A0A140NA02_ECOBD Nucleoside permease OS=Escherichia coli (strain B / BL21-DE3) OX=469008 GN=ECBD_1280 PE=3 SV=1	1	7	7	7	7	6	7	7	6	19.8	43.475	2319000000	1497900000	1911000000	154600000	99857000	127400000
tr|A0A140NA09|A0A140NA09_ECOBD Nitrite transporter OS=Escherichia coli (strain B / BL21-DE3) OX=469008 GN=ECBD_2169 PE=4 SV=1	>tr|A0A140NA09|A0A140NA09_ECOBD Nitrite transporter OS=Escherichia coli (strain B / BL21-DE3) OX=469008 GN=ECBD_2169 PE=4 SV=1	1	2	2	2	2	2	2	2	2	4.8	49.895	32388000	10830000	26262000	2699000	902510	2188500
tr|A0A140NA12|A0A140NA12_ECOBD Outer-membrane lipoprotein LolB OS=Escherichia coli (strain B / BL21-DE3) OX=469008 GN=lolB PE=3 SV=1	>tr|A0A140NA12|A0A140NA12_ECOBD Outer-membrane lipoprotein LolB OS=Escherichia coli (strain B / BL21-DE3) OX=469008 GN=lolB PE=3 SV=1	1	12	12	11	11	11	11	11	11	70.5	23.55	2262400000	2096800000	2268300000	150830000	139790000	151220000
tr|A0A140NA14|A0A140NA14_ECOBD Porin Gram-negative type OS=Escherichia coli (strain B / BL21-DE3) OX=469008 GN=ECBD_2247 PE=4 SV=1;tr|A0A140NAE9|A0A140NAE9_ECOBD Putative outer membrane porin protein OS=Escherichia coli (strain B / BL21-DE3) OX=469008 GN=ECBD_2167 PE=4 SV=1	>tr|A0A140NA14|A0A140NA14_ECOBD Porin Gram-negative type OS=Escherichia coli (strain B / BL21-DE3) OX=469008 GN=ECBD_2247 PE=4 SV=1	2	3	2	1	3	2	0	2	1	6.9	41.205	0	64403000	19400000	0	3788400	1141100
tr|A0A140NA15|A0A140NA15_ECOBD Inner-membrane translocator OS=Escherichia coli (strain B / BL21-DE3) OX=469008 GN=ECBD_1510 PE=3 SV=1	>tr|A0A140NA15|A0A140NA15_ECOBD Inner-membrane translocator OS=Escherichia coli (strain B / BL21-DE3) OX=469008 GN=ECBD_1510 PE=3 SV=1	1	3	3	2	3	3	2	3	3	12.2	35.55	302410000	620920000	381500000	50402000	103490000	63583000
tr|A0A140NA20|A0A140NA20_ECOBD Dihydroxyacetone kinase, DhaK subunit OS=Escherichia coli (strain B / BL21-DE3) OX=469008 GN=ECBD_2422 PE=4 SV=1	>tr|A0A140NA20|A0A140NA20_ECOBD Dihydroxyacetone kinase, DhaK subunit OS=Escherichia coli (strain B / BL21-DE3) OX=469008 GN=ECBD_2422 PE=4 SV=1	1	6	6	3	3	2	3	3	2	17.4	38.215	16009000	44699000	8995700	941700	2629400	529160
tr|A0A140NA21|A0A140NA21_ECOBD Auxin Efflux Carrier OS=Escherichia coli (strain B / BL21-DE3) OX=469008 GN=ECBD_1300 PE=4 SV=1	>tr|A0A140NA21|A0A140NA21_ECOBD Auxin Efflux Carrier OS=Escherichia coli (strain B / BL21-DE3) OX=469008 GN=ECBD_1300 PE=4 SV=1	1	2	2	2	1	1	2	1	1	6.4	33.65	30858000	10707000	45438000	2805300	973370	4130800
tr|A0A140NA26|A0A140NA26_ECOBD Lipopolysaccharide core heptose(II)-phosphate phosphatase OS=Escherichia coli (strain B / BL21-DE3) OX=469008 GN=ais PE=3 SV=1	>tr|A0A140NA26|A0A140NA26_ECOBD Lipopolysaccharide core heptose(II)-phosphate phosphatase OS=Escherichia coli (strain B / BL21-DE3) OX=469008 GN=ais PE=3 SV=1	1	8	8	8	8	7	8	8	7	51.5	22.184	10150000000	10121000000	9226800000	1127800000	1124500000	1025200000
tr|A0A140NA29|A0A140NA29_ECOBD Alanine racemase OS=Escherichia coli (strain B / BL21-DE3) OX=469008 GN=ECBD_2432 PE=3 SV=1	>tr|A0A140NA29|A0A140NA29_ECOBD Alanine racemase OS=Escherichia coli (strain B / BL21-DE3) OX=469008 GN=ECBD_2432 PE=3 SV=1	1	2	2	1	2	2	1	2	2	5.9	38.844	6725000	26200000	32805000	395590	1541200	1929700
tr|A0A140NA31|A0A140NA31_ECOBD Uncharacterized protein OS=Escherichia coli (strain B / BL21-DE3) OX=469008 GN=ECBD_2192 PE=4 SV=1	>tr|A0A140NA31|A0A140NA31_ECOBD Uncharacterized protein OS=Escherichia coli (strain B / BL21-DE3) OX=469008 GN=ECBD_2192 PE=4 SV=1	1	1	1	1	1	1	1	1	1	4.7	15.869	4091100	2378500	3206900	818220	475690	641390
tr|A0A140NA32|A0A140NA32_ECOBD Band 7 protein OS=Escherichia coli (strain B / BL21-DE3) OX=469008 GN=ECBD_3167 PE=4 SV=1	>tr|A0A140NA32|A0A140NA32_ECOBD Band 7 protein OS=Escherichia coli (strain B / BL21-DE3) OX=469008 GN=ECBD_3167 PE=4 SV=1	1	11	11	9	10	9	9	10	9	48.5	33.743	728020000	695850000	978690000	48534000	46390000	65246000
tr|A0A140NA34|A0A140NA34_ECOBD Glycerol-3-phosphate dehydrogenase, anaerobic, C subunit OS=Escherichia coli (strain B / BL21-DE3) OX=469008 GN=ECBD_1417 PE=4 SV=1	>tr|A0A140NA34|A0A140NA34_ECOBD Glycerol-3-phosphate dehydrogenase, anaerobic, C subunit OS=Escherichia coli (strain B / BL21-DE3) OX=469008 GN=ECBD_1417 PE=4 SV=1	1	27	27	23	23	23	23	23	23	72.5	44.136	2331600000	1262300000	2024700000	89677000	48549000	77872000
tr|A0A140NA38|A0A140NA38_ECOBD Nucleoside transporter OS=Escherichia coli (strain B / BL21-DE3) OX=469008 GN=ECBD_1559 PE=4 SV=1	>tr|A0A140NA38|A0A140NA38_ECOBD Nucleoside transporter OS=Escherichia coli (strain B / BL21-DE3) OX=469008 GN=ECBD_1559 PE=4 SV=1	1	1	1	0	1	0	0	1	0	3.3	47.405	0	19342000	0	0	2417700	0
tr|A0A140NA45|A0A140NA45_ECOBD Major facilitator superfamily MFS_1 OS=Escherichia coli (strain B / BL21-DE3) OX=469008 GN=ECBD_3177 PE=4 SV=1	>tr|A0A140NA45|A0A140NA45_ECOBD Major facilitator superfamily MFS_1 OS=Escherichia coli (strain B / BL21-DE3) OX=469008 GN=ECBD_3177 PE=4 SV=1	1	2	2	1	1	2	1	1	2	6.7	43.279	18780000	20041000	9189100	2682800	2863000	1312700
tr|A0A140NA56|A0A140NA56_ECOBD SNARE associated Golgi protein OS=Escherichia coli (strain B / BL21-DE3) OX=469008 GN=ECBD_1342 PE=4 SV=1	>tr|A0A140NA56|A0A140NA56_ECOBD SNARE associated Golgi protein OS=Escherichia coli (strain B / BL21-DE3) OX=469008 GN=ECBD_1342 PE=4 SV=1	1	2	2	2	2	2	2	2	2	6.8	24.51	51728000	101150000	170100000	12932000	25287000	42526000
tr|A0A140NA64|A0A140NA64_ECOBD D-tagatose-1,6-bisphosphate aldolase subunit GatY OS=Escherichia coli (strain B / BL21-DE3) OX=469008 GN=gatY PE=3 SV=1	>tr|A0A140NA64|A0A140NA64_ECOBD D-tagatose-1,6-bisphosphate aldolase subunit GatY OS=Escherichia coli (strain B / BL21-DE3) OX=469008 GN=gatY PE=3 SV=1	1	12	12	9	12	7	9	12	7	44.1	31.101	525750000	479940000	235360000	40442000	36918000	18104000
tr|A0A140NA67|A0A140NA67_ECOBD Phage shock operon rhodanese PspE OS=Escherichia coli (strain B / BL21-DE3) OX=469008 GN=ECBD_2309 PE=4 SV=1	>tr|A0A140NA67|A0A140NA67_ECOBD Phage shock operon rhodanese PspE OS=Escherichia coli (strain B / BL21-DE3) OX=469008 GN=ECBD_2309 PE=4 SV=1	1	1	1	1	0	0	1	0	0	12.5	11.475	0	0	0	0	0	0
tr|A0A140NA68|A0A140NA68_ECOBD Cytochrome c-type protein OS=Escherichia coli (strain B / BL21-DE3) OX=469008 GN=ECBD_1458 PE=4 SV=1	>tr|A0A140NA68|A0A140NA68_ECOBD Cytochrome c-type protein OS=Escherichia coli (strain B / BL21-DE3) OX=469008 GN=ECBD_1458 PE=4 SV=1	1	1	1	1	0	1	1	0	1	4.5	23.1	0	0	0	0	0	0
tr|A0A140NA70|A0A140NA70_ECOBD Cytochrome d ubiquinol oxidase, subunit II OS=Escherichia coli (strain B / BL21-DE3) OX=469008 GN=ECBD_2927 PE=4 SV=1	>tr|A0A140NA70|A0A140NA70_ECOBD Cytochrome d ubiquinol oxidase, subunit II OS=Escherichia coli (strain B / BL21-DE3) OX=469008 GN=ECBD_2927 PE=4 SV=1	1	5	5	4	5	5	4	5	5	10.8	42.453	11734000000	10351000000	16842000000	2933500000	2587700000	4210600000
tr|A0A140NA71|A0A140NA71_ECOBD Polar amino acid ABC transporter, inner membrane subunit OS=Escherichia coli (strain B / BL21-DE3) OX=469008 GN=ECBD_1352 PE=3 SV=1	>tr|A0A140NA71|A0A140NA71_ECOBD Polar amino acid ABC transporter, inner membrane subunit OS=Escherichia coli (strain B / BL21-DE3) OX=469008 GN=ECBD_1352 PE=3 SV=1	1	2	2	1	1	2	1	1	2	8.4	26.869	0	7555400	8798000	0	686860	799820
tr|A0A140NA75|A0A140NA75_ECOBD ABC transporter related OS=Escherichia coli (strain B / BL21-DE3) OX=469008 GN=ECBD_3207 PE=4 SV=1	>tr|A0A140NA75|A0A140NA75_ECOBD ABC transporter related OS=Escherichia coli (strain B / BL21-DE3) OX=469008 GN=ECBD_3207 PE=4 SV=1	1	13	13	10	11	11	10	11	11	21.9	66.015	140550000	206790000	175360000	5405900	7953500	6744700
tr|A0A140NA77|A0A140NA77_ECOBD Gamma-glutamyl-gamma-aminobutyrate hydrolase OS=Escherichia coli (strain B / BL21-DE3) OX=469008 GN=ECBD_2319 PE=4 SV=1	>tr|A0A140NA77|A0A140NA77_ECOBD Gamma-glutamyl-gamma-aminobutyrate hydrolase OS=Escherichia coli (strain B / BL21-DE3) OX=469008 GN=ECBD_2319 PE=4 SV=1	1	3	3	1	2	1	1	2	1	16.1	28.041	0	0	18922000	0	0	2703200
tr|A0A140NA80|A0A140NA80_ECOBD Succinate dehydrogenase flavoprotein subunit OS=Escherichia coli (strain B / BL21-DE3) OX=469008 GN=ECBD_2937 PE=3 SV=1	>tr|A0A140NA80|A0A140NA80_ECOBD Succinate dehydrogenase flavoprotein subunit OS=Escherichia coli (strain B / BL21-DE3) OX=469008 GN=ECBD_2937 PE=3 SV=1	1	33	33	32	33	31	32	33	31	77.2	64.421	20822000000	26389000000	24166000000	650680000	824660000	755190000
tr|A0A140NA83|A0A140NA83_ECOBD Enoyl-[acyl-carrier-protein] reductase [NADH] OS=Escherichia coli (strain B / BL21-DE3) OX=469008 GN=ECBD_2329 PE=1 SV=1	>tr|A0A140NA83|A0A140NA83_ECOBD Enoyl-[acyl-carrier-protein] reductase [NADH] OS=Escherichia coli (strain B / BL21-DE3) OX=469008 GN=ECBD_2329 PE=1 SV=1	1	9	9	7	6	4	7	6	4	35.5	27.864	98203000	209750000	1234300000	7554100	16135000	94950000
tr|A0A140NA84|A0A140NA84_ECOBD Phosphate acetyltransferase OS=Escherichia coli (strain B / BL21-DE3) OX=469008 GN=ECBD_1362 PE=3 SV=1	>tr|A0A140NA84|A0A140NA84_ECOBD Phosphate acetyltransferase OS=Escherichia coli (strain B / BL21-DE3) OX=469008 GN=ECBD_1362 PE=3 SV=1	1	17	17	12	11	6	12	11	6	30.4	77.171	165910000	176060000	75981000	5027500	5335000	2302400
tr|A0A140NA85|A0A140NA85_ECOBD dCTP deaminase OS=Escherichia coli (strain B / BL21-DE3) OX=469008 GN=dcd PE=3 SV=1	>tr|A0A140NA85|A0A140NA85_ECOBD dCTP deaminase OS=Escherichia coli (strain B / BL21-DE3) OX=469008 GN=dcd PE=3 SV=1	1	2	2	1	1	1	1	1	1	13	21.251	1985000	17611000	4222900	220550	1956700	469210
tr|A0A140NA86|A0A140NA86_ECOBD Penicillin-binding protein activator LpoB OS=Escherichia coli (strain B / BL21-DE3) OX=469008 GN=lpoB PE=3 SV=1	>tr|A0A140NA86|A0A140NA86_ECOBD Penicillin-binding protein activator LpoB OS=Escherichia coli (strain B / BL21-DE3) OX=469008 GN=lpoB PE=3 SV=1	1	6	6	5	5	6	5	5	6	46.9	22.515	2551100000	1194400000	3036100000	364440000	170620000	433720000
tr|A0A140NA88|A0A140NA88_ECOBD Cytochrome o ubiquinol oxidase, subunit I OS=Escherichia coli (strain B / BL21-DE3) OX=469008 GN=ECBD_3227 PE=3 SV=1	>tr|A0A140NA88|A0A140NA88_ECOBD Cytochrome o ubiquinol oxidase, subunit I OS=Escherichia coli (strain B / BL21-DE3) OX=469008 GN=ECBD_3227 PE=3 SV=1	1	11	11	9	11	9	9	11	9	17.6	74.367	2176300000	3166500000	2869900000	167410000	243580000	220760000
tr|A0A140NA92|A0A140NA92_ECOBD 3-oxoacyl-[acyl-carrier-protein] synthase 2 OS=Escherichia coli (strain B / BL21-DE3) OX=469008 GN=ECBD_2506 PE=3 SV=1	>tr|A0A140NA92|A0A140NA92_ECOBD 3-oxoacyl-[acyl-carrier-protein] synthase 2 OS=Escherichia coli (strain B / BL21-DE3) OX=469008 GN=ECBD_2506 PE=3 SV=1	1	10	10	8	8	5	8	8	5	48.4	43.045	344230000	425500000	149020000	19124000	23639000	8278900
tr|A0A140NA93|A0A140NA93_ECOBD Integral membrane protein TerC OS=Escherichia coli (strain B / BL21-DE3) OX=469008 GN=ECBD_1592 PE=4 SV=1	>tr|A0A140NA93|A0A140NA93_ECOBD Integral membrane protein TerC OS=Escherichia coli (strain B / BL21-DE3) OX=469008 GN=ECBD_1592 PE=4 SV=1	1	9	9	5	7	4	5	7	4	22.2	59.398	91141000	132170000	62342000	4142800	6007900	2833700
tr|A0A140NA94|A0A140NA94_ECOBD Binding-protein-dependent transport systems inner membrane component OS=Escherichia coli (strain B / BL21-DE3) OX=469008 GN=ECBD_1478 PE=3 SV=1	>tr|A0A140NA94|A0A140NA94_ECOBD Binding-protein-dependent transport systems inner membrane component OS=Escherichia coli (strain B / BL21-DE3) OX=469008 GN=ECBD_1478 PE=3 SV=1	1	2	2	2	1	2	2	1	2	7.6	38.092	7095100	7907600	7858300	645010	718870	714390
tr|A0A140NA98|A0A140NA98_ECOBD Lipopolysaccharide assembly protein B OS=Escherichia coli (strain B / BL21-DE3) OX=469008 GN=lapB PE=3 SV=1	>tr|A0A140NA98|A0A140NA98_ECOBD Lipopolysaccharide assembly protein B OS=Escherichia coli (strain B / BL21-DE3) OX=469008 GN=lapB PE=3 SV=1	1	13	13	11	10	9	11	10	9	42.7	44.531	333000000	341230000	380100000	15857000	16249000	18100000
tr|A0A140NAA1|A0A140NAA1_ECOBD Ribonuclease E OS=Escherichia coli (strain B / BL21-DE3) OX=469008 GN=rne PE=3 SV=1	>tr|A0A140NAA1|A0A140NAA1_ECOBD Ribonuclease E OS=Escherichia coli (strain B / BL21-DE3) OX=469008 GN=rne PE=3 SV=1	1	31	31	28	29	28	28	29	28	37.5	118.29	5335100000	5535500000	4792200000	118560000	123010000	106490000
tr|A0A140NAA3|A0A140NAA3_ECOBD Riboflavin biosynthesis protein RibD OS=Escherichia coli (strain B / BL21-DE3) OX=469008 GN=ECBD_3247 PE=3 SV=1	>tr|A0A140NAA3|A0A140NAA3_ECOBD Riboflavin biosynthesis protein RibD OS=Escherichia coli (strain B / BL21-DE3) OX=469008 GN=ECBD_3247 PE=3 SV=1	1	1	1	0	1	0	0	1	0	4.1	40.266	0	4591700	0	0	208710	0
tr|A0A140NAA6|A0A140NAA6_ECOBD Uncharacterized protein OS=Escherichia coli (strain B / BL21-DE3) OX=469008 GN=ECBD_1392 PE=4 SV=1	>tr|A0A140NAA6|A0A140NAA6_ECOBD Uncharacterized protein OS=Escherichia coli (strain B / BL21-DE3) OX=469008 GN=ECBD_1392 PE=4 SV=1	1	6	6	5	4	6	5	4	6	56.4	11.306	8881300000	1649300000	3643200000	1776300000	329870000	728640000
tr|A0A140NAA9|A0A140NAA9_ECOBD Polysaccharide pyruvyl transferase OS=Escherichia coli (strain B / BL21-DE3) OX=469008 GN=ECBD_1610 PE=4 SV=1	>tr|A0A140NAA9|A0A140NAA9_ECOBD Polysaccharide pyruvyl transferase OS=Escherichia coli (strain B / BL21-DE3) OX=469008 GN=ECBD_1610 PE=4 SV=1	1	2	2	2	1	2	2	1	2	4	47.352	78185000	58793000	58987000	3399400	2556200	2564700
tr|A0A140NAB6|A0A140NAB6_ECOBD Undecaprenyl phosphate-alpha-4-amino-4-deoxy-L-arabinose arabinosyl transferase OS=Escherichia coli (strain B / BL21-DE3) OX=469008 GN=arnT PE=3 SV=1	>tr|A0A140NAB6|A0A140NAB6_ECOBD Undecaprenyl phosphate-alpha-4-amino-4-deoxy-L-arabinose arabinosyl transferase OS=Escherichia coli (strain B / BL21-DE3) OX=469008 GN=arnT PE=3 SV=1	1	8	8	8	8	8	8	8	8	16.4	62.542	860990000	1112600000	766630000	35875000	46360000	31943000
tr|A0A140NAB7|A0A140NAB7_ECOBD Glutamine--tRNA ligase OS=Escherichia coli (strain B / BL21-DE3) OX=469008 GN=glnS PE=1 SV=1	>tr|A0A140NAB7|A0A140NAB7_ECOBD Glutamine--tRNA ligase OS=Escherichia coli (strain B / BL21-DE3) OX=469008 GN=glnS PE=1 SV=1	1	7	7	5	5	1	5	5	1	12.8	63.477	31428000	36400000	6647700	982120	1137500	207740
tr|A0A140NAB8|A0A140NAB8_ECOBD Glutaredoxin, GrxB family OS=Escherichia coli (strain B / BL21-DE3) OX=469008 GN=ECBD_2536 PE=4 SV=1	>tr|A0A140NAB8|A0A140NAB8_ECOBD Glutaredoxin, GrxB family OS=Escherichia coli (strain B / BL21-DE3) OX=469008 GN=ECBD_2536 PE=4 SV=1	1	1	1	1	1	1	1	1	1	5.6	24.35	10687000	0	9902700	822090	0	761750
tr|A0A140NAB9|A0A140NAB9_ECOBD Acetyltransferase OS=Escherichia coli (strain B / BL21-DE3) OX=469008 GN=ECBD_1620 PE=4 SV=1	>tr|A0A140NAB9|A0A140NAB9_ECOBD Acetyltransferase OS=Escherichia coli (strain B / BL21-DE3) OX=469008 GN=ECBD_1620 PE=4 SV=1	1	2	2	0	2	1	0	2	1	10.9	20.632	0	4683700	4528200	0	669090	646890
tr|A0A140NAC1|A0A140NAC1_ECOBD Uncharacterized protein OS=Escherichia coli (strain B / BL21-DE3) OX=469008 GN=ECBD_1622 PE=4 SV=1	>tr|A0A140NAC1|A0A140NAC1_ECOBD Uncharacterized protein OS=Escherichia coli (strain B / BL21-DE3) OX=469008 GN=ECBD_1622 PE=4 SV=1	1	11	11	7	9	9	7	9	9	55.7	31.702	395630000	661230000	648340000	28260000	47231000	46310000
tr|A0A140NAC2|A0A140NAC2_ECOBD Galactose/methyl galactoside import ATP-binding protein MglA OS=Escherichia coli (strain B / BL21-DE3) OX=469008 GN=mglA PE=3 SV=1;tr|A0A140NGS7|A0A140NGS7_ECOBD ABC transporter related OS=Escherichia coli (strain B / BL21-DE3) OX=469008 GN=ECBD_3943 PE=4 SV=1;tr|A0A140N6W1|A0A140N6W1_ECOBD Arabinose import ATP-binding protein AraG OS=Escherichia coli (strain B / BL…	>tr|A0A140NAC2|A0A140NAC2_ECOBD Galactose/methyl galactoside import ATP-binding protein MglA OS=Escherichia coli (strain B / BL21-DE3) OX=469008 GN=mglA PE=3 SV=1	3	31	30	19	31	23	18	30	22	69.4	56.445	631950000	1799600000	895350000	18587000	52929000	26334000
tr|A0A140NAC4|A0A140NAC4_ECOBD PhoH family protein OS=Escherichia coli (strain B / BL21-DE3) OX=469008 GN=ECBD_2991 PE=4 SV=1	>tr|A0A140NAC4|A0A140NAC4_ECOBD PhoH family protein OS=Escherichia coli (strain B / BL21-DE3) OX=469008 GN=ECBD_2991 PE=4 SV=1	1	9	9	7	8	4	7	8	4	33.7	40.654	93320000	165860000	51813000	4911600	8729400	2727000
tr|A0A140NAC5|A0A140NAC5_ECOBD Extracellular solute-binding protein family 5 OS=Escherichia coli (strain B / BL21-DE3) OX=469008 GN=ECBD_2287 PE=4 SV=1	>tr|A0A140NAC5|A0A140NAC5_ECOBD Extracellular solute-binding protein family 5 OS=Escherichia coli (strain B / BL21-DE3) OX=469008 GN=ECBD_2287 PE=4 SV=1	1	2	2	1	2	1	1	2	1	3.7	59.899	25706000	4336600000	13063000000	856880	144550000	435430000
tr|A0A140NAC6|A0A140NAC6_ECOBD Lipid A biosynthesis lauroyltransferase OS=Escherichia coli (strain B / BL21-DE3) OX=469008 GN=lpxL PE=3 SV=1	>tr|A0A140NAC6|A0A140NAC6_ECOBD Lipid A biosynthesis lauroyltransferase OS=Escherichia coli (strain B / BL21-DE3) OX=469008 GN=lpxL PE=3 SV=1	1	9	9	5	9	8	5	9	8	34	35.406	433470000	638740000	538850000	30962000	45624000	38489000
tr|A0A140NAC7|A0A140NAC7_ECOBD UDP-glucose 6-dehydrogenase OS=Escherichia coli (strain B / BL21-DE3) OX=469008 GN=ECBD_1631 PE=3 SV=1	>tr|A0A140NAC7|A0A140NAC7_ECOBD UDP-glucose 6-dehydrogenase OS=Escherichia coli (strain B / BL21-DE3) OX=469008 GN=ECBD_1631 PE=3 SV=1	1	18	18	9	17	11	9	17	11	51.5	43.626	326980000	648980000	349850000	13624000	27041000	14577000
tr|A0A140NAC9|A0A140NAC9_ECOBD Glutamate/g-aminobutyrate antiporter OS=Escherichia coli (strain B / BL21-DE3) OX=469008 GN=ECBD_2147 PE=4 SV=1	>tr|A0A140NAC9|A0A140NAC9_ECOBD Glutamate/g-aminobutyrate antiporter OS=Escherichia coli (strain B / BL21-DE3) OX=469008 GN=ECBD_2147 PE=4 SV=1	1	1	1	0	1	0	0	1	0	3.3	55.076	0	12372000	0	0	1124800	0
tr|A0A140NAD5|A0A140NAD5_ECOBD NAD-dependent epimerase/dehydratase OS=Escherichia coli (strain B / BL21-DE3) OX=469008 GN=ECBD_1641 PE=4 SV=1	>tr|A0A140NAD5|A0A140NAD5_ECOBD NAD-dependent epimerase/dehydratase OS=Escherichia coli (strain B / BL21-DE3) OX=469008 GN=ECBD_1641 PE=4 SV=1	1	3	3	2	3	0	2	3	0	12.4	29.68	10741000	10536000	0	671300	658500	0
tr|A0A140NAD7|A0A140NAD7_ECOBD Peroxiredoxin OS=Escherichia coli (strain B / BL21-DE3) OX=469008 GN=ECBD_2157 PE=4 SV=1	>tr|A0A140NAD7|A0A140NAD7_ECOBD Peroxiredoxin OS=Escherichia coli (strain B / BL21-DE3) OX=469008 GN=ECBD_2157 PE=4 SV=1	1	3	3	3	1	0	3	1	0	28	15.088	33644000	0	0	5607400	0	0
tr|A0A140NAD8|A0A140NAD8_ECOBD Pyrimidine-specific ribonucleoside hydrolase RihA OS=Escherichia coli (strain B / BL21-DE3) OX=469008 GN=rihA PE=3 SV=1	>tr|A0A140NAD8|A0A140NAD8_ECOBD Pyrimidine-specific ribonucleoside hydrolase RihA OS=Escherichia coli (strain B / BL21-DE3) OX=469008 GN=rihA PE=3 SV=1	1	2	2	1	1	1	1	1	1	7.1	33.823	0	0	4074100	0	0	407410
tr|A0A140NAD9|A0A140NAD9_ECOBD SbmABacA family protein OS=Escherichia coli (strain B / BL21-DE3) OX=469008 GN=ECBD_3287 PE=4 SV=1	>tr|A0A140NAD9|A0A140NAD9_ECOBD SbmABacA family protein OS=Escherichia coli (strain B / BL21-DE3) OX=469008 GN=ECBD_3287 PE=4 SV=1	1	7	7	5	6	5	5	6	5	20.2	46.463	133060000	217530000	120840000	9504300	15538000	8631300
tr|A0A140NAE3|A0A140NAE3_ECOBD Glyoxylate/hydroxypyruvate reductase A OS=Escherichia coli (strain B / BL21-DE3) OX=469008 GN=ghrA PE=3 SV=1	>tr|A0A140NAE3|A0A140NAE3_ECOBD Glyoxylate/hydroxypyruvate reductase A OS=Escherichia coli (strain B / BL21-DE3) OX=469008 GN=ghrA PE=3 SV=1	1	4	4	1	4	1	1	4	1	16.7	35.315	0	40872000	0	0	2270700	0
tr|A0A140NAF5|A0A140NAF5_ECOBD AMP nucleosidase OS=Escherichia coli (strain B / BL21-DE3) OX=469008 GN=amn PE=3 SV=1	>tr|A0A140NAF5|A0A140NAF5_ECOBD AMP nucleosidase OS=Escherichia coli (strain B / BL21-DE3) OX=469008 GN=amn PE=3 SV=1	1	1	1	0	1	0	0	1	0	3.7	53.994	0	2992300	0	0	136010	0
tr|A0A140NAF7|A0A140NAF7_ECOBD Formyltetrahydrofolate deformylase OS=Escherichia coli (strain B / BL21-DE3) OX=469008 GN=purU PE=3 SV=1	>tr|A0A140NAF7|A0A140NAF7_ECOBD Formyltetrahydrofolate deformylase OS=Escherichia coli (strain B / BL21-DE3) OX=469008 GN=purU PE=3 SV=1	1	2	2	0	2	0	0	2	0	7.9	31.92	0	18141000	0	0	1395500	0
tr|A0A140NAF9|A0A140NAF9_ECOBD Lipoyl synthase OS=Escherichia coli (strain B / BL21-DE3) OX=469008 GN=lipA PE=3 SV=1	>tr|A0A140NAF9|A0A140NAF9_ECOBD Lipoyl synthase OS=Escherichia coli (strain B / BL21-DE3) OX=469008 GN=lipA PE=3 SV=1	1	14	14	9	13	8	9	13	8	51.4	36.071	369090000	688670000	196580000	21711000	40510000	11564000
tr|A0A140NAG5|A0A140NAG5_ECOBD Protein-methionine-sulfoxide reductase catalytic subunit MsrP OS=Escherichia coli (strain B / BL21-DE3) OX=469008 GN=msrP PE=3 SV=1	>tr|A0A140NAG5|A0A140NAG5_ECOBD Protein-methionine-sulfoxide reductase catalytic subunit MsrP OS=Escherichia coli (strain B / BL21-DE3) OX=469008 GN=msrP PE=3 SV=1	1	1	1	1	1	1	1	1	1	2.1	37.412	26525000	107110000	24197000	1396000	5637400	1273500
tr|A0A140NAG9|A0A140NAG9_ECOBD Cytochrome c-type biogenesis protein CcmE OS=Escherichia coli (strain B / BL21-DE3) OX=469008 GN=ccmE PE=3 SV=1	>tr|A0A140NAG9|A0A140NAG9_ECOBD Cytochrome c-type biogenesis protein CcmE OS=Escherichia coli (strain B / BL21-DE3) OX=469008 GN=ccmE PE=3 SV=1	1	2	2	1	2	1	1	2	1	15.7	17.698	12181000	35667000	97797000	1218100	3566700	9779700
tr|A0A140NAH0|A0A140NAH0_ECOBD Fructose-bisphosphate aldolase OS=Escherichia coli (strain B / BL21-DE3) OX=469008 GN=ECBD_1560 PE=4 SV=1	>tr|A0A140NAH0|A0A140NAH0_ECOBD Fructose-bisphosphate aldolase OS=Escherichia coli (strain B / BL21-DE3) OX=469008 GN=ECBD_1560 PE=4 SV=1	1	7	7	4	3	4	4	3	4	30.9	38.109	70963000	37052000	50564000	4174300	2179500	2974300
tr|A0A140NAH2|A0A140NAH2_ECOBD ABC transporter related OS=Escherichia coli (strain B / BL21-DE3) OX=469008 GN=ECBD_2327 PE=4 SV=1	>tr|A0A140NAH2|A0A140NAH2_ECOBD ABC transporter related OS=Escherichia coli (strain B / BL21-DE3) OX=469008 GN=ECBD_2327 PE=4 SV=1	1	9	9	8	9	7	8	9	7	49.3	30.57	298950000	230340000	197950000	18684000	14396000	12372000
tr|A0A140NAH5|A0A140NAH5_ECOBD Two component heavy metal response transcriptional regulator, winged helix family OS=Escherichia coli (strain B / BL21-DE3) OX=469008 GN=ECBD_1678 PE=4 SV=1	>tr|A0A140NAH5|A0A140NAH5_ECOBD Two component heavy metal response transcriptional regulator, winged helix family OS=Escherichia coli (strain B / BL21-DE3) OX=469008 GN=ECBD_1678 PE=4 SV=1	1	1	1	0	1	0	0	1	0	3.5	29.449	0	11478000	0	0	717370	0
tr|A0A140NAH9|A0A140NAH9_ECOBD Uncharacterized protein OS=Escherichia coli (strain B / BL21-DE3) OX=469008 GN=ECBD_1571 PE=4 SV=1	>tr|A0A140NAH9|A0A140NAH9_ECOBD Uncharacterized protein OS=Escherichia coli (strain B / BL21-DE3) OX=469008 GN=ECBD_1571 PE=4 SV=1	1	6	6	4	5	6	4	5	6	52.4	11.465	192640000	129840000	252790000	32107000	21640000	42131000
tr|A0A140NAJ0|A0A140NAJ0_ECOBD Lipid A 1-diphosphate synthase OS=Escherichia coli (strain B / BL21-DE3) OX=469008 GN=lpxT PE=3 SV=1	>tr|A0A140NAJ0|A0A140NAJ0_ECOBD Lipid A 1-diphosphate synthase OS=Escherichia coli (strain B / BL21-DE3) OX=469008 GN=lpxT PE=3 SV=1	1	3	3	3	3	2	3	3	2	12.2	26.747	140810000	147640000	54464000	17601000	18455000	6808000
tr|A0A140NAJ6|A0A140NAJ6_ECOBD AsmA family protein OS=Escherichia coli (strain B / BL21-DE3) OX=469008 GN=ECBD_1591 PE=4 SV=1	>tr|A0A140NAJ6|A0A140NAJ6_ECOBD AsmA family protein OS=Escherichia coli (strain B / BL21-DE3) OX=469008 GN=ECBD_1591 PE=4 SV=1	1	28	28	19	21	24	19	21	24	53.2	68.936	1113900000	839640000	1577800000	38410000	28953000	54407000
tr|A0A140NAJ9|A0A140NAJ9_ECOBD Oxygen-dependent choline dehydrogenase OS=Escherichia coli (strain B / BL21-DE3) OX=469008 GN=betA PE=3 SV=1	>tr|A0A140NAJ9|A0A140NAJ9_ECOBD Oxygen-dependent choline dehydrogenase OS=Escherichia coli (strain B / BL21-DE3) OX=469008 GN=betA PE=3 SV=1	1	7	7	6	7	4	6	7	4	13.5	61.845	30275000	59095000	49981000	1121300	2188700	1851100
tr|A0A140NAK1|A0A140NAK1_ECOBD Transcriptional regulator, LysR family OS=Escherichia coli (strain B / BL21-DE3) OX=469008 GN=ECBD_2347 PE=4 SV=1	>tr|A0A140NAK1|A0A140NAK1_ECOBD Transcriptional regulator, LysR family OS=Escherichia coli (strain B / BL21-DE3) OX=469008 GN=ECBD_2347 PE=4 SV=1	1	9	9	4	8	4	4	8	4	33.3	36.15	48030000	82222000	60921000	2668300	4567900	3384500
tr|A0A140NAL2|A0A140NAL2_ECOBD Cell division inhibitor SulA OS=Escherichia coli (strain B / BL21-DE3) OX=469008 GN=sulA PE=2 SV=1	>tr|A0A140NAL2|A0A140NAL2_ECOBD Cell division inhibitor SulA OS=Escherichia coli (strain B / BL21-DE3) OX=469008 GN=sulA PE=2 SV=1	1	4	4	2	3	2	2	3	2	25.4	18.801	5103300	15625000	6886400	637910	1953200	860800
tr|A0A140NAL3|A0A140NAL3_ECOBD Uncharacterized protein OS=Escherichia coli (strain B / BL21-DE3) OX=469008 GN=ECBD_2244 PE=4 SV=1	>tr|A0A140NAL3|A0A140NAL3_ECOBD Uncharacterized protein OS=Escherichia coli (strain B / BL21-DE3) OX=469008 GN=ECBD_2244 PE=4 SV=1	1	8	8	8	6	7	8	6	7	67.1	15.165	1559600000	500590000	1654800000	194950000	62574000	206850000
tr|A0A140NAL4|A0A140NAL4_ECOBD Amino acid permease-associated region OS=Escherichia coli (strain B / BL21-DE3) OX=469008 GN=ECBD_3086 PE=4 SV=1	>tr|A0A140NAL4|A0A140NAL4_ECOBD Amino acid permease-associated region OS=Escherichia coli (strain B / BL21-DE3) OX=469008 GN=ECBD_3086 PE=4 SV=1	1	2	2	2	2	2	2	2	2	5.7	51.943	54977000	29206000	49968000	4581400	2433900	4164000
tr|A0A140NAL7|A0A140NAL7_ECOBD Probable intracellular septation protein A OS=Escherichia coli (strain B / BL21-DE3) OX=469008 GN=yciB PE=3 SV=1	>tr|A0A140NAL7|A0A140NAL7_ECOBD Probable intracellular septation protein A OS=Escherichia coli (strain B / BL21-DE3) OX=469008 GN=yciB PE=3 SV=1	1	1	1	1	1	1	1	1	1	4.5	20.79	18689000	12364000	16574000	2669900	1766300	2367700
tr|A0A140NAL9|A0A140NAL9_ECOBD ABC transporter related OS=Escherichia coli (strain B / BL21-DE3) OX=469008 GN=ECBD_2646 PE=4 SV=1	>tr|A0A140NAL9|A0A140NAL9_ECOBD ABC transporter related OS=Escherichia coli (strain B / BL21-DE3) OX=469008 GN=ECBD_2646 PE=4 SV=1	1	13	13	5	12	2	5	12	2	22.5	72.066	41148000	230350000	18386000	1210200	6775000	540760
tr|A0A140NAM1|A0A140NAM1_ECOBD Uncharacterized protein OS=Escherichia coli (strain B / BL21-DE3) OX=469008 GN=ECBD_1514 PE=4 SV=1	>tr|A0A140NAM1|A0A140NAM1_ECOBD Uncharacterized protein OS=Escherichia coli (strain B / BL21-DE3) OX=469008 GN=ECBD_1514 PE=4 SV=1	1	7	7	1	5	4	1	5	4	45.2	27.287	22478000	46311000	43707000	2043500	4210000	3973400
tr|A0A140NAM5|A0A140NAM5_ECOBD Uncharacterized protein OS=Escherichia coli (strain B / BL21-DE3) OX=469008 GN=ECBD_1621 PE=4 SV=1	>tr|A0A140NAM5|A0A140NAM5_ECOBD Uncharacterized protein OS=Escherichia coli (strain B / BL21-DE3) OX=469008 GN=ECBD_1621 PE=4 SV=1	1	10	10	9	9	9	9	9	9	47.2	29.547	850460000	836490000	796450000	77315000	76045000	72404000
tr|A0A140NAM7|A0A140NAM7_ECOBD Binding-protein-dependent transport systems inner membrane component OS=Escherichia coli (strain B / BL21-DE3) OX=469008 GN=ECBD_2378 PE=3 SV=1	>tr|A0A140NAM7|A0A140NAM7_ECOBD Binding-protein-dependent transport systems inner membrane component OS=Escherichia coli (strain B / BL21-DE3) OX=469008 GN=ECBD_2378 PE=3 SV=1	1	7	7	7	6	5	7	6	5	27.5	33.443	618490000	628580000	474060000	68721000	69842000	52674000
tr|A0A140NAN1|A0A140NAN1_ECOBD Quinone-dependent D-lactate dehydrogenase OS=Escherichia coli (strain B / BL21-DE3) OX=469008 GN=dld PE=3 SV=1	>tr|A0A140NAN1|A0A140NAN1_ECOBD Quinone-dependent D-lactate dehydrogenase OS=Escherichia coli (strain B / BL21-DE3) OX=469008 GN=dld PE=3 SV=1	1	49	49	45	47	44	45	47	44	85.8	64.612	14598000000	10735000000	12777000000	374310000	275250000	327630000
tr|A0A140NAN3|A0A140NAN3_ECOBD Isocitrate dehydrogenase [NADP] OS=Escherichia coli (strain B / BL21-DE3) OX=469008 GN=ECBD_2463 PE=4 SV=1	>tr|A0A140NAN3|A0A140NAN3_ECOBD Isocitrate dehydrogenase [NADP] OS=Escherichia coli (strain B / BL21-DE3) OX=469008 GN=ECBD_2463 PE=4 SV=1	1	22	22	12	20	14	12	20	14	54.8	45.769	417800000	992160000	463670000	17408000	41340000	19320000
tr|A0A140NAN4|A0A140NAN4_ECOBD Lipopolysaccharide biosynthesis protein OS=Escherichia coli (strain B / BL21-DE3) OX=469008 GN=ECBD_1632 PE=4 SV=1	>tr|A0A140NAN4|A0A140NAN4_ECOBD Lipopolysaccharide biosynthesis protein OS=Escherichia coli (strain B / BL21-DE3) OX=469008 GN=ECBD_1632 PE=4 SV=1	1	18	18	15	18	16	15	18	16	69.9	36.366	1945700000	2801000000	2471700000	121610000	175060000	154480000
tr|A0A140NAN5|A0A140NAN5_ECOBD Porin Gram-negative type OS=Escherichia coli (strain B / BL21-DE3) OX=469008 GN=ECBD_2666 PE=3 SV=1;tr|A0A140NCN2|A0A140NCN2_ECOBD Porin Gram-negative type OS=Escherichia coli (strain B / BL21-DE3) OX=469008 GN=ECBD_3378 PE=3 SV=1	>tr|A0A140NAN5|A0A140NAN5_ECOBD Porin Gram-negative type OS=Escherichia coli (strain B / BL21-DE3) OX=469008 GN=ECBD_2666 PE=3 SV=1	2	29	28	26	29	26	25	28	25	89.2	39.333	137760000000	134700000000	151210000000	8103300000	7923700000	8894800000
tr|A0A140NAN8|A0A140NAN8_ECOBD Patatin OS=Escherichia coli (strain B / BL21-DE3) OX=469008 GN=ECBD_2388 PE=4 SV=1	>tr|A0A140NAN8|A0A140NAN8_ECOBD Patatin OS=Escherichia coli (strain B / BL21-DE3) OX=469008 GN=ECBD_2388 PE=4 SV=1	1	9	9	6	7	1	6	7	1	38.2	34.355	146860000	95072000	22981000	10490000	6790800	1641500
tr|A0A140NAP0|A0A140NAP0_ECOBD Zinc transport protein ZntB OS=Escherichia coli (strain B / BL21-DE3) OX=469008 GN=zntB PE=3 SV=1	>tr|A0A140NAP0|A0A140NAP0_ECOBD Zinc transport protein ZntB OS=Escherichia coli (strain B / BL21-DE3) OX=469008 GN=zntB PE=3 SV=1	1	6	6	5	4	5	5	4	5	20.2	36.612	103900000	79273000	133020000	10390000	7927300	13302000
tr|A0A140NAP1|A0A140NAP1_ECOBD Uncharacterized protein OS=Escherichia coli (strain B / BL21-DE3) OX=469008 GN=ECBD_1535 PE=4 SV=1	>tr|A0A140NAP1|A0A140NAP1_ECOBD Uncharacterized protein OS=Escherichia coli (strain B / BL21-DE3) OX=469008 GN=ECBD_1535 PE=4 SV=1	1	2	2	2	1	0	2	1	0	10.9	18.003	5655300	0	0	565530	0	0
tr|A0A140NAP2|A0A140NAP2_ECOBD Spermidine/putrescine import ATP-binding protein PotA OS=Escherichia coli (strain B / BL21-DE3) OX=469008 GN=potA PE=3 SV=1	>tr|A0A140NAP2|A0A140NAP2_ECOBD Spermidine/putrescine import ATP-binding protein PotA OS=Escherichia coli (strain B / BL21-DE3) OX=469008 GN=potA PE=3 SV=1	1	15	15	13	13	14	13	13	14	48.4	43.042	980580000	653460000	640530000	46694000	31117000	30501000
tr|A0A140NAP6|A0A140NAP6_ECOBD Two component transcriptional regulator, LuxR family OS=Escherichia coli (strain B / BL21-DE3) OX=469008 GN=ECBD_2398 PE=4 SV=1	>tr|A0A140NAP6|A0A140NAP6_ECOBD Two component transcriptional regulator, LuxR family OS=Escherichia coli (strain B / BL21-DE3) OX=469008 GN=ECBD_2398 PE=4 SV=1	1	2	2	0	2	0	0	2	0	8.8	23.927	0	5875200	0	0	652810	0
tr|A0A140NAP7|A0A140NAP7_ECOBD MscS Mechanosensitive ion channel OS=Escherichia coli (strain B / BL21-DE3) OX=469008 GN=ECBD_2286 PE=4 SV=1	>tr|A0A140NAP7|A0A140NAP7_ECOBD MscS Mechanosensitive ion channel OS=Escherichia coli (strain B / BL21-DE3) OX=469008 GN=ECBD_2286 PE=4 SV=1	1	3	3	2	3	2	2	3	2	8.5	38.754	19611000	30783000	19764000	1961100	3078300	1976400
tr|A0A140NAP9|A0A140NAP9_ECOBD Uncharacterized protein OS=Escherichia coli (strain B / BL21-DE3) OX=469008 GN=ECBD_2676 PE=4 SV=1	>tr|A0A140NAP9|A0A140NAP9_ECOBD Uncharacterized protein OS=Escherichia coli (strain B / BL21-DE3) OX=469008 GN=ECBD_2676 PE=4 SV=1	1	2	2	2	1	2	2	1	2	5.7	34.487	39569000	15121000	15337000	2473100	945070	958580
tr|A0A140NAQ0|A0A140NAQ0_ECOBD Iron-sulfur cluster carrier protein OS=Escherichia coli (strain B / BL21-DE3) OX=469008 GN=ECBD_1545 PE=3 SV=1	>tr|A0A140NAQ0|A0A140NAQ0_ECOBD Iron-sulfur cluster carrier protein OS=Escherichia coli (strain B / BL21-DE3) OX=469008 GN=ECBD_1545 PE=3 SV=1	1	5	5	3	5	2	3	5	2	16.3	39.938	104010000	101250000	46439000	8000700	7788700	3572300
tr|A0A140NAQ1|A0A140NAQ1_ECOBD Lipoprotein-releasing system ATP-binding protein LolD OS=Escherichia coli (strain B / BL21-DE3) OX=469008 GN=lolD PE=3 SV=1	>tr|A0A140NAQ1|A0A140NAQ1_ECOBD Lipoprotein-releasing system ATP-binding protein LolD OS=Escherichia coli (strain B / BL21-DE3) OX=469008 GN=lolD PE=3 SV=1	1	9	9	8	9	9	8	9	9	43.3	25.452	628620000	638440000	972570000	57148000	58040000	88415000
tr|A0A140NAQ7|A0A140NAQ7_ECOBD Uncharacterized protein OS=Escherichia coli (strain B / BL21-DE3) OX=469008 GN=ECBD_2296 PE=4 SV=1	>tr|A0A140NAQ7|A0A140NAQ7_ECOBD Uncharacterized protein OS=Escherichia coli (strain B / BL21-DE3) OX=469008 GN=ECBD_2296 PE=4 SV=1	1	8	8	6	5	4	6	5	4	18.1	52.608	56083000	44930000	28577000	2670600	2139500	1360800
tr|A0A140NAQ9|A0A140NAQ9_ECOBD Carboxy-S-adenosyl-L-methionine synthase OS=Escherichia coli (strain B / BL21-DE3) OX=469008 GN=cmoA PE=3 SV=1	>tr|A0A140NAQ9|A0A140NAQ9_ECOBD Carboxy-S-adenosyl-L-methionine synthase OS=Escherichia coli (strain B / BL21-DE3) OX=469008 GN=cmoA PE=3 SV=1	1	3	3	0	3	0	0	3	0	15.8	27.79	0	19874000	0	0	1324900	0
tr|A0A140NAR1|A0A140NAR1_ECOBD Beta-hexosaminidase OS=Escherichia coli (strain B / BL21-DE3) OX=469008 GN=nagZ PE=3 SV=1	>tr|A0A140NAR1|A0A140NAR1_ECOBD Beta-hexosaminidase OS=Escherichia coli (strain B / BL21-DE3) OX=469008 GN=nagZ PE=3 SV=1	1	7	7	4	6	2	4	6	2	21.1	37.6	54212000	50657000	21097000	3188900	2979800	1241000
tr|A0A140NAR5|A0A140NAR5_ECOBD Ribosome-binding ATPase YchF OS=Escherichia coli (strain B / BL21-DE3) OX=469008 GN=ychF PE=3 SV=1	>tr|A0A140NAR5|A0A140NAR5_ECOBD Ribosome-binding ATPase YchF OS=Escherichia coli (strain B / BL21-DE3) OX=469008 GN=ychF PE=3 SV=1	1	5	5	3	4	0	3	4	0	17.6	39.653	19651000	21258000	0	982530	1062900	0
tr|A0A140NAR6|A0A140NAR6_ECOBD Amino acid permease-associated region OS=Escherichia coli (strain B / BL21-DE3) OX=469008 GN=ECBD_2696 PE=4 SV=1	>tr|A0A140NAR6|A0A140NAR6_ECOBD Amino acid permease-associated region OS=Escherichia coli (strain B / BL21-DE3) OX=469008 GN=ECBD_2696 PE=4 SV=1	1	3	3	1	2	2	1	2	2	5.5	52.496	8682700	9838800	22643000	667900	756830	1741800
tr|A0A140NAR8|A0A140NAR8_ECOBD Flagellar FlhE family protein OS=Escherichia coli (strain B / BL21-DE3) OX=469008 GN=ECBD_1760 PE=4 SV=1	>tr|A0A140NAR8|A0A140NAR8_ECOBD Flagellar FlhE family protein OS=Escherichia coli (strain B / BL21-DE3) OX=469008 GN=ECBD_1760 PE=4 SV=1	1	2	2	2	0	1	2	0	1	13.8	14.059	0	0	0	0	0	0
tr|A0A140NAR9|A0A140NAR9_ECOBD Holliday junction ATP-dependent DNA helicase RuvB OS=Escherichia coli (strain B / BL21-DE3) OX=469008 GN=ruvB PE=3 SV=1	>tr|A0A140NAR9|A0A140NAR9_ECOBD Holliday junction ATP-dependent DNA helicase RuvB OS=Escherichia coli (strain B / BL21-DE3) OX=469008 GN=ruvB PE=3 SV=1	1	9	9	6	7	7	6	7	7	33.9	37.173	133210000	123680000	119750000	7835600	7275300	7044100
tr|A0A140NAS0|A0A140NAS0_ECOBD Endolytic murein transglycosylase OS=Escherichia coli (strain B / BL21-DE3) OX=469008 GN=mltG PE=3 SV=1	>tr|A0A140NAS0|A0A140NAS0_ECOBD Endolytic murein transglycosylase OS=Escherichia coli (strain B / BL21-DE3) OX=469008 GN=mltG PE=3 SV=1	1	13	13	11	9	12	11	9	12	34.7	38.247	441630000	394690000	446580000	24535000	21927000	24810000
tr|A0A140NAS1|A0A140NAS1_ECOBD PTS system, galactitol-specific IIC subunit OS=Escherichia coli (strain B / BL21-DE3) OX=469008 GN=ECBD_1565 PE=4 SV=1	>tr|A0A140NAS1|A0A140NAS1_ECOBD PTS system, galactitol-specific IIC subunit OS=Escherichia coli (strain B / BL21-DE3) OX=469008 GN=ECBD_1565 PE=4 SV=1	1	9	9	7	9	8	7	9	8	20.8	48.364	3706800000	7052800000	3678100000	411870000	783640000	408680000
tr|A0A140NAS5|A0A140NAS5_ECOBD Transcriptional regulator, AsnC family OS=Escherichia coli (strain B / BL21-DE3) OX=469008 GN=ECBD_2706 PE=4 SV=1	>tr|A0A140NAS5|A0A140NAS5_ECOBD Transcriptional regulator, AsnC family OS=Escherichia coli (strain B / BL21-DE3) OX=469008 GN=ECBD_2706 PE=4 SV=1	1	5	5	3	3	4	3	3	4	30.5	18.887	72066000	46716000	54755000	7206600	4671600	5475500
tr|A0A140NAS6|A0A140NAS6_ECOBD FAD dependent oxidoreductase OS=Escherichia coli (strain B / BL21-DE3) OX=469008 GN=ECBD_2316 PE=4 SV=1	>tr|A0A140NAS6|A0A140NAS6_ECOBD FAD dependent oxidoreductase OS=Escherichia coli (strain B / BL21-DE3) OX=469008 GN=ECBD_2316 PE=4 SV=1	1	8	8	0	8	2	0	8	2	23	47.169	0	99355000	10770000	0	4319800	468270
tr|A0A140NAT1|A0A140NAT1_ECOBD Lipid-A-disaccharide synthase OS=Escherichia coli (strain B / BL21-DE3) OX=469008 GN=lpxB PE=3 SV=1	>tr|A0A140NAT1|A0A140NAT1_ECOBD Lipid-A-disaccharide synthase OS=Escherichia coli (strain B / BL21-DE3) OX=469008 GN=lpxB PE=3 SV=1	1	12	12	11	9	12	11	9	12	39.3	42.398	348730000	317330000	372790000	16606000	15111000	17752000
tr|A0A140NAT4|A0A140NAT4_ECOBD Efflux transporter, RND family, MFP subunit OS=Escherichia coli (strain B / BL21-DE3) OX=469008 GN=ECBD_2716 PE=3 SV=1	>tr|A0A140NAT4|A0A140NAT4_ECOBD Efflux transporter, RND family, MFP subunit OS=Escherichia coli (strain B / BL21-DE3) OX=469008 GN=ECBD_2716 PE=3 SV=1	1	19	19	13	16	16	13	16	16	53.4	40.653	377390000	680490000	693730000	17971000	32404000	33035000
tr|A0A140NAT5|A0A140NAT5_ECOBD Oligopeptide/dipeptide ABC transporter, ATPase subunit OS=Escherichia coli (strain B / BL21-DE3) OX=469008 GN=ECBD_2326 PE=3 SV=1	>tr|A0A140NAT5|A0A140NAT5_ECOBD Oligopeptide/dipeptide ABC transporter, ATPase subunit OS=Escherichia coli (strain B / BL21-DE3) OX=469008 GN=ECBD_2326 PE=3 SV=1	1	11	11	8	10	5	8	10	5	43.6	37.66	118540000	143330000	113760000	5926900	7166700	5687900
tr|A0A140NAT7|A0A140NAT7_ECOBD Zinc import ATP-binding protein ZnuC OS=Escherichia coli (strain B / BL21-DE3) OX=469008 GN=znuC PE=3 SV=1	>tr|A0A140NAT7|A0A140NAT7_ECOBD Zinc import ATP-binding protein ZnuC OS=Escherichia coli (strain B / BL21-DE3) OX=469008 GN=znuC PE=3 SV=1	1	4	4	3	2	0	3	2	0	17.5	27.876	26994000	24285000	0	2249500	2023800	0
tr|A0A140NAT8|A0A140NAT8_ECOBD Uncharacterized chaperone protein YegD OS=Escherichia coli (strain B / BL21-DE3) OX=469008 GN=ECBD_1586 PE=4 SV=1	>tr|A0A140NAT8|A0A140NAT8_ECOBD Uncharacterized chaperone protein YegD OS=Escherichia coli (strain B / BL21-DE3) OX=469008 GN=ECBD_1586 PE=4 SV=1	1	2	2	0	2	0	0	2	0	4.4	49.321	0	6749600	0	0	355240	0
tr|A0A140NAT9|A0A140NAT9_ECOBD Flagellar hook protein FlgE OS=Escherichia coli (strain B / BL21-DE3) OX=469008 GN=ECBD_2524 PE=3 SV=1	>tr|A0A140NAT9|A0A140NAT9_ECOBD Flagellar hook protein FlgE OS=Escherichia coli (strain B / BL21-DE3) OX=469008 GN=ECBD_2524 PE=3 SV=1	1	1	1	1	0	0	1	0	0	3.5	41.999	0	0	0	0	0	0
tr|A0A140NAU1|A0A140NAU1_ECOBD NAD-dependent epimerase/dehydratase OS=Escherichia coli (strain B / BL21-DE3) OX=469008 GN=ECBD_2726 PE=4 SV=1	>tr|A0A140NAU1|A0A140NAU1_ECOBD NAD-dependent epimerase/dehydratase OS=Escherichia coli (strain B / BL21-DE3) OX=469008 GN=ECBD_2726 PE=4 SV=1	1	9	9	5	8	7	5	8	7	33	39.62	140750000	140620000	158280000	8796600	8788800	9892400
tr|A0A140NAU7|A0A140NAU7_ECOBD Ribosome-recycling factor OS=Escherichia coli (strain B / BL21-DE3) OX=469008 GN=frr PE=3 SV=1	>tr|A0A140NAU7|A0A140NAU7_ECOBD Ribosome-recycling factor OS=Escherichia coli (strain B / BL21-DE3) OX=469008 GN=frr PE=3 SV=1	1	5	5	4	5	4	4	5	4	37.3	20.638	87366000	128250000	61459000	7942400	11659000	5587200
tr|A0A140NAU8|A0A140NAU8_ECOBD Ribosomal-protein-alanine N-acetyltransferase OS=Escherichia coli (strain B / BL21-DE3) OX=469008 GN=ECBD_2534 PE=4 SV=1	>tr|A0A140NAU8|A0A140NAU8_ECOBD Ribosomal-protein-alanine N-acetyltransferase OS=Escherichia coli (strain B / BL21-DE3) OX=469008 GN=ECBD_2534 PE=4 SV=1	1	7	7	6	6	4	6	6	4	40.7	22.688	219980000	142560000	92007000	18331000	11880000	7667200
tr|A0A140NAV1|A0A140NAV1_ECOBD Lipoprotein OS=Escherichia coli (strain B / BL21-DE3) OX=469008 GN=ECBD_2336 PE=4 SV=1	>tr|A0A140NAV1|A0A140NAV1_ECOBD Lipoprotein OS=Escherichia coli (strain B / BL21-DE3) OX=469008 GN=ECBD_2336 PE=4 SV=1	1	1	1	1	0	1	1	0	1	55.6	6.948	225920000	0	22556000	225920000	0	22556000
tr|A0A140NAV3|A0A140NAV3_ECOBD Copper-translocating P-type ATPase OS=Escherichia coli (strain B / BL21-DE3) OX=469008 GN=ECBD_3172 PE=3 SV=1	>tr|A0A140NAV3|A0A140NAV3_ECOBD Copper-translocating P-type ATPase OS=Escherichia coli (strain B / BL21-DE3) OX=469008 GN=ECBD_3172 PE=3 SV=1	1	23	23	16	21	19	16	21	19	37.8	87.872	611810000	933530000	898290000	19119000	29173000	28072000
tr|A0A140NAV4|A0A140NAV4_ECOBD Copper resistance D domain protein OS=Escherichia coli (strain B / BL21-DE3) OX=469008 GN=ECBD_1800 PE=4 SV=1	>tr|A0A140NAV4|A0A140NAV4_ECOBD Copper resistance D domain protein OS=Escherichia coli (strain B / BL21-DE3) OX=469008 GN=ECBD_1800 PE=4 SV=1	1	1	1	1	0	1	1	0	1	3.1	32.543	10476000	0	6569600	1496600	0	938520
tr|A0A140NAV6|A0A140NAV6_ECOBD Periplasmic serine endoprotease DegP-like OS=Escherichia coli (strain B / BL21-DE3) OX=469008 GN=ECBD_3457 PE=3 SV=1	>tr|A0A140NAV6|A0A140NAV6_ECOBD Periplasmic serine endoprotease DegP-like OS=Escherichia coli (strain B / BL21-DE3) OX=469008 GN=ECBD_3457 PE=3 SV=1	1	21	21	17	20	15	17	20	15	57.2	49.354	1456100000	3616700000	1070900000	76637000	190350000	56362000
tr|A0A140NAV7|A0A140NAV7_ECOBD Cupin 4 family protein OS=Escherichia coli (strain B / BL21-DE3) OX=469008 GN=ECBD_2471 PE=4 SV=1	>tr|A0A140NAV7|A0A140NAV7_ECOBD Cupin 4 family protein OS=Escherichia coli (strain B / BL21-DE3) OX=469008 GN=ECBD_2471 PE=4 SV=1	1	2	2	1	1	0	1	1	0	6.4	42.564	12654000	0	0	1150300	0	0
tr|A0A140NAW2|A0A140NAW2_ECOBD Cold-shock DNA-binding domain protein OS=Escherichia coli (strain B / BL21-DE3) OX=469008 GN=ECBD_1818 PE=4 SV=1	>tr|A0A140NAW2|A0A140NAW2_ECOBD Cold-shock DNA-binding domain protein OS=Escherichia coli (strain B / BL21-DE3) OX=469008 GN=ECBD_1818 PE=4 SV=1	1	4	4	4	4	4	4	4	4	78.3	7.4023	149090000	349870000	147750000	37273000	87467000	36937000
tr|A0A140NAW4|A0A140NAW4_ECOBD ABC transporter related OS=Escherichia coli (strain B / BL21-DE3) OX=469008 GN=ECBD_3467 PE=4 SV=1	>tr|A0A140NAW4|A0A140NAW4_ECOBD ABC transporter related OS=Escherichia coli (strain B / BL21-DE3) OX=469008 GN=ECBD_3467 PE=4 SV=1	1	4	4	2	2	1	2	2	1	18.9	28.87	10784000	14923000	0	718950	994880	0
tr|A0A140NAW6|A0A140NAW6_ECOBD Glucose-1-phosphate thymidylyltransferase OS=Escherichia coli (strain B / BL21-DE3) OX=469008 GN=ECBD_1616 PE=3 SV=1	>tr|A0A140NAW6|A0A140NAW6_ECOBD Glucose-1-phosphate thymidylyltransferase OS=Escherichia coli (strain B / BL21-DE3) OX=469008 GN=ECBD_1616 PE=3 SV=1	1	9	8	4	7	3	4	6	3	31.8	32.453	42180000	86858000	15002000	2343400	4825400	833420
tr|A0A140NAW7|A0A140NAW7_ECOBD Carboxyl-terminal protease OS=Escherichia coli (strain B / BL21-DE3) OX=469008 GN=ECBD_1810 PE=3 SV=1	>tr|A0A140NAW7|A0A140NAW7_ECOBD Carboxyl-terminal protease OS=Escherichia coli (strain B / BL21-DE3) OX=469008 GN=ECBD_1810 PE=3 SV=1	1	30	30	20	27	28	20	27	28	45.5	76.56	495680000	892680000	936840000	14162000	25505000	26767000
tr|A0A140NAW9|A0A140NAW9_ECOBD Adenylate kinase OS=Escherichia coli (strain B / BL21-DE3) OX=469008 GN=adk PE=3 SV=1	>tr|A0A140NAW9|A0A140NAW9_ECOBD Adenylate kinase OS=Escherichia coli (strain B / BL21-DE3) OX=469008 GN=adk PE=3 SV=1	1	14	14	10	13	10	10	13	10	64.5	23.586	186010000	504940000	176000000	11625000	31559000	11000000
tr|A0A140NAX1|A0A140NAX1_ECOBD L-serine dehydratase 1 OS=Escherichia coli (strain B / BL21-DE3) OX=469008 GN=ECBD_1828 PE=4 SV=1;tr|A0A140N396|A0A140N396_ECOBD L-serine dehydratase 1 OS=Escherichia coli (strain B / BL21-DE3) OX=469008 GN=ECBD_0628 PE=4 SV=1	>tr|A0A140NAX1|A0A140NAX1_ECOBD L-serine dehydratase 1 OS=Escherichia coli (strain B / BL21-DE3) OX=469008 GN=ECBD_1828 PE=4 SV=1	2	10	8	6	8	3	5	6	3	22	48.906	66024000	198190000	25782000	3883800	11658000	1516600
tr|A0A140NAX3|A0A140NAX3_ECOBD FAD-dependent pyridine nucleotide-disulphide oxidoreductase OS=Escherichia coli (strain B / BL21-DE3) OX=469008 GN=ECBD_2492 PE=4 SV=1	>tr|A0A140NAX3|A0A140NAX3_ECOBD FAD-dependent pyridine nucleotide-disulphide oxidoreductase OS=Escherichia coli (strain B / BL21-DE3) OX=469008 GN=ECBD_2492 PE=4 SV=1	1	20	20	19	18	18	19	18	18	60.1	47.34	3143400000	2435000000	3051400000	130980000	101460000	127140000
tr|A0A140NAX6|A0A140NAX6_ECOBD Probable manganese efflux pump MntP OS=Escherichia coli (strain B / BL21-DE3) OX=469008 GN=mntP PE=3 SV=1	>tr|A0A140NAX6|A0A140NAX6_ECOBD Probable manganese efflux pump MntP OS=Escherichia coli (strain B / BL21-DE3) OX=469008 GN=mntP PE=3 SV=1	1	3	3	3	2	2	3	2	2	13.3	20.117	28603000	17405000	22561000	3575300	2175600	2820200
tr|A0A140NAX7|A0A140NAX7_ECOBD UPF0259 membrane protein YciC OS=Escherichia coli (strain B / BL21-DE3) OX=469008 GN=yciC PE=3 SV=1	>tr|A0A140NAX7|A0A140NAX7_ECOBD UPF0259 membrane protein YciC OS=Escherichia coli (strain B / BL21-DE3) OX=469008 GN=yciC PE=3 SV=1	1	3	3	2	2	1	2	2	1	11.3	26.433	44521000	14597000	40450000	7420200	2432800	6741600
tr|A0A140NAX8|A0A140NAX8_ECOBD Uncharacterized protein OS=Escherichia coli (strain B / BL21-DE3) OX=469008 GN=ECBD_2767 PE=4 SV=1	>tr|A0A140NAX8|A0A140NAX8_ECOBD Uncharacterized protein OS=Escherichia coli (strain B / BL21-DE3) OX=469008 GN=ECBD_2767 PE=4 SV=1	1	3	3	1	3	0	1	3	0	8.5	35.483	3435800	14831000	0	245410	1059400	0
tr|A0A140NAY3|A0A140NAY3_ECOBD Histidine biosynthesis bifunctional protein HisB OS=Escherichia coli (strain B / BL21-DE3) OX=469008 GN=hisB PE=3 SV=1	>tr|A0A140NAY3|A0A140NAY3_ECOBD Histidine biosynthesis bifunctional protein HisB OS=Escherichia coli (strain B / BL21-DE3) OX=469008 GN=hisB PE=3 SV=1	1	8	8	5	7	3	5	7	3	25.4	40.275	226060000	28222000	40348000	15071000	1881400	2689900
tr|A0A140NAY5|A0A140NAY5_ECOBD Binding-protein-dependent transport systems inner membrane component OS=Escherichia coli (strain B / BL21-DE3) OX=469008 GN=ECBD_2377 PE=3 SV=1	>tr|A0A140NAY5|A0A140NAY5_ECOBD Binding-protein-dependent transport systems inner membrane component OS=Escherichia coli (strain B / BL21-DE3) OX=469008 GN=ECBD_2377 PE=3 SV=1	1	6	6	5	6	5	5	6	5	17.5	33.022	222920000	393300000	566860000	37153000	65550000	94476000
tr|A0A140NAY7|A0A140NAY7_ECOBD Glycoprotein/polysaccharide metabolism OS=Escherichia coli (strain B / BL21-DE3) OX=469008 GN=ECBD_3202 PE=4 SV=1	>tr|A0A140NAY7|A0A140NAY7_ECOBD Glycoprotein/polysaccharide metabolism OS=Escherichia coli (strain B / BL21-DE3) OX=469008 GN=ECBD_3202 PE=4 SV=1	1	6	6	6	5	6	6	5	6	78.9	19.441	7655600000	2371600000	5797800000	1531100000	474310000	1159600000
tr|A0A140NAY8|A0A140NAY8_ECOBD Diguanylate cyclase with GAF sensor OS=Escherichia coli (strain B / BL21-DE3) OX=469008 GN=ECBD_1851 PE=4 SV=1	>tr|A0A140NAY8|A0A140NAY8_ECOBD Diguanylate cyclase with GAF sensor OS=Escherichia coli (strain B / BL21-DE3) OX=469008 GN=ECBD_1851 PE=4 SV=1	1	2	2	0	2	0	0	2	0	6.5	38.547	0	15009000	0	0	833860	0
tr|A0A140NAY9|A0A140NAY9_ECOBD Aspartate 1-decarboxylase OS=Escherichia coli (strain B / BL21-DE3) OX=469008 GN=panD PE=3 SV=1	>tr|A0A140NAY9|A0A140NAY9_ECOBD Aspartate 1-decarboxylase OS=Escherichia coli (strain B / BL21-DE3) OX=469008 GN=panD PE=3 SV=1	1	2	2	0	0	2	0	0	2	20.6	13.834	0	0	10922000	0	0	3640700
tr|A0A140NAZ1|A0A140NAZ1_ECOBD Ferritin OS=Escherichia coli (strain B / BL21-DE3) OX=469008 GN=ECBD_1739 PE=3 SV=1	>tr|A0A140NAZ1|A0A140NAZ1_ECOBD Ferritin OS=Escherichia coli (strain B / BL21-DE3) OX=469008 GN=ECBD_1739 PE=3 SV=1	1	5	5	1	4	2	1	4	2	35.9	18.894	8052300	38444000	10673000	671020	3203600	889400
tr|A0A140NAZ2|A0A140NAZ2_ECOBD 50S ribosomal protein L32 OS=Escherichia coli (strain B / BL21-DE3) OX=469008 GN=rpmF PE=3 SV=1	>tr|A0A140NAZ2|A0A140NAZ2_ECOBD 50S ribosomal protein L32 OS=Escherichia coli (strain B / BL21-DE3) OX=469008 GN=rpmF PE=3 SV=1	1	2	2	1	2	2	1	2	2	42.1	6.4463	10639000	31002000	10966000	3546200	10334000	3655300
tr|A0A140NAZ4|A0A140NAZ4_ECOBD Regulator of RpoS OS=Escherichia coli (strain B / BL21-DE3) OX=469008 GN=rssB PE=3 SV=1	>tr|A0A140NAZ4|A0A140NAZ4_ECOBD Regulator of RpoS OS=Escherichia coli (strain B / BL21-DE3) OX=469008 GN=rssB PE=3 SV=1	1	2	2	1	2	1	1	2	1	5.6	37.302	7891900	5742300	5116900	607070	441720	393610
tr|A0A140NAZ7|A0A140NAZ7_ECOBD MltA-interacting MipA family protein OS=Escherichia coli (strain B / BL21-DE3) OX=469008 GN=ECBD_1862 PE=4 SV=1	>tr|A0A140NAZ7|A0A140NAZ7_ECOBD MltA-interacting MipA family protein OS=Escherichia coli (strain B / BL21-DE3) OX=469008 GN=ECBD_1862 PE=4 SV=1	1	6	6	6	5	6	6	5	6	40.7	27.831	2754600000	2258500000	2827600000	250420000	205320000	257050000
tr|A0A140NAZ8|A0A140NAZ8_ECOBD Polyamine aminopropyltransferase OS=Escherichia coli (strain B / BL21-DE3) OX=469008 GN=speE PE=3 SV=1	>tr|A0A140NAZ8|A0A140NAZ8_ECOBD Polyamine aminopropyltransferase OS=Escherichia coli (strain B / BL21-DE3) OX=469008 GN=speE PE=3 SV=1	1	1	1	1	1	1	1	1	1	3.5	32.321	6912900	5492600	7812100	628440	499330	710190
tr|A0A140NAZ9|A0A140NAZ9_ECOBD Thioesterase superfamily protein OS=Escherichia coli (strain B / BL21-DE3) OX=469008 GN=ECBD_3212 PE=4 SV=1	>tr|A0A140NAZ9|A0A140NAZ9_ECOBD Thioesterase superfamily protein OS=Escherichia coli (strain B / BL21-DE3) OX=469008 GN=ECBD_3212 PE=4 SV=1	1	2	2	1	2	1	1	2	1	17.4	15.088	31488000	132490000	32842000	5247900	22082000	5473700
tr|A0A140NB02|A0A140NB02_ECOBD Flagellar basal-body rod protein FlgG OS=Escherichia coli (strain B / BL21-DE3) OX=469008 GN=ECBD_2522 PE=3 SV=1	>tr|A0A140NB02|A0A140NB02_ECOBD Flagellar basal-body rod protein FlgG OS=Escherichia coli (strain B / BL21-DE3) OX=469008 GN=ECBD_2522 PE=3 SV=1	1	2	2	1	1	1	1	1	1	8.1	27.744	4658500	14758000	240840000	582310	1844700	30105000
tr|A0A140NB04|A0A140NB04_ECOBD Histidine kinase OS=Escherichia coli (strain B / BL21-DE3) OX=469008 GN=ECBD_2397 PE=4 SV=1	>tr|A0A140NB04|A0A140NB04_ECOBD Histidine kinase OS=Escherichia coli (strain B / BL21-DE3) OX=469008 GN=ECBD_2397 PE=4 SV=1	1	15	15	8	11	12	8	11	12	38.1	67.083	105980000	193360000	171640000	3311900	6042600	5363900
tr|A0A140NB06|A0A140NB06_ECOBD Signaling modulator of AmpD, AmpE OS=Escherichia coli (strain B / BL21-DE3) OX=469008 GN=ECBD_3508 PE=4 SV=1	>tr|A0A140NB06|A0A140NB06_ECOBD Signaling modulator of AmpD, AmpE OS=Escherichia coli (strain B / BL21-DE3) OX=469008 GN=ECBD_3508 PE=4 SV=1	1	6	6	4	5	4	4	5	4	25	32.122	161550000	210700000	189470000	10097000	13168000	11842000
tr|A0A140NB09|A0A140NB09_ECOBD Flagellar biosynthesis protein FlhA OS=Escherichia coli (strain B / BL21-DE3) OX=469008 GN=flhA PE=3 SV=1	>tr|A0A140NB09|A0A140NB09_ECOBD Flagellar biosynthesis protein FlhA OS=Escherichia coli (strain B / BL21-DE3) OX=469008 GN=flhA PE=3 SV=1	1	1	1	1	1	1	1	1	1	1	74.84	27399000	9024100	14794000	1053800	347080	568990
tr|A0A140NB13|A0A140NB13_ECOBD SirB1 protein OS=Escherichia coli (strain B / BL21-DE3) OX=469008 GN=ECBD_2407 PE=4 SV=1	>tr|A0A140NB13|A0A140NB13_ECOBD SirB1 protein OS=Escherichia coli (strain B / BL21-DE3) OX=469008 GN=ECBD_2407 PE=4 SV=1	1	2	2	2	2	2	2	2	2	7.8	30.841	9045900	15385000	11422000	695840	1183500	878650
tr|A0A140NB16|A0A140NB16_ECOBD GCN5-related N-acetyltransferase OS=Escherichia coli (strain B / BL21-DE3) OX=469008 GN=ECBD_3232 PE=4 SV=1	>tr|A0A140NB16|A0A140NB16_ECOBD GCN5-related N-acetyltransferase OS=Escherichia coli (strain B / BL21-DE3) OX=469008 GN=ECBD_3232 PE=4 SV=1	1	2	2	0	2	0	0	2	0	14.4	19.795	0	26655000	0	0	2665500	0
tr|A0A140NB18|A0A140NB18_ECOBD Curved DNA-binding protein OS=Escherichia coli (strain B / BL21-DE3) OX=469008 GN=cbpA PE=3 SV=1	>tr|A0A140NB18|A0A140NB18_ECOBD Curved DNA-binding protein OS=Escherichia coli (strain B / BL21-DE3) OX=469008 GN=cbpA PE=3 SV=1	1	3	3	2	1	3	2	1	3	10.5	34.455	5969400	3794300	18235000	426390	271020	1302500
tr|A0A140NB20|A0A140NB20_ECOBD Uncharacterized protein OS=Escherichia coli (strain B / BL21-DE3) OX=469008 GN=ECBD_1769 PE=4 SV=1	>tr|A0A140NB20|A0A140NB20_ECOBD Uncharacterized protein OS=Escherichia coli (strain B / BL21-DE3) OX=469008 GN=ECBD_1769 PE=4 SV=1	1	2	2	1	1	2	1	1	2	17.6	15.226	17358000	11953000	28266000	3471700	2390500	5653100
tr|A0A140NB21|A0A140NB21_ECOBD Putative glucose-6-phosphate 1-epimerase OS=Escherichia coli (strain B / BL21-DE3) OX=469008 GN=ECBD_1864 PE=3 SV=1	>tr|A0A140NB21|A0A140NB21_ECOBD Putative glucose-6-phosphate 1-epimerase OS=Escherichia coli (strain B / BL21-DE3) OX=469008 GN=ECBD_1864 PE=3 SV=1	1	2	2	2	2	1	2	2	1	9.9	32.727	19582000	11943000	7655800	1631800	995270	637980
tr|A0A140NB24|A0A140NB24_ECOBD Aldo/keto reductase OS=Escherichia coli (strain B / BL21-DE3) OX=469008 GN=ECBD_3242 PE=4 SV=1	>tr|A0A140NB24|A0A140NB24_ECOBD Aldo/keto reductase OS=Escherichia coli (strain B / BL21-DE3) OX=469008 GN=ECBD_3242 PE=4 SV=1	1	1	1	1	1	0	1	1	0	2.8	36.394	7211200	0	0	424190	0	0
tr|A0A140NB33|A0A140NB33_ECOBD Protein-export membrane protein SecF OS=Escherichia coli (strain B / BL21-DE3) OX=469008 GN=secF PE=3 SV=1	>tr|A0A140NB33|A0A140NB33_ECOBD Protein-export membrane protein SecF OS=Escherichia coli (strain B / BL21-DE3) OX=469008 GN=secF PE=3 SV=1	1	9	9	7	8	8	7	8	8	33.7	35.382	1658300000	1358500000	1775600000	184250000	150940000	197290000
tr|A0A140NB37|A0A140NB37_ECOBD Uncharacterized protein OS=Escherichia coli (strain B / BL21-DE3) OX=469008 GN=ECBD_1884 PE=4 SV=1	>tr|A0A140NB37|A0A140NB37_ECOBD Uncharacterized protein OS=Escherichia coli (strain B / BL21-DE3) OX=469008 GN=ECBD_1884 PE=4 SV=1	1	1	1	1	1	1	1	1	1	11.1	9.9473	11898000	6102100	16114000	5949200	3051000	8057100
tr|A0A140NB38|A0A140NB38_ECOBD 2-dehydro-3-deoxyphosphogluconate aldolase/4-hydroxy-2-oxoglutarate aldolase OS=Escherichia coli (strain B / BL21-DE3) OX=469008 GN=ECBD_1789 PE=1 SV=1	>tr|A0A140NB38|A0A140NB38_ECOBD 2-dehydro-3-deoxyphosphogluconate aldolase/4-hydroxy-2-oxoglutarate aldolase OS=Escherichia coli (strain B / BL21-DE3) OX=469008 GN=ECBD_1789 PE=1 SV=1	1	6	6	3	6	2	3	6	2	35.2	22.284	24990000	79690000	9696900	2271900	7244500	881540
tr|A0A140NB42|A0A140NB42_ECOBD UPF0194 membrane protein YbhG OS=Escherichia coli (strain B / BL21-DE3) OX=469008 GN=ybhG PE=3 SV=1	>tr|A0A140NB42|A0A140NB42_ECOBD UPF0194 membrane protein YbhG OS=Escherichia coli (strain B / BL21-DE3) OX=469008 GN=ybhG PE=3 SV=1	1	16	16	16	14	13	16	14	13	70.7	36.285	2675500000	1885100000	2496200000	157380000	110890000	146830000
tr|A0A140NB43|A0A140NB43_ECOBD Disulfide bond formation protein B OS=Escherichia coli (strain B / BL21-DE3) OX=469008 GN=dsbB PE=3 SV=1	>tr|A0A140NB43|A0A140NB43_ECOBD Disulfide bond formation protein B OS=Escherichia coli (strain B / BL21-DE3) OX=469008 GN=dsbB PE=3 SV=1	1	3	3	1	3	3	1	3	3	18.8	20.142	39142000	230430000	112160000	6523700	38405000	18693000
tr|A0A140NB50|A0A140NB50_ECOBD Cell division topological specificity factor OS=Escherichia coli (strain B / BL21-DE3) OX=469008 GN=minE PE=3 SV=1	>tr|A0A140NB50|A0A140NB50_ECOBD Cell division topological specificity factor OS=Escherichia coli (strain B / BL21-DE3) OX=469008 GN=minE PE=3 SV=1	1	2	2	2	1	0	2	1	0	22.7	10.235	21091000	31742000	0	3013000	4534600	0
tr|A0A140NB53|A0A140NB53_ECOBD Uncharacterized protein OS=Escherichia coli (strain B / BL21-DE3) OX=469008 GN=ECBD_2634 PE=4 SV=1	>tr|A0A140NB53|A0A140NB53_ECOBD Uncharacterized protein OS=Escherichia coli (strain B / BL21-DE3) OX=469008 GN=ECBD_2634 PE=4 SV=1	1	5	5	3	4	2	3	4	2	7.2	82.016	18758000	14533000	0	815570	631870	0
tr|A0A140NB54|A0A140NB54_ECOBD RNA chaperone ProQ OS=Escherichia coli (strain B / BL21-DE3) OX=469008 GN=proQ PE=3 SV=1	>tr|A0A140NB54|A0A140NB54_ECOBD RNA chaperone ProQ OS=Escherichia coli (strain B / BL21-DE3) OX=469008 GN=proQ PE=3 SV=1	1	7	7	4	7	5	4	7	5	41.8	25.862	73696000	154310000	84863000	5668900	11870000	6527900
tr|A0A140NB56|A0A140NB56_ECOBD Glucose-1-phosphatase OS=Escherichia coli (strain B / BL21-DE3) OX=469008 GN=ECBD_2592 PE=4 SV=1	>tr|A0A140NB56|A0A140NB56_ECOBD Glucose-1-phosphatase OS=Escherichia coli (strain B / BL21-DE3) OX=469008 GN=ECBD_2592 PE=4 SV=1	1	17	17	13	14	12	13	14	12	53.3	45.693	758190000	613830000	777550000	42122000	34102000	43197000
tr|A0A140NB58|A0A140NB58_ECOBD Excinuclease ABC C subunit domain protein OS=Escherichia coli (strain B / BL21-DE3) OX=469008 GN=ECBD_1904 PE=4 SV=1	>tr|A0A140NB58|A0A140NB58_ECOBD Excinuclease ABC C subunit domain protein OS=Escherichia coli (strain B / BL21-DE3) OX=469008 GN=ECBD_1904 PE=4 SV=1	1	3	3	2	3	1	2	3	1	11.5	33.739	3129500	15472000	2815700	208630	1031400	187720
tr|A0A140NB59|A0A140NB59_ECOBD Phosphofructokinase OS=Escherichia coli (strain B / BL21-DE3) OX=469008 GN=ECBD_1922 PE=3 SV=1	>tr|A0A140NB59|A0A140NB59_ECOBD Phosphofructokinase OS=Escherichia coli (strain B / BL21-DE3) OX=469008 GN=ECBD_1922 PE=3 SV=1	1	3	3	0	3	1	0	3	1	11	32.456	0	12962000	4866400	0	810100	304150
tr|A0A140NB61|A0A140NB61_ECOBD Transcriptional regulator, MerR family OS=Escherichia coli (strain B / BL21-DE3) OX=469008 GN=ECBD_2460 PE=4 SV=1	>tr|A0A140NB61|A0A140NB61_ECOBD Transcriptional regulator, MerR family OS=Escherichia coli (strain B / BL21-DE3) OX=469008 GN=ECBD_2460 PE=4 SV=1	1	1	1	0	1	0	0	1	0	4.1	28.264	0	5591000	0	0	430080	0
tr|A0A140NB66|A0A140NB66_ECOBD Glutathione-regulated potassium-efflux system protein KefC OS=Escherichia coli (strain B / BL21-DE3) OX=469008 GN=kefC PE=3 SV=1	>tr|A0A140NB66|A0A140NB66_ECOBD Glutathione-regulated potassium-efflux system protein KefC OS=Escherichia coli (strain B / BL21-DE3) OX=469008 GN=kefC PE=3 SV=1	1	13	13	11	8	11	11	8	11	21.9	67.749	138880000	75927000	151360000	4479800	2449200	4882500
tr|A0A140NB69|A0A140NB69_ECOBD Integration host factor subunit alpha OS=Escherichia coli (strain B / BL21-DE3) OX=469008 GN=ihfA PE=3 SV=1	>tr|A0A140NB69|A0A140NB69_ECOBD Integration host factor subunit alpha OS=Escherichia coli (strain B / BL21-DE3) OX=469008 GN=ihfA PE=3 SV=1	1	6	6	6	5	6	6	5	6	50.5	11.354	318240000	117820000	216730000	45463000	16831000	30961000
tr|A0A140NB70|A0A140NB70_ECOBD Mammalian cell entry related domain protein OS=Escherichia coli (strain B / BL21-DE3) OX=469008 GN=ECBD_2644 PE=4 SV=1	>tr|A0A140NB70|A0A140NB70_ECOBD Mammalian cell entry related domain protein OS=Escherichia coli (strain B / BL21-DE3) OX=469008 GN=ECBD_2644 PE=4 SV=1	1	28	28	24	27	25	24	27	25	58.6	60.52	2098000000	2131500000	2399100000	77704000	78944000	88854000
tr|A0A140NB71|A0A140NB71_ECOBD Histidine kinase OS=Escherichia coli (strain B / BL21-DE3) OX=469008 GN=ECBD_2470 PE=4 SV=1	>tr|A0A140NB71|A0A140NB71_ECOBD Histidine kinase OS=Escherichia coli (strain B / BL21-DE3) OX=469008 GN=ECBD_2470 PE=4 SV=1	1	19	19	11	18	12	11	18	12	46.9	55.315	490640000	701050000	547450000	20444000	29210000	22811000
tr|A0A140NB75|A0A140NB75_ECOBD Delta-aminolevulinic acid dehydratase OS=Escherichia coli (strain B / BL21-DE3) OX=469008 GN=ECBD_3292 PE=3 SV=1	>tr|A0A140NB75|A0A140NB75_ECOBD Delta-aminolevulinic acid dehydratase OS=Escherichia coli (strain B / BL21-DE3) OX=469008 GN=ECBD_3292 PE=3 SV=1	1	4	4	0	4	0	0	4	0	13.9	35.642	0	23533000	0	0	1384300	0
tr|A0A140NB77|A0A140NB77_ECOBD Phosphoenolpyruvate synthase OS=Escherichia coli (strain B / BL21-DE3) OX=469008 GN=ECBD_1944 PE=3 SV=1	>tr|A0A140NB77|A0A140NB77_ECOBD Phosphoenolpyruvate synthase OS=Escherichia coli (strain B / BL21-DE3) OX=469008 GN=ECBD_1944 PE=3 SV=1	1	20	20	8	18	4	8	18	4	27.1	87.379	133580000	289470000	57790000	3816600	8270600	1651100
tr|A0A140NB91|A0A140NB91_ECOBD DNA helicase OS=Escherichia coli (strain B / BL21-DE3) OX=469008 GN=ECBD_2632 PE=3 SV=1	>tr|A0A140NB91|A0A140NB91_ECOBD DNA helicase OS=Escherichia coli (strain B / BL21-DE3) OX=469008 GN=ECBD_2632 PE=3 SV=1	1	12	12	11	6	4	11	6	4	14.5	77.975	146620000	167560000	47287000	3332300	3808300	1074700
tr|A0A140NB96|A0A140NB96_ECOBD Transcriptional regulator, LacI family OS=Escherichia coli (strain B / BL21-DE3) OX=469008 GN=ECBD_2908 PE=4 SV=1	>tr|A0A140NB96|A0A140NB96_ECOBD Transcriptional regulator, LacI family OS=Escherichia coli (strain B / BL21-DE3) OX=469008 GN=ECBD_2908 PE=4 SV=1	1	13	13	12	13	13	12	13	13	36.4	38.902	993830000	1401600000	802020000	58461000	82447000	47178000
tr|A0A140NB98|A0A140NB98_ECOBD Uncharacterized protein OS=Escherichia coli (strain B / BL21-DE3) OX=469008 GN=ECBD_1852 PE=4 SV=1	>tr|A0A140NB98|A0A140NB98_ECOBD Uncharacterized protein OS=Escherichia coli (strain B / BL21-DE3) OX=469008 GN=ECBD_1852 PE=4 SV=1	1	2	2	2	2	2	2	2	2	38.1	8.9012	486380000	960310000	926330000	162130000	320100000	308780000
tr|A0A140NBA0|A0A140NBA0_ECOBD Probable transcriptional regulatory protein YebC OS=Escherichia coli (strain B / BL21-DE3) OX=469008 GN=yebC PE=3 SV=1	>tr|A0A140NBA0|A0A140NBA0_ECOBD Probable transcriptional regulatory protein YebC OS=Escherichia coli (strain B / BL21-DE3) OX=469008 GN=yebC PE=3 SV=1	1	4	4	2	4	3	2	4	3	15.4	26.436	561880000	235890000	700270000	62432000	26209000	77808000
tr|A0A140NBA5|A0A140NBA5_ECOBD 30S ribosomal protein S1 OS=Escherichia coli (strain B / BL21-DE3) OX=469008 GN=ECBD_2684 PE=3 SV=1	>tr|A0A140NBA5|A0A140NBA5_ECOBD 30S ribosomal protein S1 OS=Escherichia coli (strain B / BL21-DE3) OX=469008 GN=ECBD_2684 PE=3 SV=1	1	33	33	25	28	26	25	28	26	59.8	61.157	1154700000	1968100000	1033200000	42768000	72891000	38265000
tr|A0A140NBA6|A0A140NBA6_ECOBD Phosphate acyltransferase OS=Escherichia coli (strain B / BL21-DE3) OX=469008 GN=plsX PE=3 SV=1	>tr|A0A140NBA6|A0A140NBA6_ECOBD Phosphate acyltransferase OS=Escherichia coli (strain B / BL21-DE3) OX=469008 GN=plsX PE=3 SV=1	1	3	3	3	3	2	3	3	2	10.7	37.11	59023000	41822000	29587000	3934900	2788100	1972500
tr|A0A140NBB1|A0A140NBB1_ECOBD Histidine kinase OS=Escherichia coli (strain B / BL21-DE3) OX=469008 GN=ECBD_3621 PE=4 SV=1	>tr|A0A140NBB1|A0A140NBB1_ECOBD Histidine kinase OS=Escherichia coli (strain B / BL21-DE3) OX=469008 GN=ECBD_3621 PE=4 SV=1	1	1	1	0	0	1	0	0	1	2.5	52.273	0	0	8675500	0	0	347020
tr|A0A140NBB3|A0A140NBB3_ECOBD Pyruvate kinase OS=Escherichia coli (strain B / BL21-DE3) OX=469008 GN=ECBD_1784 PE=3 SV=1	>tr|A0A140NBB3|A0A140NBB3_ECOBD Pyruvate kinase OS=Escherichia coli (strain B / BL21-DE3) OX=469008 GN=ECBD_1784 PE=3 SV=1	1	11	11	5	11	3	5	11	3	25.6	51.357	64196000	120630000	28925000	2567800	4825300	1157000
tr|A0A140NBB9|A0A140NBB9_ECOBD Flagellar L-ring protein OS=Escherichia coli (strain B / BL21-DE3) OX=469008 GN=flgH PE=3 SV=1	>tr|A0A140NBB9|A0A140NBB9_ECOBD Flagellar L-ring protein OS=Escherichia coli (strain B / BL21-DE3) OX=469008 GN=flgH PE=3 SV=1	1	8	8	6	6	8	6	6	8	46.4	24.931	441660000	315880000	576270000	44166000	31588000	57627000
tr|A0A140NBC0|A0A140NBC0_ECOBD DNA repair protein RadA OS=Escherichia coli (strain B / BL21-DE3) OX=469008 GN=radA PE=3 SV=1	>tr|A0A140NBC0|A0A140NBC0_ECOBD DNA repair protein RadA OS=Escherichia coli (strain B / BL21-DE3) OX=469008 GN=radA PE=3 SV=1	1	12	12	5	8	4	5	8	4	35.9	49.441	88925000	419110000	38974000	3705200	17463000	1623900
tr|A0A140NBC1|A0A140NBC1_ECOBD HTH-type transcriptional repressor PurR OS=Escherichia coli (strain B / BL21-DE3) OX=469008 GN=purR PE=3 SV=1	>tr|A0A140NBC1|A0A140NBC1_ECOBD HTH-type transcriptional repressor PurR OS=Escherichia coli (strain B / BL21-DE3) OX=469008 GN=purR PE=3 SV=1	1	5	5	2	4	2	2	4	2	18.8	38.174	10791000	33152000	26635000	599500	1841800	1479700
tr|A0A140NBC2|A0A140NBC2_ECOBD Uncharacterized protein OS=Escherichia coli (strain B / BL21-DE3) OX=469008 GN=ECBD_1794 PE=4 SV=1	>tr|A0A140NBC2|A0A140NBC2_ECOBD Uncharacterized protein OS=Escherichia coli (strain B / BL21-DE3) OX=469008 GN=ECBD_1794 PE=4 SV=1	1	6	6	5	4	6	5	4	6	31.5	23.775	156610000	39991000	326100000	14237000	3635600	29645000
tr|A0A140NBC4|A0A140NBC4_ECOBD Outer-membrane lipoprotein carrier protein OS=Escherichia coli (strain B / BL21-DE3) OX=469008 GN=lolA PE=3 SV=1	>tr|A0A140NBC4|A0A140NBC4_ECOBD Outer-membrane lipoprotein carrier protein OS=Escherichia coli (strain B / BL21-DE3) OX=469008 GN=lolA PE=3 SV=1	1	5	5	4	3	2	4	3	2	34.5	22.497	19992000	29470000	6794700	1537900	2266900	522670
tr|A0A140NBC5|A0A140NBC5_ECOBD Glutamate dehydrogenase OS=Escherichia coli (strain B / BL21-DE3) OX=469008 GN=ECBD_1883 PE=3 SV=1	>tr|A0A140NBC5|A0A140NBC5_ECOBD Glutamate dehydrogenase OS=Escherichia coli (strain B / BL21-DE3) OX=469008 GN=ECBD_1883 PE=3 SV=1	1	12	12	8	11	7	8	11	7	34	48.581	101310000	90497000	90658000	4221300	3770700	3777400
tr|A0A140NBC9|A0A140NBC9_ECOBD Probable lipid II flippase MurJ OS=Escherichia coli (strain B / BL21-DE3) OX=469008 GN=murJ PE=3 SV=1	>tr|A0A140NBC9|A0A140NBC9_ECOBD Probable lipid II flippase MurJ OS=Escherichia coli (strain B / BL21-DE3) OX=469008 GN=murJ PE=3 SV=1	1	5	5	4	5	4	4	5	4	9.8	55.267	59812000	60899000	45208000	2990600	3045000	2260400
tr|A0A140NBD0|A0A140NBD0_ECOBD ErfK/YbiS/YcfS/YnhG family protein OS=Escherichia coli (strain B / BL21-DE3) OX=469008 GN=ECBD_1967 PE=4 SV=1;tr|A0A140ND01|A0A140ND01_ECOBD ErfK/YbiS/YcfS/YnhG family protein OS=Escherichia coli (strain B / BL21-DE3) OX=469008 GN=ECBD_2488 PE=4 SV=1	>tr|A0A140NBD0|A0A140NBD0_ECOBD ErfK/YbiS/YcfS/YnhG family protein OS=Escherichia coli (strain B / BL21-DE3) OX=469008 GN=ECBD_1967 PE=4 SV=1	2	10	10	9	4	8	9	4	8	33.8	36.082	236860000	38385000	139120000	21532000	3489500	12647000
tr|A0A140NBD3|A0A140NBD3_ECOBD Phospho-2-dehydro-3-deoxyheptonate aldolase OS=Escherichia coli (strain B / BL21-DE3) OX=469008 GN=ECBD_2913 PE=3 SV=1;tr|A0A140N8U6|A0A140N8U6_ECOBD Phospho-2-dehydro-3-deoxyheptonate aldolase OS=Escherichia coli (strain B / BL21-DE3) OX=469008 GN=ECBD_1085 PE=3 SV=1	>tr|A0A140NBD3|A0A140NBD3_ECOBD Phospho-2-dehydro-3-deoxyheptonate aldolase OS=Escherichia coli (strain B / BL21-DE3) OX=469008 GN=ECBD_2913 PE=3 SV=1	2	10	10	4	9	3	4	9	3	40	38.009	21206000	153130000	20094000	1178100	8507000	1116300
tr|A0A140NBD7|A0A140NBD7_ECOBD Pyridoxine/pyridoxamine 5'-phosphate oxidase OS=Escherichia coli (strain B / BL21-DE3) OX=469008 GN=pdxH PE=3 SV=1	>tr|A0A140NBD7|A0A140NBD7_ECOBD Pyridoxine/pyridoxamine 5-phosphate oxidase OS=Escherichia coli (strain B / BL21-DE3) OX=469008 GN=pdxH PE=3 SV=1	1	11	11	11	11	10	11	11	10	56.9	25.545	2337700000	1545600000	1364800000	179820000	118890000	104980000
tr|A0A140NBE1|A0A140NBE1_ECOBD Uncharacterized protein OS=Escherichia coli (strain B / BL21-DE3) OX=469008 GN=ECBD_1814 PE=4 SV=1	>tr|A0A140NBE1|A0A140NBE1_ECOBD Uncharacterized protein OS=Escherichia coli (strain B / BL21-DE3) OX=469008 GN=ECBD_1814 PE=4 SV=1	1	3	3	2	2	3	2	2	3	50.6	8.514	101090000	155940000	169140000	20219000	31187000	33829000
tr|A0A140NBE2|A0A140NBE2_ECOBD N-methyl-L-tryptophan oxidase OS=Escherichia coli (strain B / BL21-DE3) OX=469008 GN=solA PE=3 SV=1	>tr|A0A140NBE2|A0A140NBE2_ECOBD N-methyl-L-tryptophan oxidase OS=Escherichia coli (strain B / BL21-DE3) OX=469008 GN=solA PE=3 SV=1	1	4	4	2	4	3	2	4	3	11.8	40.902	6864800	34126000	14311000	343240	1706300	715560
tr|A0A140NBE4|A0A140NBE4_ECOBD Tol-Pal system protein TolQ OS=Escherichia coli (strain B / BL21-DE3) OX=469008 GN=tolQ PE=3 SV=1	>tr|A0A140NBE4|A0A140NBE4_ECOBD Tol-Pal system protein TolQ OS=Escherichia coli (strain B / BL21-DE3) OX=469008 GN=tolQ PE=3 SV=1	1	11	11	9	11	8	9	11	8	41.3	25.597	1641600000	1224300000	1356600000	164160000	122430000	135660000
tr|A0A140NBE6|A0A140NBE6_ECOBD Threonine aldolase OS=Escherichia coli (strain B / BL21-DE3) OX=469008 GN=ECBD_2724 PE=4 SV=1	>tr|A0A140NBE6|A0A140NBE6_ECOBD Threonine aldolase OS=Escherichia coli (strain B / BL21-DE3) OX=469008 GN=ECBD_2724 PE=4 SV=1	1	2	2	1	1	0	1	1	0	8.1	36.514	1874500	9045200	0	104140	502510	0
tr|A0A140NBE7|A0A140NBE7_ECOBD Formate acetyltransferase OS=Escherichia coli (strain B / BL21-DE3) OX=469008 GN=ECBD_2692 PE=4 SV=1;tr|A0A140N857|A0A140N857_ECOBD Formate acetyltransferase OS=Escherichia coli (strain B / BL21-DE3) OX=469008 GN=ECBD_0626 PE=4 SV=1	>tr|A0A140NBE7|A0A140NBE7_ECOBD Formate acetyltransferase OS=Escherichia coli (strain B / BL21-DE3) OX=469008 GN=ECBD_2692 PE=4 SV=1	2	22	22	14	18	14	14	18	14	33.9	85.356	454340000	387890000	348140000	11358000	9697300	8703500
tr|A0A140NBF0|A0A140NBF0_ECOBD Superoxide dismutase OS=Escherichia coli (strain B / BL21-DE3) OX=469008 GN=ECBD_1987 PE=3 SV=1	>tr|A0A140NBF0|A0A140NBF0_ECOBD Superoxide dismutase OS=Escherichia coli (strain B / BL21-DE3) OX=469008 GN=ECBD_1987 PE=3 SV=1	1	6	6	6	6	6	6	6	6	49.2	21.265	900450000	1388000000	761020000	100050000	154220000	84557000
tr|A0A140NBF1|A0A140NBF1_ECOBD Glucans biosynthesis protein G OS=Escherichia coli (strain B / BL21-DE3) OX=469008 GN=mdoG PE=3 SV=1	>tr|A0A140NBF1|A0A140NBF1_ECOBD Glucans biosynthesis protein G OS=Escherichia coli (strain B / BL21-DE3) OX=469008 GN=mdoG PE=3 SV=1	1	18	18	12	17	9	12	17	9	40.3	57.912	272930000	507950000	286940000	10917000	20318000	11478000
tr|A0A140NBF2|A0A140NBF2_ECOBD PTS system, mannose/fructose/sorbose family, IIA subunit OS=Escherichia coli (strain B / BL21-DE3) OX=469008 GN=ECBD_1824 PE=4 SV=1	>tr|A0A140NBF2|A0A140NBF2_ECOBD PTS system, mannose/fructose/sorbose family, IIA subunit OS=Escherichia coli (strain B / BL21-DE3) OX=469008 GN=ECBD_1824 PE=4 SV=1	1	20	20	20	17	19	20	17	19	66.9	35.047	7123400000	3429200000	6186000000	419020000	201720000	363880000
tr|A0A140NBF4|A0A140NBF4_ECOBD Succinate--CoA ligase [ADP-forming] subunit beta OS=Escherichia coli (strain B / BL21-DE3) OX=469008 GN=sucC PE=3 SV=1	>tr|A0A140NBF4|A0A140NBF4_ECOBD Succinate--CoA ligase [ADP-forming] subunit beta OS=Escherichia coli (strain B / BL21-DE3) OX=469008 GN=sucC PE=3 SV=1	1	18	18	11	16	12	11	16	12	54.9	41.392	345700000	1422800000	378780000	14404000	59284000	15782000
tr|A0A140NBF5|A0A140NBF5_ECOBD Serine--tRNA ligase OS=Escherichia coli (strain B / BL21-DE3) OX=469008 GN=serS PE=3 SV=1	>tr|A0A140NBF5|A0A140NBF5_ECOBD Serine--tRNA ligase OS=Escherichia coli (strain B / BL21-DE3) OX=469008 GN=serS PE=3 SV=1	1	11	11	8	8	4	8	8	4	34.2	48.413	375090000	304730000	39928000	17050000	13851000	1814900
tr|A0A140NBF9|A0A140NBF9_ECOBD 4-hydroxyphenylacetate transporter OS=Escherichia coli (strain B / BL21-DE3) OX=469008 GN=ECBD_3672 PE=4 SV=1	>tr|A0A140NBF9|A0A140NBF9_ECOBD 4-hydroxyphenylacetate transporter OS=Escherichia coli (strain B / BL21-DE3) OX=469008 GN=ECBD_3672 PE=4 SV=1	1	3	3	1	3	2	1	3	2	10	50.582	0	23061000	18840000	0	2306100	1884000
tr|A0A140NBG0|A0A140NBG0_ECOBD Putative enzyme OS=Escherichia coli (strain B / BL21-DE3) OX=469008 GN=ECBD_1834 PE=4 SV=1	>tr|A0A140NBG0|A0A140NBG0_ECOBD Putative enzyme OS=Escherichia coli (strain B / BL21-DE3) OX=469008 GN=ECBD_1834 PE=4 SV=1	1	5	5	4	2	1	4	2	1	9.6	70.361	18962000	14257000	2655800	512480	385320	71779
tr|A0A140NBG5|A0A140NBG5_ECOBD ATP-dependent Clp protease, ATP-binding subunit clpA OS=Escherichia coli (strain B / BL21-DE3) OX=469008 GN=ECBD_2712 PE=3 SV=1	>tr|A0A140NBG5|A0A140NBG5_ECOBD ATP-dependent Clp protease, ATP-binding subunit clpA OS=Escherichia coli (strain B / BL21-DE3) OX=469008 GN=ECBD_2712 PE=3 SV=1	1	30	30	14	29	13	14	29	13	52.4	84.21	326730000	1521900000	182790000	7969000	37121000	4458300
tr|A0A140NBG7|A0A140NBG7_ECOBD Fumarate hydratase class II OS=Escherichia coli (strain B / BL21-DE3) OX=469008 GN=fumC PE=3 SV=1	>tr|A0A140NBG7|A0A140NBG7_ECOBD Fumarate hydratase class II OS=Escherichia coli (strain B / BL21-DE3) OX=469008 GN=fumC PE=3 SV=1	1	8	8	6	5	2	6	5	2	22.7	50.519	64747000	80481000	11284000	3237400	4024100	564200
tr|A0A140NBG8|A0A140NBG8_ECOBD Uncharacterized protein OS=Escherichia coli (strain B / BL21-DE3) OX=469008 GN=ECBD_1923 PE=4 SV=1	>tr|A0A140NBG8|A0A140NBG8_ECOBD Uncharacterized protein OS=Escherichia coli (strain B / BL21-DE3) OX=469008 GN=ECBD_1923 PE=4 SV=1	1	3	3	2	1	0	2	1	0	11.1	27.607	4386600	7288600	0	548330	911070	0
tr|A0A140NBG9|A0A140NBG9_ECOBD Pyridoxal kinase PdxY OS=Escherichia coli (strain B / BL21-DE3) OX=469008 GN=pdxY PE=3 SV=1	>tr|A0A140NBG9|A0A140NBG9_ECOBD Pyridoxal kinase PdxY OS=Escherichia coli (strain B / BL21-DE3) OX=469008 GN=pdxY PE=3 SV=1	1	1	1	1	1	0	1	1	0	4.9	31.191	0	4715800	0	0	362760	0
tr|A0A140NBH7|A0A140NBH7_ECOBD Uncharacterized protein OS=Escherichia coli (strain B / BL21-DE3) OX=469008 GN=ECBD_3694 PE=4 SV=1	>tr|A0A140NBH7|A0A140NBH7_ECOBD Uncharacterized protein OS=Escherichia coli (strain B / BL21-DE3) OX=469008 GN=ECBD_3694 PE=4 SV=1	1	12	12	8	7	7	8	7	7	28.6	48.241	83412000	64494000	83500000	3475500	2687200	3479200
tr|A0A140NBI8|A0A140NBI8_ECOBD YbaK/prolyl-tRNA synthetase associated region OS=Escherichia coli (strain B / BL21-DE3) OX=469008 GN=ECBD_1857 PE=4 SV=1	>tr|A0A140NBI8|A0A140NBI8_ECOBD YbaK/prolyl-tRNA synthetase associated region OS=Escherichia coli (strain B / BL21-DE3) OX=469008 GN=ECBD_1857 PE=4 SV=1	1	2	2	1	0	1	1	0	1	11.4	17.849	0	0	11214000	0	0	1246000
tr|A0A140NBJ5|A0A140NBJ5_ECOBD Outer membrane lipoprotein RcsF OS=Escherichia coli (strain B / BL21-DE3) OX=469008 GN=rcsF PE=3 SV=1	>tr|A0A140NBJ5|A0A140NBJ5_ECOBD Outer membrane lipoprotein RcsF OS=Escherichia coli (strain B / BL21-DE3) OX=469008 GN=rcsF PE=3 SV=1	1	6	6	6	6	6	6	6	6	70.1	14.163	5081600000	3381500000	5290900000	635200000	422680000	661360000
tr|A0A140NBJ6|A0A140NBJ6_ECOBD Histidine kinase OS=Escherichia coli (strain B / BL21-DE3) OX=469008 GN=ECBD_2037 PE=4 SV=1	>tr|A0A140NBJ6|A0A140NBJ6_ECOBD Histidine kinase OS=Escherichia coli (strain B / BL21-DE3) OX=469008 GN=ECBD_2037 PE=4 SV=1	1	12	12	10	10	9	10	10	9	39	49.16	217980000	185290000	113510000	10899000	9264300	5675600
tr|A0A140NBJ8|A0A140NBJ8_ECOBD Ribosomal protein S6--L-glutamate ligase OS=Escherichia coli (strain B / BL21-DE3) OX=469008 GN=rimK PE=3 SV=1	>tr|A0A140NBJ8|A0A140NBJ8_ECOBD Ribosomal protein S6--L-glutamate ligase OS=Escherichia coli (strain B / BL21-DE3) OX=469008 GN=rimK PE=3 SV=1	1	1	1	0	1	0	0	1	0	2.3	32.436	0	0	0	0	0	0
tr|A0A140NBJ9|A0A140NBJ9_ECOBD Gluconate transporter OS=Escherichia coli (strain B / BL21-DE3) OX=469008 GN=ECBD_3714 PE=4 SV=1	>tr|A0A140NBJ9|A0A140NBJ9_ECOBD Gluconate transporter OS=Escherichia coli (strain B / BL21-DE3) OX=469008 GN=ECBD_3714 PE=4 SV=1	1	1	1	0	1	0	0	1	0	3.1	47.137	0	8869300	0	0	985480	0
tr|A0A140NBK1|A0A140NBK1_ECOBD Histidine kinase OS=Escherichia coli (strain B / BL21-DE3) OX=469008 GN=ECBD_2601 PE=4 SV=1	>tr|A0A140NBK1|A0A140NBK1_ECOBD Histidine kinase OS=Escherichia coli (strain B / BL21-DE3) OX=469008 GN=ECBD_2601 PE=4 SV=1	1	8	8	4	4	6	4	4	6	9.5	99.25	27391000	7852200	44395000	608690	174490	986560
tr|A0A140NBK3|A0A140NBK3_ECOBD Flavodoxin OS=Escherichia coli (strain B / BL21-DE3) OX=469008 GN=ECBD_2977 PE=3 SV=1	>tr|A0A140NBK3|A0A140NBK3_ECOBD Flavodoxin OS=Escherichia coli (strain B / BL21-DE3) OX=469008 GN=ECBD_2977 PE=3 SV=1	1	2	2	2	1	2	2	1	2	19.9	19.737	71143000	14573000	58440000	10163000	2081900	8348600
tr|A0A140NBK6|A0A140NBK6_ECOBD Protease 4 OS=Escherichia coli (strain B / BL21-DE3) OX=469008 GN=ECBD_1878 PE=3 SV=1	>tr|A0A140NBK6|A0A140NBK6_ECOBD Protease 4 OS=Escherichia coli (strain B / BL21-DE3) OX=469008 GN=ECBD_1878 PE=3 SV=1	1	21	21	18	19	16	18	19	16	42.9	67.218	1753300000	1537900000	1511100000	60459000	53030000	52107000
tr|A0A140NBK8|A0A140NBK8_ECOBD Glutathione S-transferase domain protein OS=Escherichia coli (strain B / BL21-DE3) OX=469008 GN=ECBD_2785 PE=3 SV=1	>tr|A0A140NBK8|A0A140NBK8_ECOBD Glutathione S-transferase domain protein OS=Escherichia coli (strain B / BL21-DE3) OX=469008 GN=ECBD_2785 PE=3 SV=1	1	2	2	0	2	0	0	2	0	11.1	23.713	0	15880000	0	0	1221600	0
tr|A0A140NBL4|A0A140NBL4_ECOBD Outer membrane protein assembly factor BamA OS=Escherichia coli (strain B / BL21-DE3) OX=469008 GN=bamA PE=3 SV=1	>tr|A0A140NBL4|A0A140NBL4_ECOBD Outer membrane protein assembly factor BamA OS=Escherichia coli (strain B / BL21-DE3) OX=469008 GN=bamA PE=3 SV=1	1	52	52	46	50	51	46	50	51	71.9	90.552	24610000000	24933000000	28497000000	600260000	608120000	695050000
tr|A0A140NBL6|A0A140NBL6_ECOBD Molybdenum cofactor synthesis domain protein OS=Escherichia coli (strain B / BL21-DE3) OX=469008 GN=ECBD_2796 PE=4 SV=1	>tr|A0A140NBL6|A0A140NBL6_ECOBD Molybdenum cofactor synthesis domain protein OS=Escherichia coli (strain B / BL21-DE3) OX=469008 GN=ECBD_2796 PE=4 SV=1	1	1	1	1	1	0	1	1	0	2.9	44.136	0	5023700	0	0	295510	0
tr|A0A140NBM0|A0A140NBM0_ECOBD ABC transporter related OS=Escherichia coli (strain B / BL21-DE3) OX=469008 GN=ECBD_1888 PE=4 SV=1	>tr|A0A140NBM0|A0A140NBM0_ECOBD ABC transporter related OS=Escherichia coli (strain B / BL21-DE3) OX=469008 GN=ECBD_1888 PE=4 SV=1	1	2	2	2	1	1	2	1	1	12.4	24.016	10200000	0	5077800	1020000	0	507780
tr|A0A140NBM1|A0A140NBM1_ECOBD Polar amino acid ABC transporter, inner membrane subunit OS=Escherichia coli (strain B / BL21-DE3) OX=469008 GN=ECBD_2997 PE=3 SV=1	>tr|A0A140NBM1|A0A140NBM1_ECOBD Polar amino acid ABC transporter, inner membrane subunit OS=Escherichia coli (strain B / BL21-DE3) OX=469008 GN=ECBD_2997 PE=3 SV=1	1	6	6	6	6	6	6	6	6	30.1	27.502	621760000	847640000	803980000	69084000	94182000	89331000
tr|A0A140NBM4|A0A140NBM4_ECOBD Bifunctional uridylyltransferase/uridylyl-removing enzyme OS=Escherichia coli (strain B / BL21-DE3) OX=469008 GN=glnD PE=3 SV=1	>tr|A0A140NBM4|A0A140NBM4_ECOBD Bifunctional uridylyltransferase/uridylyl-removing enzyme OS=Escherichia coli (strain B / BL21-DE3) OX=469008 GN=glnD PE=3 SV=1	1	7	7	1	7	1	1	7	1	8	102.4	9961600	55909000	0	177890	998370	0
tr|A0A140NBM5|A0A140NBM5_ECOBD TonB-dependent siderophore receptor OS=Escherichia coli (strain B / BL21-DE3) OX=469008 GN=ECBD_3747 PE=3 SV=1	>tr|A0A140NBM5|A0A140NBM5_ECOBD TonB-dependent siderophore receptor OS=Escherichia coli (strain B / BL21-DE3) OX=469008 GN=ECBD_3747 PE=3 SV=1	1	14	14	7	10	9	7	10	9	22.2	85.307	74957000	78358000	113090000	2204600	2304700	3326300
tr|A0A140NBM6|A0A140NBM6_ECOBD Methylglyoxal synthase OS=Escherichia coli (strain B / BL21-DE3) OX=469008 GN=mgsA PE=3 SV=1	>tr|A0A140NBM6|A0A140NBM6_ECOBD Methylglyoxal synthase OS=Escherichia coli (strain B / BL21-DE3) OX=469008 GN=mgsA PE=3 SV=1	1	1	1	1	0	0	1	0	0	7.2	16.918	4866500	0	0	973290	0	0
tr|A0A140NBM7|A0A140NBM7_ECOBD Leucine--tRNA ligase OS=Escherichia coli (strain B / BL21-DE3) OX=469008 GN=leuS PE=3 SV=1	>tr|A0A140NBM7|A0A140NBM7_ECOBD Leucine--tRNA ligase OS=Escherichia coli (strain B / BL21-DE3) OX=469008 GN=leuS PE=3 SV=1	1	6	6	1	5	1	1	5	1	8	97.248	0	23653000	0	0	503260	0
tr|A0A140NBM8|A0A140NBM8_ECOBD Aldo/keto reductase OS=Escherichia coli (strain B / BL21-DE3) OX=469008 GN=ECBD_1996 PE=4 SV=1	>tr|A0A140NBM8|A0A140NBM8_ECOBD Aldo/keto reductase OS=Escherichia coli (strain B / BL21-DE3) OX=469008 GN=ECBD_1996 PE=4 SV=1	1	3	3	2	2	2	2	2	2	10.1	33.675	23906000	2748700	6142900	1839000	211440	472530
tr|A0A140NBN1|A0A140NBN1_ECOBD Short-chain dehydrogenase/reductase SDR OS=Escherichia coli (strain B / BL21-DE3) OX=469008 GN=ECBD_2100 PE=3 SV=1	>tr|A0A140NBN1|A0A140NBN1_ECOBD Short-chain dehydrogenase/reductase SDR OS=Escherichia coli (strain B / BL21-DE3) OX=469008 GN=ECBD_2100 PE=3 SV=1	1	9	9	2	8	5	2	8	5	59.7	27.249	63869000	273700000	67611000	6386900	27370000	6761100
tr|A0A140NBN2|A0A140NBN2_ECOBD CI repressor OS=Escherichia coli (strain B / BL21-DE3) OX=469008 GN=ECBD_2773 PE=4 SV=1	>tr|A0A140NBN2|A0A140NBN2_ECOBD CI repressor OS=Escherichia coli (strain B / BL21-DE3) OX=469008 GN=ECBD_2773 PE=4 SV=1	1	2	2	2	1	0	2	1	0	10.1	21.256	4866300	4144700	0	442390	376790	0
tr|A0A140NBN4|A0A140NBN4_ECOBD Iron-sulfur cluster insertion protein ErpA OS=Escherichia coli (strain B / BL21-DE3) OX=469008 GN=erpA PE=3 SV=1	>tr|A0A140NBN4|A0A140NBN4_ECOBD Iron-sulfur cluster insertion protein ErpA OS=Escherichia coli (strain B / BL21-DE3) OX=469008 GN=erpA PE=3 SV=1	1	1	1	0	1	1	0	1	1	10.5	12.1	0	55125000	23824000	0	9187400	3970700
tr|A0A140NBN5|A0A140NBN5_ECOBD 3-hydroxydecanoyl-[acyl-carrier-protein] dehydratase OS=Escherichia coli (strain B / BL21-DE3) OX=469008 GN=fabA PE=3 SV=1	>tr|A0A140NBN5|A0A140NBN5_ECOBD 3-hydroxydecanoyl-[acyl-carrier-protein] dehydratase OS=Escherichia coli (strain B / BL21-DE3) OX=469008 GN=fabA PE=3 SV=1	1	3	3	0	3	0	0	3	0	15.7	18.969	0	32377000	0	0	3597400	0
tr|A0A140NBN7|A0A140NBN7_ECOBD Tyrosine--tRNA ligase OS=Escherichia coli (strain B / BL21-DE3) OX=469008 GN=tyrS PE=3 SV=1	>tr|A0A140NBN7|A0A140NBN7_ECOBD Tyrosine--tRNA ligase OS=Escherichia coli (strain B / BL21-DE3) OX=469008 GN=tyrS PE=3 SV=1	1	6	6	5	5	3	5	5	3	21.9	47.54	51671000	74977000	25513000	3039500	4410400	1500700
tr|A0A140NBN8|A0A140NBN8_ECOBD Beta-lactamase OS=Escherichia coli (strain B / BL21-DE3) OX=469008 GN=ECBD_3019 PE=3 SV=1	>tr|A0A140NBN8|A0A140NBN8_ECOBD Beta-lactamase OS=Escherichia coli (strain B / BL21-DE3) OX=469008 GN=ECBD_3019 PE=3 SV=1	1	23	22	21	22	20	21	21	20	69.2	44.443	6201300000	6347000000	6234400000	258390000	264460000	259770000
tr|A0A140NBP0|A0A140NBP0_ECOBD Transcriptional regulator, DeoR family OS=Escherichia coli (strain B / BL21-DE3) OX=469008 GN=ECBD_2783 PE=4 SV=1	>tr|A0A140NBP0|A0A140NBP0_ECOBD Transcriptional regulator, DeoR family OS=Escherichia coli (strain B / BL21-DE3) OX=469008 GN=ECBD_2783 PE=4 SV=1	1	6	6	4	2	5	4	2	5	28.6	28.548	68708000	22624000	121640000	8588500	2828000	15205000
tr|A0A140NBP6|A0A140NBP6_ECOBD Permease IIC component OS=Escherichia coli (strain B / BL21-DE3) OX=469008 GN=ECBD_1908 PE=4 SV=1	>tr|A0A140NBP6|A0A140NBP6_ECOBD Permease IIC component OS=Escherichia coli (strain B / BL21-DE3) OX=469008 GN=ECBD_1908 PE=4 SV=1	1	1	1	0	1	0	0	1	0	2.9	48.332	0	18784000	0	0	2348000	0
tr|A0A140NBQ0|A0A140NBQ0_ECOBD ABC transporter related OS=Escherichia coli (strain B / BL21-DE3) OX=469008 GN=ECBD_2794 PE=3 SV=1	>tr|A0A140NBQ0|A0A140NBQ0_ECOBD ABC transporter related OS=Escherichia coli (strain B / BL21-DE3) OX=469008 GN=ECBD_2794 PE=3 SV=1	1	12	12	7	10	8	7	10	8	21.7	69.113	60825000	100850000	92086000	1689600	2801500	2558000
tr|A0A140NBQ1|A0A140NBQ1_ECOBD ATP-dependent RNA helicase RhlE OS=Escherichia coli (strain B / BL21-DE3) OX=469008 GN=rhlE PE=3 SV=1	>tr|A0A140NBQ1|A0A140NBQ1_ECOBD ATP-dependent RNA helicase RhlE OS=Escherichia coli (strain B / BL21-DE3) OX=469008 GN=rhlE PE=3 SV=1	1	2	2	0	2	0	0	2	0	4.8	49.989	0	9523200	0	0	366280	0
tr|A0A140NBR3|A0A140NBR3_ECOBD Carbonic anhydrase OS=Escherichia coli (strain B / BL21-DE3) OX=469008 GN=ECBD_3493 PE=1 SV=1	>tr|A0A140NBR3|A0A140NBR3_ECOBD Carbonic anhydrase OS=Escherichia coli (strain B / BL21-DE3) OX=469008 GN=ECBD_3493 PE=1 SV=1	1	3	3	1	2	2	1	2	2	14.5	25.096	19100000	32642000	35041000	1910000	3264200	3504100
tr|A0A140NBR4|A0A140NBR4_ECOBD Chromosome partition protein MukB OS=Escherichia coli (strain B / BL21-DE3) OX=469008 GN=mukB PE=3 SV=1	>tr|A0A140NBR4|A0A140NBR4_ECOBD Chromosome partition protein MukB OS=Escherichia coli (strain B / BL21-DE3) OX=469008 GN=mukB PE=3 SV=1	1	36	36	16	31	9	16	31	9	27.9	170.21	101430000	450620000	37965000	1252200	5563300	468700
tr|A0A140NBR9|A0A140NBR9_ECOBD ABC transporter related OS=Escherichia coli (strain B / BL21-DE3) OX=469008 GN=ECBD_2814 PE=4 SV=1	>tr|A0A140NBR9|A0A140NBR9_ECOBD ABC transporter related OS=Escherichia coli (strain B / BL21-DE3) OX=469008 GN=ECBD_2814 PE=4 SV=1	1	7	7	7	7	7	7	7	7	40.8	26.731	601670000	749220000	816380000	75209000	93653000	102050000
tr|A0A140NBS1|A0A140NBS1_ECOBD 50S ribosomal protein L20 OS=Escherichia coli (strain B / BL21-DE3) OX=469008 GN=rplT PE=3 SV=1	>tr|A0A140NBS1|A0A140NBS1_ECOBD 50S ribosomal protein L20 OS=Escherichia coli (strain B / BL21-DE3) OX=469008 GN=rplT PE=3 SV=1	1	8	8	8	7	5	8	7	5	43.2	13.497	633570000	1057300000	382070000	105590000	176220000	63678000
tr|A0A140NBS2|A0A140NBS2_ECOBD Endoribonuclease L-PSP OS=Escherichia coli (strain B / BL21-DE3) OX=469008 GN=ECBD_3790 PE=4 SV=1	>tr|A0A140NBS2|A0A140NBS2_ECOBD Endoribonuclease L-PSP OS=Escherichia coli (strain B / BL21-DE3) OX=469008 GN=ECBD_3790 PE=4 SV=1	1	2	2	1	2	2	1	2	2	12.5	13.611	7230400	12846000	25303000	1205100	2140900	4217100
tr|A0A140NBS3|A0A140NBS3_ECOBD Dihydrolipoyl dehydrogenase OS=Escherichia coli (strain B / BL21-DE3) OX=469008 GN=ECBD_3503 PE=3 SV=1	>tr|A0A140NBS3|A0A140NBS3_ECOBD Dihydrolipoyl dehydrogenase OS=Escherichia coli (strain B / BL21-DE3) OX=469008 GN=ECBD_3503 PE=3 SV=1	1	23	23	21	23	19	21	23	19	57	50.688	2034200000	2339000000	1157400000	96866000	111380000	55113000
tr|A0A140NBS6|A0A140NBS6_ECOBD Lipid A export ATP-binding/permease protein MsbA OS=Escherichia coli (strain B / BL21-DE3) OX=469008 GN=msbA PE=3 SV=1	>tr|A0A140NBS6|A0A140NBS6_ECOBD Lipid A export ATP-binding/permease protein MsbA OS=Escherichia coli (strain B / BL21-DE3) OX=469008 GN=msbA PE=3 SV=1	1	22	22	20	20	20	20	20	20	47.1	64.46	1970300000	1472500000	1889700000	72974000	54537000	69988000
tr|A0A140NBS9|A0A140NBS9_ECOBD UPF0307 protein YjgA OS=Escherichia coli (strain B / BL21-DE3) OX=469008 GN=yjgA PE=3 SV=1	>tr|A0A140NBS9|A0A140NBS9_ECOBD UPF0307 protein YjgA OS=Escherichia coli (strain B / BL21-DE3) OX=469008 GN=yjgA PE=3 SV=1	1	3	3	1	3	1	1	3	1	14.2	21.359	0	29840000	49731000	0	2984000	4973100
tr|A0A140NBT3|A0A140NBT3_ECOBD ATP-dependent DNA helicase DinG OS=Escherichia coli (strain B / BL21-DE3) OX=469008 GN=dinG PE=3 SV=1	>tr|A0A140NBT3|A0A140NBT3_ECOBD ATP-dependent DNA helicase DinG OS=Escherichia coli (strain B / BL21-DE3) OX=469008 GN=dinG PE=3 SV=1	1	5	5	4	2	1	4	2	1	8.8	86.554	36144000	14594000	0	860580	347470	0
tr|A0A140NBT8|A0A140NBT8_ECOBD Surface antigen (D15) OS=Escherichia coli (strain B / BL21-DE3) OX=469008 GN=ECBD_3810 PE=4 SV=1	>tr|A0A140NBT8|A0A140NBT8_ECOBD Surface antigen (D15) OS=Escherichia coli (strain B / BL21-DE3) OX=469008 GN=ECBD_3810 PE=4 SV=1	1	24	24	20	18	22	20	18	22	46.3	64.779	463170000	449780000	592100000	14035000	13630000	17942000
tr|A0A140NBT9|A0A140NBT9_ECOBD Cell division protein FtsA OS=Escherichia coli (strain B / BL21-DE3) OX=469008 GN=ftsA PE=3 SV=1	>tr|A0A140NBT9|A0A140NBT9_ECOBD Cell division protein FtsA OS=Escherichia coli (strain B / BL21-DE3) OX=469008 GN=ftsA PE=3 SV=1	1	19	19	15	15	14	15	15	14	61.7	45.329	755800000	732210000	510270000	39779000	38537000	26856000
tr|A0A140NBU0|A0A140NBU0_ECOBD Formate/nitrite transporter OS=Escherichia coli (strain B / BL21-DE3) OX=469008 GN=ECBD_2691 PE=4 SV=1	>tr|A0A140NBU0|A0A140NBU0_ECOBD Formate/nitrite transporter OS=Escherichia coli (strain B / BL21-DE3) OX=469008 GN=ECBD_2691 PE=4 SV=1	1	2	2	1	2	2	1	2	2	8.4	30.99	134250000	44977000	266110000	33564000	11244000	66529000
tr|A0A140NBU5|A0A140NBU5_ECOBD Uncharacterized protein OS=Escherichia coli (strain B / BL21-DE3) OX=469008 GN=ECBD_1961 PE=4 SV=1	>tr|A0A140NBU5|A0A140NBU5_ECOBD Uncharacterized protein OS=Escherichia coli (strain B / BL21-DE3) OX=469008 GN=ECBD_1961 PE=4 SV=1	1	3	3	2	3	2	2	3	2	23.6	10.454	73638000	125990000	61402000	12273000	20998000	10234000
tr|A0A140NBU7|A0A140NBU7_ECOBD Anaerobic dimethyl sulfoxide reductase, A subunit, DmsA/YnfE family OS=Escherichia coli (strain B / BL21-DE3) OX=469008 GN=ECBD_2701 PE=3 SV=1;tr|A0A140NA47|A0A140NA47_ECOBD Anaerobic dimethyl sulfoxide reductase, A subunit, DmsA/YnfE family OS=Escherichia coli (strain B / BL21-DE3) OX=469008 GN=ECBD_2059 PE=3 SV=1	>tr|A0A140NBU7|A0A140NBU7_ECOBD Anaerobic dimethyl sulfoxide reductase, A subunit, DmsA/YnfE family OS=Escherichia coli (strain B / BL21-DE3) OX=469008 GN=ECBD_2701 PE=3 SV=1	2	19	18	13	9	13	12	9	12	27.5	90.398	113760000	57887000	109230000	2774600	1411900	2664200
tr|A0A140NBV0|A0A140NBV0_ECOBD Peptidoglycan D,D-transpeptidase FtsI OS=Escherichia coli (strain B / BL21-DE3) OX=469008 GN=ftsI PE=3 SV=1	>tr|A0A140NBV0|A0A140NBV0_ECOBD Peptidoglycan D,D-transpeptidase FtsI OS=Escherichia coli (strain B / BL21-DE3) OX=469008 GN=ftsI PE=3 SV=1	1	17	17	7	12	10	7	12	10	33.8	63.877	163290000	210470000	129650000	4948300	6377900	3928900
tr|A0A140NBV1|A0A140NBV1_ECOBD Bor family protein OS=Escherichia coli (strain B / BL21-DE3) OX=469008 GN=ECBD_2878 PE=4 SV=1	>tr|A0A140NBV1|A0A140NBV1_ECOBD Bor family protein OS=Escherichia coli (strain B / BL21-DE3) OX=469008 GN=ECBD_2878 PE=4 SV=1	1	3	1	1	3	2	1	1	1	52.6	10.386	2059100000	1681400000	4915500000	686370000	560480000	1638500000
tr|A0A140NBV2|A0A140NBV2_ECOBD UvrABC system protein B OS=Escherichia coli (strain B / BL21-DE3) OX=469008 GN=uvrB PE=3 SV=1	>tr|A0A140NBV2|A0A140NBV2_ECOBD UvrABC system protein B OS=Escherichia coli (strain B / BL21-DE3) OX=469008 GN=uvrB PE=3 SV=1	1	7	7	2	7	2	2	7	2	9.2	76.225	15100000	36260000	11013000	444100	1066500	323920
tr|A0A140NBV7|A0A140NBV7_ECOBD Translation initiation factor IF-1 OS=Escherichia coli (strain B / BL21-DE3) OX=469008 GN=infA PE=3 SV=1	>tr|A0A140NBV7|A0A140NBV7_ECOBD Translation initiation factor IF-1 OS=Escherichia coli (strain B / BL21-DE3) OX=469008 GN=infA PE=3 SV=1	1	2	2	2	1	2	2	1	2	38.9	8.2495	80818000	32799000	66346000	26939000	10933000	22115000
tr|A0A140NBW3|A0A140NBW3_ECOBD Sensor protein OS=Escherichia coli (strain B / BL21-DE3) OX=469008 GN=ECBD_3092 PE=4 SV=1	>tr|A0A140NBW3|A0A140NBW3_ECOBD Sensor protein OS=Escherichia coli (strain B / BL21-DE3) OX=469008 GN=ECBD_3092 PE=4 SV=1	1	17	17	12	12	16	12	12	16	42.9	54.051	377190000	268100000	492390000	15088000	10724000	19696000
tr|A0A140NBW4|A0A140NBW4_ECOBD Riboflavin synthase, alpha subunit OS=Escherichia coli (strain B / BL21-DE3) OX=469008 GN=ECBD_1981 PE=4 SV=1	>tr|A0A140NBW4|A0A140NBW4_ECOBD Riboflavin synthase, alpha subunit OS=Escherichia coli (strain B / BL21-DE3) OX=469008 GN=ECBD_1981 PE=4 SV=1	1	2	2	0	1	1	0	1	1	8.9	23.445	0	8825800	9097500	0	802340	827050
tr|A0A140NBX8|A0A140NBX8_ECOBD Cationic amino acid ABC transporter, periplasmic binding protein OS=Escherichia coli (strain B / BL21-DE3) OX=469008 GN=ECBD_2731 PE=3 SV=1	>tr|A0A140NBX8|A0A140NBX8_ECOBD Cationic amino acid ABC transporter, periplasmic binding protein OS=Escherichia coli (strain B / BL21-DE3) OX=469008 GN=ECBD_2731 PE=3 SV=1	1	2	2	2	1	2	2	1	2	8.2	26.929	705400000	368190000	645470000	50385000	26300000	46105000
tr|A0A140NBY0|A0A140NBY0_ECOBD Pectinesterase OS=Escherichia coli (strain B / BL21-DE3) OX=469008 GN=ECBD_2910 PE=4 SV=1	>tr|A0A140NBY0|A0A140NBY0_ECOBD Pectinesterase OS=Escherichia coli (strain B / BL21-DE3) OX=469008 GN=ECBD_2910 PE=4 SV=1	1	7	7	6	5	5	6	5	5	25.5	46.096	119160000	45356000	121640000	9929900	3779600	10137000
tr|A0A140NBY9|A0A140NBY9_ECOBD Protein TolA OS=Escherichia coli (strain B / BL21-DE3) OX=469008 GN=ECBD_2921 PE=4 SV=1	>tr|A0A140NBY9|A0A140NBY9_ECOBD Protein TolA OS=Escherichia coli (strain B / BL21-DE3) OX=469008 GN=ECBD_2921 PE=4 SV=1	1	14	14	11	13	12	11	13	12	30.2	43.156	436020000	430600000	599870000	21801000	21530000	29994000
tr|A0A140NBZ0|A0A140NBZ0_ECOBD Putative sensory transduction regulator OS=Escherichia coli (strain B / BL21-DE3) OX=469008 GN=ECBD_2741 PE=4 SV=1	>tr|A0A140NBZ0|A0A140NBZ0_ECOBD Putative sensory transduction regulator OS=Escherichia coli (strain B / BL21-DE3) OX=469008 GN=ECBD_2741 PE=4 SV=1	1	2	2	1	0	2	1	0	2	15.2	17.666	13571000	0	13173000	4523600	0	4391100
tr|A0A140NBZ3|A0A140NBZ3_ECOBD Protein HflK OS=Escherichia coli (strain B / BL21-DE3) OX=469008 GN=ECBD_3860 PE=3 SV=1	>tr|A0A140NBZ3|A0A140NBZ3_ECOBD Protein HflK OS=Escherichia coli (strain B / BL21-DE3) OX=469008 GN=ECBD_3860 PE=3 SV=1	1	21	21	21	20	20	21	20	20	67.5	45.544	8731200000	7906900000	7013300000	379620000	343780000	304920000
tr|A0A140NBZ9|A0A140NBZ9_ECOBD Altronate oxidoreductase OS=Escherichia coli (strain B / BL21-DE3) OX=469008 GN=uxaB PE=3 SV=1	>tr|A0A140NBZ9|A0A140NBZ9_ECOBD Altronate oxidoreductase OS=Escherichia coli (strain B / BL21-DE3) OX=469008 GN=uxaB PE=3 SV=1	1	2	2	1	1	1	1	1	1	3.5	54.808	5178600	1779300	0	207140	71172	0
tr|A0A140NC07|A0A140NC07_ECOBD Uncharacterized protein OS=Escherichia coli (strain B / BL21-DE3) OX=469008 GN=ECBD_2240 PE=4 SV=1	>tr|A0A140NC07|A0A140NC07_ECOBD Uncharacterized protein OS=Escherichia coli (strain B / BL21-DE3) OX=469008 GN=ECBD_2240 PE=4 SV=1	1	2	2	2	1	2	2	1	2	17.6	11.852	0	4209900	6510100	0	601420	930010
tr|A0A140NC10|A0A140NC10_ECOBD Citrate synthase OS=Escherichia coli (strain B / BL21-DE3) OX=469008 GN=ECBD_2941 PE=3 SV=1	>tr|A0A140NC10|A0A140NC10_ECOBD Citrate synthase OS=Escherichia coli (strain B / BL21-DE3) OX=469008 GN=ECBD_2941 PE=3 SV=1	1	13	13	11	13	10	11	13	10	40.5	48.014	546810000	747590000	381230000	28779000	39347000	20065000
tr|A0A140NC11|A0A140NC11_ECOBD Peptidoglycan-associated protein OS=Escherichia coli (strain B / BL21-DE3) OX=469008 GN=pal PE=3 SV=1	>tr|A0A140NC11|A0A140NC11_ECOBD Peptidoglycan-associated protein OS=Escherichia coli (strain B / BL21-DE3) OX=469008 GN=pal PE=3 SV=1	1	12	12	10	11	10	10	11	10	75.1	18.824	33660000000	32042000000	41217000000	4808600000	4577400000	5888100000
tr|A0A140NC13|A0A140NC13_ECOBD Outer membrane lipoprotein Blc OS=Escherichia coli (strain B / BL21-DE3) OX=469008 GN=ECBD_3880 PE=3 SV=1	>tr|A0A140NC13|A0A140NC13_ECOBD Outer membrane lipoprotein Blc OS=Escherichia coli (strain B / BL21-DE3) OX=469008 GN=ECBD_3880 PE=3 SV=1	1	13	13	11	11	11	11	11	11	61.2	20.015	818480000	426780000	1036800000	58463000	30484000	74054000
tr|A0A140NC19|A0A140NC19_ECOBD Uncharacterized protein OS=Escherichia coli (strain B / BL21-DE3) OX=469008 GN=ECBD_2951 PE=4 SV=1	>tr|A0A140NC19|A0A140NC19_ECOBD Uncharacterized protein OS=Escherichia coli (strain B / BL21-DE3) OX=469008 GN=ECBD_2951 PE=4 SV=1	1	4	4	2	3	1	2	3	1	20.2	26.908	36065000	14664000	11472000	3606500	1466400	1147200
tr|A0A140NC31|A0A140NC31_ECOBD Succinate dehydrogenase, cytochrome b556 subunit OS=Escherichia coli (strain B / BL21-DE3) OX=469008 GN=ECBD_2939 PE=4 SV=1	>tr|A0A140NC31|A0A140NC31_ECOBD Succinate dehydrogenase, cytochrome b556 subunit OS=Escherichia coli (strain B / BL21-DE3) OX=469008 GN=ECBD_2939 PE=4 SV=1	1	4	4	3	4	3	3	4	3	28.4	14.948	636400000	1231000000	662410000	106070000	205170000	110400000
tr|A0A140NC33|A0A140NC33_ECOBD Uncharacterized protein OS=Escherichia coli (strain B / BL21-DE3) OX=469008 GN=ECBD_3168 PE=4 SV=1	>tr|A0A140NC33|A0A140NC33_ECOBD Uncharacterized protein OS=Escherichia coli (strain B / BL21-DE3) OX=469008 GN=ECBD_3168 PE=4 SV=1	1	2	2	1	2	2	1	2	2	11.8	16.935	82204000	33729000	156720000	27401000	11243000	52239000
tr|A0A140NC35|A0A140NC35_ECOBD Bifunctional aspartokinase/homoserine dehydrogenase OS=Escherichia coli (strain B / BL21-DE3) OX=469008 GN=ECBD_3616 PE=3 SV=1	>tr|A0A140NC35|A0A140NC35_ECOBD Bifunctional aspartokinase/homoserine dehydrogenase OS=Escherichia coli (strain B / BL21-DE3) OX=469008 GN=ECBD_3616 PE=3 SV=1	1	14	14	1	12	2	1	12	2	22.8	89.05	0	121310000	3320200	0	2757100	75460
tr|A0A140NC37|A0A140NC37_ECOBD Uncharacterized protein OS=Escherichia coli (strain B / BL21-DE3) OX=469008 GN=ECBD_2242 PE=4 SV=1	>tr|A0A140NC37|A0A140NC37_ECOBD Uncharacterized protein OS=Escherichia coli (strain B / BL21-DE3) OX=469008 GN=ECBD_2242 PE=4 SV=1	1	13	13	8	9	7	8	9	7	16.4	96.87	85832000	84523000	71265000	1996100	1965600	1657300
tr|A0A140NC40|A0A140NC40_ECOBD UPF0257 lipoprotein YnfC OS=Escherichia coli (strain B / BL21-DE3) OX=469008 GN=ynfC PE=3 SV=1	>tr|A0A140NC40|A0A140NC40_ECOBD UPF0257 lipoprotein YnfC OS=Escherichia coli (strain B / BL21-DE3) OX=469008 GN=ynfC PE=3 SV=1	1	6	6	3	4	3	3	4	3	24.6	27.875	21482000	38047000	19237000	1952900	3458800	1748900
tr|A0A140NC42|A0A140NC42_ECOBD Potassium efflux system protein OS=Escherichia coli (strain B / BL21-DE3) OX=469008 GN=ECBD_3178 PE=3 SV=1	>tr|A0A140NC42|A0A140NC42_ECOBD Potassium efflux system protein OS=Escherichia coli (strain B / BL21-DE3) OX=469008 GN=ECBD_3178 PE=3 SV=1	1	10	10	8	8	9	8	8	9	21.1	59.423	373340000	251050000	414890000	18667000	12553000	20744000
tr|A0A140NC43|A0A140NC43_ECOBD Urea amidolyase related protein OS=Escherichia coli (strain B / BL21-DE3) OX=469008 GN=ECBD_2949 PE=4 SV=1	>tr|A0A140NC43|A0A140NC43_ECOBD Urea amidolyase related protein OS=Escherichia coli (strain B / BL21-DE3) OX=469008 GN=ECBD_2949 PE=4 SV=1	1	6	6	2	4	1	2	4	1	22.6	34.386	17198000	40462000	5431200	1322900	3112400	417790
tr|A0A140NC48|A0A140NC48_ECOBD Sugar (Glycoside-Pentoside-Hexuronide) transporter OS=Escherichia coli (strain B / BL21-DE3) OX=469008 GN=ECBD_3911 PE=4 SV=1	>tr|A0A140NC48|A0A140NC48_ECOBD Sugar (Glycoside-Pentoside-Hexuronide) transporter OS=Escherichia coli (strain B / BL21-DE3) OX=469008 GN=ECBD_3911 PE=4 SV=1	1	4	4	0	4	1	0	4	1	7.7	52.205	0	388970000	13956000	0	35361000	1268700
tr|A0A140NC56|A0A140NC56_ECOBD Purine nucleoside phosphorylase DeoD-type OS=Escherichia coli (strain B / BL21-DE3) OX=469008 GN=deoD PE=3 SV=1	>tr|A0A140NC56|A0A140NC56_ECOBD Purine nucleoside phosphorylase DeoD-type OS=Escherichia coli (strain B / BL21-DE3) OX=469008 GN=deoD PE=3 SV=1	1	12	12	9	12	8	9	12	8	51.5	25.936	361810000	542810000	276980000	22613000	33926000	17311000
tr|A0A140NC59|A0A140NC59_ECOBD Polar amino acid ABC transporter, inner membrane subunit OS=Escherichia coli (strain B / BL21-DE3) OX=469008 GN=ECBD_2813 PE=3 SV=1	>tr|A0A140NC59|A0A140NC59_ECOBD Polar amino acid ABC transporter, inner membrane subunit OS=Escherichia coli (strain B / BL21-DE3) OX=469008 GN=ECBD_2813 PE=3 SV=1	1	4	4	4	4	4	4	4	4	17.4	24.364	272660000	421690000	272460000	22721000	35141000	22705000
tr|A0A140NC63|A0A140NC63_ECOBD TonB-dependent receptor OS=Escherichia coli (strain B / BL21-DE3) OX=469008 GN=ECBD_2188 PE=3 SV=1	>tr|A0A140NC63|A0A140NC63_ECOBD TonB-dependent receptor OS=Escherichia coli (strain B / BL21-DE3) OX=469008 GN=ECBD_2188 PE=3 SV=1	1	22	22	16	20	20	16	20	20	44	77.32	836760000	880730000	930810000	24611000	25904000	27377000
tr|A0A140NC64|A0A140NC64_ECOBD Uncharacterized protein OS=Escherichia coli (strain B / BL21-DE3) OX=469008 GN=ECBD_3198 PE=4 SV=1	>tr|A0A140NC64|A0A140NC64_ECOBD Uncharacterized protein OS=Escherichia coli (strain B / BL21-DE3) OX=469008 GN=ECBD_3198 PE=4 SV=1	1	8	8	5	8	6	5	8	6	51.9	18.267	402520000	570540000	321330000	67086000	95090000	53555000
tr|A0A140NC67|A0A140NC67_ECOBD Phosphoglucomutase, alpha-D-glucose phosphate-specific OS=Escherichia coli (strain B / BL21-DE3) OX=469008 GN=ECBD_2973 PE=3 SV=1	>tr|A0A140NC67|A0A140NC67_ECOBD Phosphoglucomutase, alpha-D-glucose phosphate-specific OS=Escherichia coli (strain B / BL21-DE3) OX=469008 GN=ECBD_2973 PE=3 SV=1	1	7	7	3	5	1	3	5	1	12.8	58.392	15937000	35773000	62631000	612970	1375900	2408900
tr|A0A140NC69|A0A140NC69_ECOBD Peptidoglycan glycosyltransferase MrdB OS=Escherichia coli (strain B / BL21-DE3) OX=469008 GN=mrdB PE=3 SV=1	>tr|A0A140NC69|A0A140NC69_ECOBD Peptidoglycan glycosyltransferase MrdB OS=Escherichia coli (strain B / BL21-DE3) OX=469008 GN=mrdB PE=3 SV=1	1	4	4	4	3	2	4	3	2	10.8	40.476	133550000	58082000	49898000	10273000	4467900	3838300
tr|A0A140NC72|A0A140NC72_ECOBD ABC transporter related OS=Escherichia coli (strain B / BL21-DE3) OX=469008 GN=ECBD_2198 PE=3 SV=1	>tr|A0A140NC72|A0A140NC72_ECOBD ABC transporter related OS=Escherichia coli (strain B / BL21-DE3) OX=469008 GN=ECBD_2198 PE=3 SV=1	1	6	6	3	2	5	3	2	5	19.9	37.04	15201000	18912000	39867000	760070	945580	1993400
tr|A0A140NC74|A0A140NC74_ECOBD UspA domain protein OS=Escherichia coli (strain B / BL21-DE3) OX=469008 GN=ECBD_2284 PE=4 SV=1	>tr|A0A140NC74|A0A140NC74_ECOBD UspA domain protein OS=Escherichia coli (strain B / BL21-DE3) OX=469008 GN=ECBD_2284 PE=4 SV=1	1	9	9	6	7	5	6	7	5	41.8	35.706	209510000	153830000	137450000	12324000	9048600	8085400
tr|A0A140NC75|A0A140NC75_ECOBD Phage shock protein B OS=Escherichia coli (strain B / BL21-DE3) OX=469008 GN=ECBD_2312 PE=4 SV=1	>tr|A0A140NC75|A0A140NC75_ECOBD Phage shock protein B OS=Escherichia coli (strain B / BL21-DE3) OX=469008 GN=ECBD_2312 PE=4 SV=1	1	4	4	4	4	3	4	4	3	48.6	8.763	703620000	463090000	711260000	175910000	115770000	177810000
tr|A0A140NC78|A0A140NC78_ECOBD PTS system, N-acetylglucosamine-specific IIBC subunit OS=Escherichia coli (strain B / BL21-DE3) OX=469008 GN=ECBD_2983 PE=4 SV=1	>tr|A0A140NC78|A0A140NC78_ECOBD PTS system, N-acetylglucosamine-specific IIBC subunit OS=Escherichia coli (strain B / BL21-DE3) OX=469008 GN=ECBD_2983 PE=4 SV=1	1	14	14	13	12	12	13	12	12	32.1	68.316	1834500000	1549600000	1481400000	101920000	86089000	82301000
tr|A0A140NC81|A0A140NC81_ECOBD Uncharacterized lipoprotein YdcL OS=Escherichia coli (strain B / BL21-DE3) OX=469008 GN=ECBD_2209 PE=4 SV=1	>tr|A0A140NC81|A0A140NC81_ECOBD Uncharacterized lipoprotein YdcL OS=Escherichia coli (strain B / BL21-DE3) OX=469008 GN=ECBD_2209 PE=4 SV=1	1	13	13	9	11	12	9	11	12	78.8	24.427	3366800000	2248200000	3757200000	280570000	187350000	313100000
tr|A0A140NC83|A0A140NC83_ECOBD Transcriptional regulator, TyrR OS=Escherichia coli (strain B / BL21-DE3) OX=469008 GN=ECBD_2294 PE=4 SV=1	>tr|A0A140NC83|A0A140NC83_ECOBD Transcriptional regulator, TyrR OS=Escherichia coli (strain B / BL21-DE3) OX=469008 GN=ECBD_2294 PE=4 SV=1	1	7	7	0	7	0	0	7	0	11.5	57.655	0	78852000	0	0	2920500	0
tr|A0A140NC84|A0A140NC84_ECOBD Major facilitator superfamily MFS_1 OS=Escherichia coli (strain B / BL21-DE3) OX=469008 GN=ECBD_2106 PE=4 SV=1	>tr|A0A140NC84|A0A140NC84_ECOBD Major facilitator superfamily MFS_1 OS=Escherichia coli (strain B / BL21-DE3) OX=469008 GN=ECBD_2106 PE=4 SV=1	1	1	1	1	0	0	1	0	0	3.3	42.568	0	0	0	0	0	0
tr|A0A140NC86|A0A140NC86_ECOBD Transporter-associated region OS=Escherichia coli (strain B / BL21-DE3) OX=469008 GN=ECBD_2993 PE=4 SV=1	>tr|A0A140NC86|A0A140NC86_ECOBD Transporter-associated region OS=Escherichia coli (strain B / BL21-DE3) OX=469008 GN=ECBD_2993 PE=4 SV=1	1	3	3	1	1	2	1	1	2	8.9	33.298	9462700	24977000	4100600	591420	1561100	256290
tr|A0A140NC92|A0A140NC92_ECOBD Cytochrome o ubiquinol oxidase, subunit III OS=Escherichia coli (strain B / BL21-DE3) OX=469008 GN=ECBD_3228 PE=3 SV=1	>tr|A0A140NC92|A0A140NC92_ECOBD Cytochrome o ubiquinol oxidase, subunit III OS=Escherichia coli (strain B / BL21-DE3) OX=469008 GN=ECBD_3228 PE=3 SV=1	1	2	2	1	2	2	1	2	2	15.2	22.622	57159000	193440000	182430000	19053000	64480000	60811000
tr|A0A140NC97|A0A140NC97_ECOBD Peroxiredoxin OS=Escherichia coli (strain B / BL21-DE3) OX=469008 GN=ECBD_3047 PE=1 SV=1	>tr|A0A140NC97|A0A140NC97_ECOBD Peroxiredoxin OS=Escherichia coli (strain B / BL21-DE3) OX=469008 GN=ECBD_3047 PE=1 SV=1	1	11	11	8	10	8	8	10	8	71.1	20.761	780890000	757430000	257430000	78089000	75743000	25743000
tr|A0A140NCA2|A0A140NCA2_ECOBD Sigma 54 specific transcriptional activator, PspF, Fis family OS=Escherichia coli (strain B / BL21-DE3) OX=469008 GN=ECBD_2314 PE=4 SV=1	>tr|A0A140NCA2|A0A140NCA2_ECOBD Sigma 54 specific transcriptional activator, PspF, Fis family OS=Escherichia coli (strain B / BL21-DE3) OX=469008 GN=ECBD_2314 PE=4 SV=1	1	1	1	0	1	0	0	1	0	3.7	36.986	0	3440500	0	0	245750	0
tr|A0A140NCA4|A0A140NCA4_ECOBD Isochorismatase OS=Escherichia coli (strain B / BL21-DE3) OX=469008 GN=ECBD_3059 PE=4 SV=1	>tr|A0A140NCA4|A0A140NCA4_ECOBD Isochorismatase OS=Escherichia coli (strain B / BL21-DE3) OX=469008 GN=ECBD_3059 PE=4 SV=1	1	1	1	0	1	1	0	1	1	2.8	32.553	0	2156700	2122600	0	134790	132660
tr|A0A140NCA5|A0A140NCA5_ECOBD Ribosomal RNA large subunit methyltransferase H OS=Escherichia coli (strain B / BL21-DE3) OX=469008 GN=rlmH PE=3 SV=1	>tr|A0A140NCA5|A0A140NCA5_ECOBD Ribosomal RNA large subunit methyltransferase H OS=Escherichia coli (strain B / BL21-DE3) OX=469008 GN=rlmH PE=3 SV=1	1	4	4	1	4	2	1	4	2	40.6	17.341	9862500	57602000	12982000	1095800	6400200	1442500
tr|A0A140NCA6|A0A140NCA6_ECOBD tRNA sulfurtransferase OS=Escherichia coli (strain B / BL21-DE3) OX=469008 GN=thiI PE=3 SV=1	>tr|A0A140NCA6|A0A140NCA6_ECOBD tRNA sulfurtransferase OS=Escherichia coli (strain B / BL21-DE3) OX=469008 GN=thiI PE=3 SV=1	1	9	9	3	8	0	3	8	0	21.2	55	15940000	108480000	0	590380	4017800	0
tr|A0A140NCB0|A0A140NCB0_ECOBD Uncharacterized protein OS=Escherichia coli (strain B / BL21-DE3) OX=469008 GN=ECBD_2241 PE=4 SV=1	>tr|A0A140NCB0|A0A140NCB0_ECOBD Uncharacterized protein OS=Escherichia coli (strain B / BL21-DE3) OX=469008 GN=ECBD_2241 PE=4 SV=1	1	4	4	3	3	4	3	3	4	60.7	6.8401	79999000	106320000	362650000	16000000	21264000	72529000
tr|A0A140NCB5|A0A140NCB5_ECOBD Transcriptional repressor NrdR OS=Escherichia coli (strain B / BL21-DE3) OX=469008 GN=nrdR PE=3 SV=1	>tr|A0A140NCB5|A0A140NCB5_ECOBD Transcriptional repressor NrdR OS=Escherichia coli (strain B / BL21-DE3) OX=469008 GN=nrdR PE=3 SV=1	1	2	2	1	2	1	1	2	1	11.4	17.229	9615700	7916900	5599200	1202000	989610	699890
tr|A0A140NCB6|A0A140NCB6_ECOBD Cob(I)yrinic acid a,c-diamide adenosyltransferase OS=Escherichia coli (strain B / BL21-DE3) OX=469008 GN=ECBD_2352 PE=3 SV=1	>tr|A0A140NCB6|A0A140NCB6_ECOBD Cob(I)yrinic acid a,c-diamide adenosyltransferase OS=Escherichia coli (strain B / BL21-DE3) OX=469008 GN=ECBD_2352 PE=3 SV=1	1	2	2	0	2	1	0	2	1	8.2	21.999	0	24296000	6247800	0	2208800	567980
tr|A0A140NCB8|A0A140NCB8_ECOBD Binding-protein-dependent transport systems inner membrane component OS=Escherichia coli (strain B / BL21-DE3) OX=469008 GN=ECBD_2324 PE=3 SV=1	>tr|A0A140NCB8|A0A140NCB8_ECOBD Binding-protein-dependent transport systems inner membrane component OS=Escherichia coli (strain B / BL21-DE3) OX=469008 GN=ECBD_2324 PE=3 SV=1	1	1	1	1	1	0	1	1	0	4	36.038	6998900	18442000	0	874860	2305300	0
tr|A0A140NCC1|A0A140NCC1_ECOBD Glycerol-3-phosphate acyltransferase OS=Escherichia coli (strain B / BL21-DE3) OX=469008 GN=plsB PE=3 SV=1	>tr|A0A140NCC1|A0A140NCC1_ECOBD Glycerol-3-phosphate acyltransferase OS=Escherichia coli (strain B / BL21-DE3) OX=469008 GN=plsB PE=3 SV=1	1	33	33	32	32	32	32	32	32	54.9	91.38	2651100000	2557700000	2313400000	60253000	58131000	52578000
tr|A0A140NCC3|A0A140NCC3_ECOBD IS103 orf OS=Escherichia coli (strain B / BL21-DE3) OX=469008 GN=ECBD_0178 PE=4 SV=1	>tr|A0A140NCC3|A0A140NCC3_ECOBD IS103 orf OS=Escherichia coli (strain B / BL21-DE3) OX=469008 GN=ECBD_0178 PE=4 SV=1	1	4	4	0	4	0	0	4	0	24.3	19.725	0	77417000	0	0	9677200	0
tr|A0A140NCD0|A0A140NCD0_ECOBD Maltodextrin-binding protein OS=Escherichia coli (strain B / BL21-DE3) OX=469008 GN=ECBD_4002 PE=1 SV=1	>tr|A0A140NCD0|A0A140NCD0_ECOBD Maltodextrin-binding protein OS=Escherichia coli (strain B / BL21-DE3) OX=469008 GN=ECBD_4002 PE=1 SV=1	1	19	19	8	19	7	8	19	7	54.8	43.387	97057000	458280000	92942000	4044000	19095000	3872600
tr|A0A140NCD4|A0A140NCD4_ECOBD UspA domain protein OS=Escherichia coli (strain B / BL21-DE3) OX=469008 GN=ECBD_3045 PE=4 SV=1	>tr|A0A140NCD4|A0A140NCD4_ECOBD UspA domain protein OS=Escherichia coli (strain B / BL21-DE3) OX=469008 GN=ECBD_3045 PE=4 SV=1	1	7	7	6	7	6	6	7	6	69.7	15.935	1083000000	825550000	732150000	154720000	117940000	104590000
tr|A0A140NCD5|A0A140NCD5_ECOBD Cardiolipin synthase A OS=Escherichia coli (strain B / BL21-DE3) OX=469008 GN=clsA PE=3 SV=1	>tr|A0A140NCD5|A0A140NCD5_ECOBD Cardiolipin synthase A OS=Escherichia coli (strain B / BL21-DE3) OX=469008 GN=clsA PE=3 SV=1	1	9	9	7	8	9	7	8	9	21.2	54.822	287730000	218000000	269130000	13701000	10381000	12816000
tr|A0A140NCD7|A0A140NCD7_ECOBD Glucose-6-phosphate isomerase OS=Escherichia coli (strain B / BL21-DE3) OX=469008 GN=pgi PE=3 SV=1	>tr|A0A140NCD7|A0A140NCD7_ECOBD Glucose-6-phosphate isomerase OS=Escherichia coli (strain B / BL21-DE3) OX=469008 GN=pgi PE=3 SV=1	1	12	12	10	6	2	10	6	2	29.1	61.529	124040000	31997000	13730000	4770800	1230600	528080
tr|A0A140NCE0|A0A140NCE0_ECOBD RND efflux system, outer membrane lipoprotein, NodT family OS=Escherichia coli (strain B / BL21-DE3) OX=469008 GN=ECBD_3090 PE=3 SV=1	>tr|A0A140NCE0|A0A140NCE0_ECOBD RND efflux system, outer membrane lipoprotein, NodT family OS=Escherichia coli (strain B / BL21-DE3) OX=469008 GN=ECBD_3090 PE=3 SV=1	1	15	15	14	14	12	14	14	12	44	50.297	992350000	976050000	1074600000	47255000	46479000	51170000
tr|A0A140NCE1|A0A140NCE1_ECOBD 30S ribosomal subunit S22 OS=Escherichia coli (strain B / BL21-DE3) OX=469008 GN=ECBD_2159 PE=4 SV=1	>tr|A0A140NCE1|A0A140NCE1_ECOBD 30S ribosomal subunit S22 OS=Escherichia coli (strain B / BL21-DE3) OX=469008 GN=ECBD_2159 PE=4 SV=1	1	3	3	2	2	1	2	2	1	55.6	5.0958	24512000	15987000	16942000	8170700	5328900	5647300
tr|A0A140NCE2|A0A140NCE2_ECOBD Pyrroline-5-carboxylate reductase OS=Escherichia coli (strain B / BL21-DE3) OX=469008 GN=proC PE=3 SV=1	>tr|A0A140NCE2|A0A140NCE2_ECOBD Pyrroline-5-carboxylate reductase OS=Escherichia coli (strain B / BL21-DE3) OX=469008 GN=proC PE=3 SV=1	1	4	4	2	3	2	2	3	2	17.8	28.145	19270000	20147000	5339200	2408700	2518400	667400
tr|A0A140NCE4|A0A140NCE4_ECOBD Aldehyde-alcohol dehydrogenase OS=Escherichia coli (strain B / BL21-DE3) OX=469008 GN=ECBD_2383 PE=3 SV=1	>tr|A0A140NCE4|A0A140NCE4_ECOBD Aldehyde-alcohol dehydrogenase OS=Escherichia coli (strain B / BL21-DE3) OX=469008 GN=ECBD_2383 PE=3 SV=1	1	47	47	40	44	38	40	44	38	71.3	96.126	6796000000	5890300000	4947500000	158050000	136980000	115060000
tr|A0A140NCE6|A0A140NCE6_ECOBD Methylated-DNA--protein-cysteine methyltransferase OS=Escherichia coli (strain B / BL21-DE3) OX=469008 GN=ECBD_2282 PE=3 SV=1	>tr|A0A140NCE6|A0A140NCE6_ECOBD Methylated-DNA--protein-cysteine methyltransferase OS=Escherichia coli (strain B / BL21-DE3) OX=469008 GN=ECBD_2282 PE=3 SV=1	1	4	4	2	3	0	2	3	0	26.3	19.165	32684000	45728000	0	3631500	5080900	0
tr|A0A140NCE7|A0A140NCE7_ECOBD DNA-directed RNA polymerase OS=Escherichia coli (strain B / BL21-DE3) OX=469008 GN=ECBD_2906 PE=4 SV=1	>tr|A0A140NCE7|A0A140NCE7_ECOBD DNA-directed RNA polymerase OS=Escherichia coli (strain B / BL21-DE3) OX=469008 GN=ECBD_2906 PE=4 SV=1	1	37	37	30	30	25	30	30	25	52	98.854	1262200000	1408000000	615490000	28685000	32000000	13988000
tr|A0A140NCE9|A0A140NCE9_ECOBD Malate synthase OS=Escherichia coli (strain B / BL21-DE3) OX=469008 GN=ECBD_4023 PE=3 SV=1	>tr|A0A140NCE9|A0A140NCE9_ECOBD Malate synthase OS=Escherichia coli (strain B / BL21-DE3) OX=469008 GN=ECBD_4023 PE=3 SV=1	1	4	4	0	4	1	0	4	1	9.9	60.272	0	23397000	89032000	0	866560	3297500
tr|A0A140NCF0|A0A140NCF0_ECOBD Nitrate reductase, alpha subunit OS=Escherichia coli (strain B / BL21-DE3) OX=469008 GN=ECBD_2170 PE=3 SV=1	>tr|A0A140NCF0|A0A140NCF0_ECOBD Nitrate reductase, alpha subunit OS=Escherichia coli (strain B / BL21-DE3) OX=469008 GN=ECBD_2170 PE=3 SV=1	1	37	30	32	25	28	26	20	23	36.5	140.23	792110000	332530000	537990000	12573000	5278300	8539500
tr|A0A140NCF3|A0A140NCF3_ECOBD Nitrate reductase, beta subunit OS=Escherichia coli (strain B / BL21-DE3) OX=469008 GN=ECBD_2393 PE=4 SV=1	>tr|A0A140NCF3|A0A140NCF3_ECOBD Nitrate reductase, beta subunit OS=Escherichia coli (strain B / BL21-DE3) OX=469008 GN=ECBD_2393 PE=4 SV=1	1	7	2	6	3	5	1	0	1	15.4	58.08	0	0	0	0	0	0
tr|A0A140NCF6|A0A140NCF6_ECOBD Cell division coordinator CpoB OS=Escherichia coli (strain B / BL21-DE3) OX=469008 GN=cpoB PE=3 SV=1	>tr|A0A140NCF6|A0A140NCF6_ECOBD Cell division coordinator CpoB OS=Escherichia coli (strain B / BL21-DE3) OX=469008 GN=cpoB PE=3 SV=1	1	10	10	7	8	8	7	8	8	43	28.262	215780000	192080000	235090000	21578000	19208000	23509000
tr|A0A140NCG0|A0A140NCG0_ECOBD Thiol peroxidase OS=Escherichia coli (strain B / BL21-DE3) OX=469008 GN=tpx PE=3 SV=1	>tr|A0A140NCG0|A0A140NCG0_ECOBD Thiol peroxidase OS=Escherichia coli (strain B / BL21-DE3) OX=469008 GN=tpx PE=3 SV=1	1	6	6	4	5	4	4	5	4	58.3	17.835	129750000	275000000	79001000	18536000	39286000	11286000
tr|A0A140NCG1|A0A140NCG1_ECOBD Calcium/proton exchanger OS=Escherichia coli (strain B / BL21-DE3) OX=469008 GN=ECBD_2403 PE=4 SV=1	>tr|A0A140NCG1|A0A140NCG1_ECOBD Calcium/proton exchanger OS=Escherichia coli (strain B / BL21-DE3) OX=469008 GN=ECBD_2403 PE=4 SV=1	1	2	2	2	1	1	2	1	1	4.6	39.164	62422000	8337100	0	10404000	1389500	0
tr|A0A140NCG6|A0A140NCG6_ECOBD Cytochrome bd ubiquinol oxidase subunit I OS=Escherichia coli (strain B / BL21-DE3) OX=469008 GN=ECBD_2928 PE=4 SV=1	>tr|A0A140NCG6|A0A140NCG6_ECOBD Cytochrome bd ubiquinol oxidase subunit I OS=Escherichia coli (strain B / BL21-DE3) OX=469008 GN=ECBD_2928 PE=4 SV=1	1	18	18	17	18	18	17	18	18	34.7	58.204	40970000000	27338000000	43989000000	2560600000	1708600000	2749300000
tr|A0A140NCH2|A0A140NCH2_ECOBD Oligopeptide/dipeptide ABC transporter, ATPase subunit OS=Escherichia coli (strain B / BL21-DE3) OX=469008 GN=ECBD_2375 PE=3 SV=1	>tr|A0A140NCH2|A0A140NCH2_ECOBD Oligopeptide/dipeptide ABC transporter, ATPase subunit OS=Escherichia coli (strain B / BL21-DE3) OX=469008 GN=ECBD_2375 PE=3 SV=1	1	19	19	16	19	16	16	19	16	66.8	37.181	1992500000	3133800000	1873400000	94879000	149230000	89212000
tr|A0A140NCH5|A0A140NCH5_ECOBD Efflux transporter, RND family, MFP subunit OS=Escherichia coli (strain B / BL21-DE3) OX=469008 GN=ECBD_3088 PE=3 SV=1	>tr|A0A140NCH5|A0A140NCH5_ECOBD Efflux transporter, RND family, MFP subunit OS=Escherichia coli (strain B / BL21-DE3) OX=469008 GN=ECBD_3088 PE=3 SV=1	1	10	10	9	10	9	9	10	9	29.2	44.304	177150000	264110000	321510000	8052200	12005000	14614000
tr|A0A140NCH7|A0A140NCH7_ECOBD Succinate dehydrogenase hydrophobic membrane anchor subunit OS=Escherichia coli (strain B / BL21-DE3) OX=469008 GN=ECBD_2938 PE=4 SV=1	>tr|A0A140NCH7|A0A140NCH7_ECOBD Succinate dehydrogenase hydrophobic membrane anchor subunit OS=Escherichia coli (strain B / BL21-DE3) OX=469008 GN=ECBD_2938 PE=4 SV=1	1	3	3	3	3	3	3	3	3	17.4	12.867	1398300000	974990000	2556700000	466090000	325000000	852230000
tr|A0A140NCH9|A0A140NCH9_ECOBD DNA-binding protein OS=Escherichia coli (strain B / BL21-DE3) OX=469008 GN=ECBD_2385 PE=3 SV=1	>tr|A0A140NCH9|A0A140NCH9_ECOBD DNA-binding protein OS=Escherichia coli (strain B / BL21-DE3) OX=469008 GN=ECBD_2385 PE=3 SV=1	1	9	8	9	7	6	8	7	6	60.6	15.539	916700000	512250000	370260000	114590000	64032000	46283000
tr|A0A140NCI1|A0A140NCI1_ECOBD Dihydroxyacetone kinase, L subunit OS=Escherichia coli (strain B / BL21-DE3) OX=469008 GN=ECBD_2423 PE=4 SV=1	>tr|A0A140NCI1|A0A140NCI1_ECOBD Dihydroxyacetone kinase, L subunit OS=Escherichia coli (strain B / BL21-DE3) OX=469008 GN=ECBD_2423 PE=4 SV=1	1	9	9	4	7	2	4	7	2	39.5	22.632	56202000	152250000	47091000	4683500	12688000	3924300
tr|A0A140NCI3|A0A140NCI3_ECOBD Phage shock protein A, PspA OS=Escherichia coli (strain B / BL21-DE3) OX=469008 GN=ECBD_2313 PE=4 SV=1	>tr|A0A140NCI3|A0A140NCI3_ECOBD Phage shock protein A, PspA OS=Escherichia coli (strain B / BL21-DE3) OX=469008 GN=ECBD_2313 PE=4 SV=1	1	14	14	5	9	13	5	9	13	59.9	25.493	218490000	319620000	409590000	16807000	24586000	31507000
tr|A0A140NCI8|A0A140NCI8_ECOBD Permease YjgP/YjgQ family protein OS=Escherichia coli (strain B / BL21-DE3) OX=469008 GN=ECBD_3775 PE=4 SV=1	>tr|A0A140NCI8|A0A140NCI8_ECOBD Permease YjgP/YjgQ family protein OS=Escherichia coli (strain B / BL21-DE3) OX=469008 GN=ECBD_3775 PE=4 SV=1	1	8	8	7	7	5	7	7	5	31.4	40.357	708750000	331600000	549290000	54519000	25508000	42253000
tr|A0A140NCJ1|A0A140NCJ1_ECOBD Extracellular solute-binding protein family 5 OS=Escherichia coli (strain B / BL21-DE3) OX=469008 GN=ECBD_2323 PE=4 SV=1	>tr|A0A140NCJ1|A0A140NCJ1_ECOBD Extracellular solute-binding protein family 5 OS=Escherichia coli (strain B / BL21-DE3) OX=469008 GN=ECBD_2323 PE=4 SV=1	1	8	8	5	5	4	5	5	4	16.1	61.564	34569000	30824000	44512000	1382800	1233000	1780500
tr|A0A140NCJ3|A0A140NCJ3_ECOBD Uncharacterized protein OS=Escherichia coli (strain B / BL21-DE3) OX=469008 GN=ECBD_2214 PE=4 SV=1	>tr|A0A140NCJ3|A0A140NCJ3_ECOBD Uncharacterized protein OS=Escherichia coli (strain B / BL21-DE3) OX=469008 GN=ECBD_2214 PE=4 SV=1	1	5	5	1	3	3	1	3	3	52.7	8.8782	37038000	33644000	18437000	9259500	8411000	4609300
tr|A0A140NCJ4|A0A140NCJ4_ECOBD D-amino acid dehydrogenase OS=Escherichia coli (strain B / BL21-DE3) OX=469008 GN=dadA PE=3 SV=1	>tr|A0A140NCJ4|A0A140NCJ4_ECOBD D-amino acid dehydrogenase OS=Escherichia coli (strain B / BL21-DE3) OX=469008 GN=dadA PE=3 SV=1	1	18	18	17	18	16	17	18	16	54.6	47.607	2009200000	1481600000	1445600000	87358000	64419000	62852000
tr|A0A140NCJ8|A0A140NCJ8_ECOBD Diguanylate cyclase/phosphodiesterase with PAS/PAC sensor(S) OS=Escherichia coli (strain B / BL21-DE3) OX=469008 GN=ECBD_2333 PE=4 SV=1	>tr|A0A140NCJ8|A0A140NCJ8_ECOBD Diguanylate cyclase/phosphodiesterase with PAS/PAC sensor(S) OS=Escherichia coli (strain B / BL21-DE3) OX=469008 GN=ECBD_2333 PE=4 SV=1	1	6	6	1	4	2	1	4	2	10.4	74.769	2248600	46388000	7201400	70270	1449600	225040
tr|A0A140NCK3|A0A140NCK3_ECOBD Peptidase domain protein OS=Escherichia coli (strain B / BL21-DE3) OX=469008 GN=ECBD_2444 PE=4 SV=1	>tr|A0A140NCK3|A0A140NCK3_ECOBD Peptidase domain protein OS=Escherichia coli (strain B / BL21-DE3) OX=469008 GN=ECBD_2444 PE=4 SV=1	1	7	7	6	6	7	6	6	7	44.4	14.871	307750000	121270000	228730000	43964000	17324000	32675000
tr|A0A140NCK5|A0A140NCK5_ECOBD Sulfate transporter OS=Escherichia coli (strain B / BL21-DE3) OX=469008 GN=ECBD_2415 PE=3 SV=1	>tr|A0A140NCK5|A0A140NCK5_ECOBD Sulfate transporter OS=Escherichia coli (strain B / BL21-DE3) OX=469008 GN=ECBD_2415 PE=3 SV=1	1	6	6	5	5	5	5	5	5	13.8	58.384	193250000	169690000	182540000	17568000	15426000	16595000
tr|A0A140NCK8|A0A140NCK8_ECOBD Aconitate hydratase OS=Escherichia coli (strain B / BL21-DE3) OX=469008 GN=ECBD_2343 PE=3 SV=1	>tr|A0A140NCK8|A0A140NCK8_ECOBD Aconitate hydratase OS=Escherichia coli (strain B / BL21-DE3) OX=469008 GN=ECBD_2343 PE=3 SV=1	1	23	23	19	17	13	19	17	13	35.6	97.646	411910000	271370000	168870000	10047000	6618700	4118900
tr|A0A140NCK9|A0A140NCK9_ECOBD UDP-2,3-diacylglucosamine hydrolase OS=Escherichia coli (strain B / BL21-DE3) OX=469008 GN=lpxH PE=3 SV=1	>tr|A0A140NCK9|A0A140NCK9_ECOBD UDP-2,3-diacylglucosamine hydrolase OS=Escherichia coli (strain B / BL21-DE3) OX=469008 GN=lpxH PE=3 SV=1	1	3	3	1	1	1	1	1	1	21.7	26.871	5405300	6510900	7216800	491390	591900	656070
tr|A0A140NCL5|A0A140NCL5_ECOBD Periplasmic trehalase OS=Escherichia coli (strain B / BL21-DE3) OX=469008 GN=treA PE=3 SV=1	>tr|A0A140NCL5|A0A140NCL5_ECOBD Periplasmic trehalase OS=Escherichia coli (strain B / BL21-DE3) OX=469008 GN=treA PE=3 SV=1	1	2	2	2	0	1	2	0	1	3.7	63.636	5633200	0	0	194250	0	0
tr|A0A140NCL7|A0A140NCL7_ECOBD Pseudouridine synthase OS=Escherichia coli (strain B / BL21-DE3) OX=469008 GN=ECBD_2353 PE=3 SV=1	>tr|A0A140NCL7|A0A140NCL7_ECOBD Pseudouridine synthase OS=Escherichia coli (strain B / BL21-DE3) OX=469008 GN=ECBD_2353 PE=3 SV=1	1	4	4	0	4	1	0	4	1	13.1	32.711	0	11639000	4256300	0	775900	283750
tr|A0A140NCL8|A0A140NCL8_ECOBD ABC transporter related OS=Escherichia coli (strain B / BL21-DE3) OX=469008 GN=ECBD_3805 PE=4 SV=1	>tr|A0A140NCL8|A0A140NCL8_ECOBD ABC transporter related OS=Escherichia coli (strain B / BL21-DE3) OX=469008 GN=ECBD_3805 PE=4 SV=1	1	21	21	18	17	18	18	17	18	48.4	55.273	919770000	675840000	958810000	34066000	25031000	35512000
tr|A0A140NCM4|A0A140NCM4_ECOBD Fatty acid metabolism regulator protein OS=Escherichia coli (strain B / BL21-DE3) OX=469008 GN=fadR PE=3 SV=1	>tr|A0A140NCM4|A0A140NCM4_ECOBD Fatty acid metabolism regulator protein OS=Escherichia coli (strain B / BL21-DE3) OX=469008 GN=fadR PE=3 SV=1	1	5	5	1	5	0	1	5	0	24.3	26.968	5457800	100700000	0	389850	7193200	0
tr|A0A140NCM6|A0A140NCM6_ECOBD 3'(2'),5'-bisphosphate nucleotidase CysQ OS=Escherichia coli (strain B / BL21-DE3) OX=469008 GN=cysQ PE=3 SV=1	>tr|A0A140NCM6|A0A140NCM6_ECOBD 3(2),5-bisphosphate nucleotidase CysQ OS=Escherichia coli (strain B / BL21-DE3) OX=469008 GN=cysQ PE=3 SV=1	1	6	6	5	3	4	5	3	4	32.9	27.204	71890000	23190000	64598000	7189000	2319000	6459800
tr|A0A140NCM7|A0A140NCM7_ECOBD 5'-Nucleotidase domain protein OS=Escherichia coli (strain B / BL21-DE3) OX=469008 GN=ECBD_3176 PE=3 SV=1	>tr|A0A140NCM7|A0A140NCM7_ECOBD 5-Nucleotidase domain protein OS=Escherichia coli (strain B / BL21-DE3) OX=469008 GN=ECBD_3176 PE=3 SV=1	1	2	2	2	2	2	2	2	2	3.3	60.823	11393000000	4256300000	11984000	438190000	163700000	460900
tr|A0A140NCN0|A0A140NCN0_ECOBD 1,4-dihydroxy-2-naphthoate octaprenyltransferase OS=Escherichia coli (strain B / BL21-DE3) OX=469008 GN=menA PE=3 SV=1	>tr|A0A140NCN0|A0A140NCN0_ECOBD 1,4-dihydroxy-2-naphthoate octaprenyltransferase OS=Escherichia coli (strain B / BL21-DE3) OX=469008 GN=menA PE=3 SV=1	1	5	5	5	4	3	5	4	3	16.2	33.594	155440000	119190000	87585000	22205000	17027000	12512000
tr|A0A140NCN1|A0A140NCN1_ECOBD Endoribonuclease YbeY OS=Escherichia coli (strain B / BL21-DE3) OX=469008 GN=ybeY PE=3 SV=1	>tr|A0A140NCN1|A0A140NCN1_ECOBD Endoribonuclease YbeY OS=Escherichia coli (strain B / BL21-DE3) OX=469008 GN=ybeY PE=3 SV=1	1	1	1	0	1	0	0	1	0	9.7	17.525	0	5188200	0	0	1729400	0
tr|A0A140NCN3|A0A140NCN3_ECOBD Putrescine-binding periplasmic protein OS=Escherichia coli (strain B / BL21-DE3) OX=469008 GN=ECBD_2476 PE=3 SV=1	>tr|A0A140NCN3|A0A140NCN3_ECOBD Putrescine-binding periplasmic protein OS=Escherichia coli (strain B / BL21-DE3) OX=469008 GN=ECBD_2476 PE=3 SV=1	1	2	2	2	0	0	2	0	0	7.8	38.867	9953400	0	0	710960	0	0
tr|A0A140NCN5|A0A140NCN5_ECOBD DNA polymerase III subunit gamma/tau OS=Escherichia coli (strain B / BL21-DE3) OX=469008 GN=dnaX PE=3 SV=1	>tr|A0A140NCN5|A0A140NCN5_ECOBD DNA polymerase III subunit gamma/tau OS=Escherichia coli (strain B / BL21-DE3) OX=469008 GN=dnaX PE=3 SV=1	1	14	14	3	14	1	3	14	1	23.6	71.137	10709000	134750000	0	267740	3368700	0
tr|A0A140NCN6|A0A140NCN6_ECOBD Uncharacterized protein OS=Escherichia coli (strain B / BL21-DE3) OX=469008 GN=ECBD_4104 PE=4 SV=1	>tr|A0A140NCN6|A0A140NCN6_ECOBD Uncharacterized protein OS=Escherichia coli (strain B / BL21-DE3) OX=469008 GN=ECBD_4104 PE=4 SV=1	1	6	6	4	6	4	4	6	4	37.7	21.735	41671000	34807000	22980000	3788300	3164300	2089100
tr|A0A140NCN7|A0A140NCN7_ECOBD Probable septum site-determining protein MinC OS=Escherichia coli (strain B / BL21-DE3) OX=469008 GN=minC PE=3 SV=1	>tr|A0A140NCN7|A0A140NCN7_ECOBD Probable septum site-determining protein MinC OS=Escherichia coli (strain B / BL21-DE3) OX=469008 GN=minC PE=3 SV=1	1	1	1	1	1	1	1	1	1	3.9	24.775	4173300	2668700	2980300	347770	222390	248360
tr|A0A140NCP3|A0A140NCP3_ECOBD Thioredoxin domain protein OS=Escherichia coli (strain B / BL21-DE3) OX=469008 GN=ECBD_3164 PE=4 SV=1	>tr|A0A140NCP3|A0A140NCP3_ECOBD Thioredoxin domain protein OS=Escherichia coli (strain B / BL21-DE3) OX=469008 GN=ECBD_3164 PE=4 SV=1	1	1	1	0	1	0	0	1	0	4.6	31.791	0	6701300	0	0	558440	0
tr|A0A140NCP5|A0A140NCP5_ECOBD UPF0263 protein YciU OS=Escherichia coli (strain B / BL21-DE3) OX=469008 GN=yciU PE=3 SV=1	>tr|A0A140NCP5|A0A140NCP5_ECOBD UPF0263 protein YciU OS=Escherichia coli (strain B / BL21-DE3) OX=469008 GN=yciU PE=3 SV=1	1	1	1	0	1	0	0	1	0	7.3	12.687	0	6445200	0	0	3222600	0
[truncated: 476 more rows]
